# Supplementary material for: Rhizosheath microbial community assembly of sympatric desert speargrasses is independent of the plant host
Source: Microbiome. 2018 Dec 4;6:215. doi: 10.1186/s40168-018-0597-y (PMC6280439; doi:10.1186/s40168-018-0597-y)
Supplement: Supplementary file 1 — Table S1. Soil physico-chemistry of the dune’s bulk sand. All values are given as mean of three replicates ± standard error. Table S2. Measurements of root and rhizosheath diameters (n = 10). Analysis of variance (ANOVA) is reported. For values p < 0.005 post-hoc comparison (Tukey’ test) was done, letters in parenthesis indicate the results of multiple comparisons. Table S3. Results of ANOVA multiple comparison tests analyzing the intraspecific dissimilarity associated to the hosts and bulk sand were reported for (a) bacterial and (b) fungal communities. Average distance from centroid was used as measure of dispersion. Significant differences (p < 0.05) among pair host (speargrasses and bulk sand) were indicated with star (*). Table S4. (a) Estimation of components of variation in bacterial and fungal communities. (b and c) Multi comparison tests (PERMANOVA, number of permutation = 999) for bacterial and fungi, respectively, considering plant species or rhizosheath-root compartments. (d) Mantel test results showing correlations between compositional beta diversity associated to compartments and distance from the dune bottom for both bacteria and fungi. Significance p < 0.05 Table S5. (a) Covariance (ANCOVA) and (b) linear regression analysis of distance decay rates for compositional (Bray-Curtis) similarity in the rhizosheath-root system compartment. Results were reported for bacterial and fungal components. Table S6. Mantel test results showing correlations between phylogenetic alpha-diversity metrics associated to compartments and distance from the dune bottom for both bacteria and fungi. Table S7. Taxonomical classification of (a) bacteria and (b) fungi with relative abundance expressed in percentage. See excel file named Additional file 1: Table S7. Table S8. Evaluation of the effect of single factors ‘Plant species’ and ‘Compartment’ and their interaction (Plant species ´ Compartment) on bacterial and fungal taxonomical distribution using PERMANOVA (main test). [file 40168_2018_597_MOESM1_ESM.zip]

Archive with 4 entries (4 files):
- Marasco et al 2018 AF.docx
- Marasco et al 2018 AF TabS10.xlsx
- Marasco et al 2018 AF TabS7.xlsx
- Marasco et al 2018 AF TabS9.xlsx
