# Supplementary material for: Rhizosheath microbial community assembly of sympatric desert speargrasses is independent of the plant host
Source: Microbiome. 2018 Dec 4;6:215. doi: 10.1186/s40168-018-0597-y (PMC6280439; doi:10.1186/s40168-018-0597-y)
Supplement: Supplementary file 1 — Table S1. Soil physico-chemistry of the dune’s bulk sand. All values are given as mean of three replicates ± standard error. Table S2. Measurements of root and rhizosheath diameters (n = 10). Analysis of variance (ANOVA) is reported. For values p < 0.005 post-hoc comparison (Tukey’ test) was done, letters in parenthesis indicate the results of multiple comparisons. Table S3. Results of ANOVA multiple comparison tests analyzing the intraspecific dissimilarity associated to the hosts and bulk sand were reported for (a) bacterial and (b) fungal communities. Average distance from centroid was used as measure of dispersion. Significant differences (p < 0.05) among pair host (speargrasses and bulk sand) were indicated with star (*). Table S4. (a) Estimation of components of variation in bacterial and fungal communities. (b and c) Multi comparison tests (PERMANOVA, number of permutation = 999) for bacterial and fungi, respectively, considering plant species or rhizosheath-root compartments. (d) Mantel test results showing correlations between compositional beta diversity associated to compartments and distance from the dune bottom for both bacteria and fungi. Significance p < 0.05 Table S5. (a) Covariance (ANCOVA) and (b) linear regression analysis of distance decay rates for compositional (Bray-Curtis) similarity in the rhizosheath-root system compartment. Results were reported for bacterial and fungal components. Table S6. Mantel test results showing correlations between phylogenetic alpha-diversity metrics associated to compartments and distance from the dune bottom for both bacteria and fungi. Table S7. Taxonomical classification of (a) bacteria and (b) fungi with relative abundance expressed in percentage. See excel file named Additional file 1: Table S7. Table S8. Evaluation of the effect of single factors ‘Plant species’ and ‘Compartment’ and their interaction (Plant species ´ Compartment) on bacterial and fungal taxonomical distribution using PERMANOVA (main test). [file 40168_2018_597_MOESM1_ESM.zip › Marasco et al 2018 AF TabS10.xlsx]

## Sheet: S. sabulicula Nodes
Additional file Table S10. List of nodes for S. sabulicula co-occurrence network
Nodes	Hub	Keystone	SUID	abundance	AverageShortestPathLength	BetweennessCentrality	class	phylumClass	ClosenessCentrality	ClusteringCoefficient	degree	Eccentricity	family	genus	IsSingleNode	kingdom	negdegree	NeighborhoodConnectivity	NumberOfDirectedEdges	NumberOfUndirectedEdges	order	PartnerOfMultiEdgedNodePairs	phylum	posdegree	Radiality	samplecount	selected	SelfLoops	Stress	TopologicalCoefficient	unknowndegree
OTU-SV-1467-k--Bacteria;-p--Proteobacteria;-c--Alphaproteobacteria;-o--Rhizobiales;-f--Brucellaceae;-g--Pseudochrobactrum;	Yes	Yes	199	0.0979256	1.11111	0.339952	Alphaproteobacteria	Alphaproteobacteria	0.9	0.125655	133	3	Brucellaceae	Pseudochrobactrum	FALSE	Bacteria	133	19.1729	133	0	Rhizobiales	0	Proteobacteria	0	0.972222	10	FALSE	0	21088	0.139839	0
OTU-SV-15-k--Bacteria;-p--Proteobacteria;-c--Alphaproteobacteria;-o--Rhizobiales;-f--Methylobacteriaceae;-g--Microvirga;	Yes	No	145	0.0924407	1.72222	0.00748598	Alphaproteobacteria	Alphaproteobacteria	0.580645	0.483087	44	4	Methylobacteriaceae	Microvirga	FALSE	Bacteria	2	34.0682	44	0	Rhizobiales	0	Proteobacteria	42	0.819444	14	FALSE	0	1054	0.241618	0
OTU-SV-188-k--Bacteria;-p--Proteobacteria;-c--Alphaproteobacteria;-o--Sphingomonadales;-f--Ellin6055;-g--NA;	Yes	No	195	0.744757	1.72917	0.0419874	Alphaproteobacteria	Alphaproteobacteria	0.578313	0.193939	55	3	Ellin6055	NA	FALSE	Bacteria	55	21.3455	55	0	Sphingomoo	0	Proteobacteria	0	0.817708	13	FALSE	0	4630	0.170327	0
OTU-SV-20-k--Bacteria;-p--Proteobacteria;-c--Alphaproteobacteria;-o--Rhizobiales;-f--Methylobacteriaceae;-g--Microvirga;	Yes	No	204	0.0413632	1.70833	0.00564978	Alphaproteobacteria	Alphaproteobacteria	0.585366	0.515152	45	4	Methylobacteriaceae	Microvirga	FALSE	Bacteria	3	35.6667	45	0	Rhizobiales	0	Proteobacteria	42	0.822917	14	FALSE	0	1108	0.251174	0
OTU-SV-282-k--Bacteria;-p--Proteobacteria;-c--Alphaproteobacteria;-o--Rhodospirillales;-f--Rhodospirillales_Incertae_Sedis;-g--Geminicoccus;	Yes	No	185	0.00962402	1.68056	0.0101067	Alphaproteobacteria	Alphaproteobacteria	0.595041	0.442376	48	3	NA	Geminicoccus	FALSE	Bacteria	2	33.5208	48	0	Rhodospirillales	0	Proteobacteria	46	0.829861	14	FALSE	0	1462	0.236062	0
OTU-SV-604-k--Bacteria;-p--Proteobacteria;-c--Alphaproteobacteria;-o--Rhizobiales;-f--Hyphomicrobiaceae;-g--Devosia;	Yes	No	178	0.302801	1.14583	0.270619	Alphaproteobacteria	Alphaproteobacteria	0.872727	0.133548	125	3	Hyphomicrobiaceae	Devosia	FALSE	Bacteria	125	19.728	125	0	Rhizobiales	0	Proteobacteria	0	0.963542	10	FALSE	0	20306	0.1408	0
OTU-SV-7-k--Bacteria;-p--Proteobacteria;-c--Alphaproteobacteria;-o--Rhizobiales;-f--Methylobacteriaceae;-g--Microvirga;	Yes	No	187	0.0619438	1.63889	0.0119849	Alphaproteobacteria	Alphaproteobacteria	0.610169	0.431785	53	3	Methylobacteriaceae	Microvirga	FALSE	Bacteria	3	33.3962	53	0	Rhizobiales	0	Proteobacteria	50	0.840278	14	FALSE	0	1950	0.23354	0
OTU-SV-8-k--Bacteria;-p--Actinobacteria;-c--Actinobacteria;-o--Pseudonocardiales;-f--Pseudonocardiaceae;-g--Saccharothrix;	Yes	No	192	0.222946	1.71528	0.00662305	Actinobacteria	Actinobacteria	0.582996	0.512685	44	4	Pseudonocardiaceae	Saccharothrix	FALSE	Bacteria	4	35.5455	44	0	Actinomycetales	0	Actinobacteria	40	0.821181	14	FALSE	0	1466	0.25032	0
OTU-SV-101-k--Bacteria;-p--Actinobacteria;-c--Actinobacteria;-o--Propionibacteriales;-f--Nocardioidaceae;-g--Nocardioides;	No	No	73	0	1.95139	0.000284	Actinobacteria	Actinobacteria	0.512456	0.622222	10	4	Nocardioidaceae	Nocardioides	FALSE	Bacteria	3	45.4	10	0	Actinomycetales	0	Actinobacteria	7	0.762153	0	FALSE	0	118	0.319718	0
OTU-SV-108-k--Bacteria;-p--Proteobacteria;-c--Alphaproteobacteria;-o--Rhizobiales;-f--Rhizobiales_Incertae_Sedis;-g--Nordella;	No	No	191	0.0374832	1.875	0.00183705	Alphaproteobacteria	Alphaproteobacteria	0.533333	0.601732	22	4	NA	Nordella	FALSE	Bacteria	2	29.0455	22	0	Rhizobiales	0	Proteobacteria	20	0.78125	12	FALSE	0	246	0.205996	0
OTU-SV-10-k--Bacteria;-p--Actinobacteria;-c--Actinobacteria;-o--Pseudonocardiales;-f--Pseudonocardiaceae;-g--Lechevalieria;	No	No	203	0.244646	1.79167	0.00649182	Actinobacteria	Actinobacteria	0.55814	0.488636	33	4	Pseudonocardiaceae	Lechevalieria	FALSE	Bacteria	4	32.4848	33	0	Actinomycetales	0	Actinobacteria	29	0.802083	14	FALSE	0	956	0.228767	0
OTU-SV-110-k--Bacteria;-p--Actinobacteria;-c--Actinobacteria;-o--Streptosporangiales;-f--Thermomonosporaceae;-g--Actinomadura;	No	No	92	0.0381931	2	0.000256	Actinobacteria	Actinobacteria	0.5	0.6	6	4	Thermomonosporaceae	Actinomadura	FALSE	Bacteria	2	36.6667	6	0	Actinomycetales	0	Actinobacteria	4	0.75	10	FALSE	0	48	0.263789	0
OTU-SV-111-k--Bacteria;-p--Proteobacteria;-c--Alphaproteobacteria;-o--Rhizobiales;-f--Hyphomicrobiaceae;-g--Devosia;	No	No	200	0.0344169	1.97917	0.000366	Alphaproteobacteria	Alphaproteobacteria	0.505263	0.727273	12	4	Hyphomicrobiaceae	Devosia	FALSE	Bacteria	1	31.4167	12	0	Rhizobiales	0	Proteobacteria	11	0.755208	12	FALSE	0	42	0.231005	0
OTU-SV113-k--Fungi;-p--Ascomycota;-c--Sordariomycetes;-o--Microascales;-f--Microascaceae;-g--Microascus;-s--cinereus	No	No	167	0.0161446	1.91667	0.000242	Sordariomycetes	Ascomycota	0.521739	0.775	16	4	Microascaceae	Microascus	FALSE	Fungi	2	47.0625	16	0	Microascales	0	Ascomycota	14	0.770833	13	FALSE	0	70	0.333777	0
OTU-SV-114-k--Bacteria;-p--Proteobacteria;-c--Alphaproteobacteria;-o--Rhizobiales;-f--Hyphomicrobiaceae;-g--Devosia;	No	No	88	0.124453	2.125	4.86e-05	Alphaproteobacteria	Alphaproteobacteria	0.470588	0.666667	3	4	Hyphomicrobiaceae	Devosia	FALSE	Bacteria	1	43	3	0	Rhizobiales	0	Proteobacteria	2	0.71875	14	FALSE	0	2	0.344	0
OTU-SV-115-k--Bacteria;-p--Proteobacteria;-c--Alphaproteobacteria;-o--Caulobacterales;-f--Caulobacteraceae;-g--Brevundimonas;	No	No	71	0.0651198	1	0	Alphaproteobacteria	Alphaproteobacteria	1	0	1	1	Caulobacteraceae	Brevundimonas	FALSE	Bacteria	0	1	1	0	Caulobacterales	0	Proteobacteria	1	1	15	FALSE	0	0	0	0
OTU-SV-11-k--Bacteria;-p--Actinobacteria;-c--Actinobacteria;-o--Pseudonocardiales;-f--Pseudonocardiaceae;-g--Amycolatopsis;	No	No	184	0.0864845	1.84722	0.00152236	Actinobacteria	Actinobacteria	0.541353	0.692308	26	4	Pseudonocardiaceae	Amycolatopsis	FALSE	Bacteria	2	37.1923	26	0	Actinomycetales	0	Actinobacteria	24	0.788194	12	FALSE	0	270	0.263775	0
OTU-SV-120-k--Bacteria;-p--Actinobacteria;-c--Actinobacteria;-o--Micrococcales;-f--Microbacteriaceae;-g--NA;	No	No	158	0.0197017	1.77083	0.00460206	Actinobacteria	Actinobacteria	0.564706	0.488889	36	4	Microbacteriaceae	NA	FALSE	Bacteria	3	35.0833	36	0	Actinomycetales	0	Actinobacteria	33	0.807292	13	FALSE	0	782	0.247066	0
OTU-SV-121-k--Bacteria;-p--Proteobacteria;-c--Alphaproteobacteria;-o--Caulobacterales;-f--Caulobacteraceae;-g--Phenylobacterium;	No	No	173	0.0137017	1.86111	0.00113591	Alphaproteobacteria	Alphaproteobacteria	0.537313	0.666667	24	4	Caulobacteraceae	Phenylobacterium	FALSE	Bacteria	3	37.8333	24	0	Caulobacterales	0	Proteobacteria	21	0.784722	11	FALSE	0	278	0.268322	0
OTU-SV-123-k--Bacteria;-p--Proteobacteria;-c--Alphaproteobacteria;-o--Rhizobiales;-f--Bradyrhizobiaceae;-g--Bosea;	No	No	142	0.0755698	2.13194	0	Alphaproteobacteria	Alphaproteobacteria	0.469055	1	2	4	Bradyrhizobiaceae	Bosea	FALSE	Bacteria	1	64	2	0	Rhizobiales	0	Proteobacteria	1	0.717014	15	FALSE	0	0	0.512	0
OTU-SV-1241-k--Bacteria;-p--Proteobacteria;-c--Alphaproteobacteria;-o--Caulobacterales;-f--Caulobacteraceae;-g--Brevundimonas;	No	No	66	0	2.04861	0	Alphaproteobacteria	Alphaproteobacteria	0.488136	1	2	4	Caulobacteraceae	Brevundimonas	FALSE	Bacteria	1	77.5	2	0	Caulobacterales	0	Proteobacteria	1	0.737847	0	FALSE	0	0	0.569853	0
OTU-SV-126-k--Bacteria;-p--Proteobacteria;-c--Alphaproteobacteria;-o--Rhodospirillales;-f--Rhodospirillaceae;-g--NA;	No	No	102	0	1.90278	0.000714	Alphaproteobacteria	Alphaproteobacteria	0.525547	0.72549	18	4	Rhodospirillaceae	NA	FALSE	Bacteria	2	32.1111	18	0	Rhodospirillales	0	Proteobacteria	16	0.774306	0	FALSE	0	136	0.227738	0
OTU-SV-12-k--Bacteria;-p--Actinobacteria;-c--Actinobacteria;-o--Propionibacteriales;-f--Nocardioidaceae;-g--Kribbella;	No	No	137	0.0809147	1.88889	0.000855	Actinobacteria	Actinobacteria	0.529412	0.660819	19	4	Nocardioidaceae	Kribbella	FALSE	Bacteria	3	42.8947	19	0	Actinomycetales	0	Actinobacteria	16	0.777778	13	FALSE	0	210	0.302076	0
OTU-SV-130-k--Bacteria;-p--Proteobacteria;-c--Alphaproteobacteria;-o--Rhizobiales;-f--Rhizobiaceae;-g--Rhizobium;	No	No	62	0.38163	3.77778	0	Alphaproteobacteria	Alphaproteobacteria	0.264706	0	1	4	Rhizobiaceae	Rhizobium	FALSE	Bacteria	1	5	1	0	Rhizobiales	0	Proteobacteria	0	0.305556	11	FALSE	0	0	0	0
OTU-SV-134-k--Bacteria;-p--Actinobacteria;-c--Actinobacteria;-o--Propionibacteriales;-f--Nocardioidaceae;-g--Nocardioides;	No	No	151	0.0113594	1.79861	0.003622	Actinobacteria	Actinobacteria	0.555985	0.52621	32	4	Nocardioidaceae	Nocardioides	FALSE	Bacteria	3	35.5	32	0	Actinomycetales	0	Actinobacteria	29	0.800347	13	FALSE	0	578	0.25	0
OTU-SV-135-k--Bacteria;-p--Actinobacteria;-c--Actinobacteria;-o--Propionibacteriales;-f--Nocardioidaceae;-g--Kribbella;	No	No	146	0.0182236	1.97222	0.000255	Actinobacteria	Actinobacteria	0.507042	0.714286	8	4	Nocardioidaceae	Kribbella	FALSE	Bacteria	3	47.125	8	0	Actinomycetales	0	Actinobacteria	5	0.756944	10	FALSE	0	98	0.33422	0
OTU-SV-13-k--Bacteria;-p--Proteobacteria;-c--Alphaproteobacteria;-o--Rhizobiales;-f--Methylobacteriaceae;-g--Microvirga;	No	No	197	0	1.89583	0.00137016	Alphaproteobacteria	Alphaproteobacteria	0.527473	0.542484	18	3	Methylobacteriaceae	Microvirga	FALSE	Bacteria	2	38.4444	18	0	Rhizobiales	0	Proteobacteria	16	0.776042	0	FALSE	0	188	0.272656	0
OTU-SV13-k--Fungi;-p--Ascomycota;-c--Sordariomycetes;-o--Sordariales;-f--Chaetomiaceae;-g--Chaetomium;-s--atrobrunneum	No	No	122	0.153043	1.88194	0.0019456	Sordariomycetes	Ascomycota	0.531365	0.552632	20	4	Chaetomiaceae	Chaetomium	FALSE	Fungi	4	37.8	20	0	Sordariales	0	Ascomycota	16	0.779514	12	FALSE	0	474	0.266197	0
OTU-SV-142-k--Bacteria;-p--Proteobacteria;-c--Alphaproteobacteria;-o--Rhodobacterales;-f--Rhodobacteraceae;-g--Paracoccus;	No	No	116	0.0078413	1.86806	0.00235385	Alphaproteobacteria	Alphaproteobacteria	0.535316	0.57619	21	3	Rhodobacteraceae	Paracoccus	FALSE	Bacteria	2	34.5238	21	0	Rhodobacterales	0	Proteobacteria	19	0.782986	12	FALSE	0	304	0.243125	0
OTU-SV-143-k--Bacteria;-p--Actinobacteria;-c--Actinobacteria;-o--Propionibacteriales;-f--Nocardioidaceae;-g--Nocardioides;	No	No	138	0.0155842	1.875	0.000884	Actinobacteria	Actinobacteria	0.533333	0.722944	22	4	Nocardioidaceae	Nocardioides	FALSE	Bacteria	3	37.2727	22	0	Actinomycetales	0	Actinobacteria	19	0.78125	12	FALSE	0	218	0.264346	0
OTU-SV-148-k--Bacteria;-p--Proteobacteria;-c--Alphaproteobacteria;-o--Sphingomonadales;-f--Sphingomonadaceae;-g--Sphingomonas;	No	No	150	0.0295787	1.88194	0.00138331	Alphaproteobacteria	Alphaproteobacteria	0.531365	0.578947	20	4	Sphingomonadaceae	Sphingomonas	FALSE	Bacteria	3	38.85	20	0	Sphingomoo	0	Proteobacteria	17	0.779514	11	FALSE	0	264	0.273592	0
OTU-SV-149-k--Bacteria;-p--Proteobacteria;-c--Alphaproteobacteria;-o--Rhizobiales;-f--Xanthobacteraceae;-g--Pseudolabrys;	No	No	96	0.0128789	1.95139	0.000393	Alphaproteobacteria	Alphaproteobacteria	0.512456	0.758333	16	4	Xanthobacteraceae	Pseudolabrys	FALSE	Bacteria	1	27.375	16	0	Rhizobiales	0	Proteobacteria	15	0.762153	10	FALSE	0	58	0.201287	0
OTU-SV-14-k--Bacteria;-p--Proteobacteria;-c--Alphaproteobacteria;-o--Rhizobiales;-f--Rhizobiaceae;-g--Rhizobium;	No	No	64	1.792	2.58333	0	Alphaproteobacteria	Alphaproteobacteria	0.387097	1	2	4	Rhizobiaceae	Rhizobium	FALSE	Bacteria	2	31.5	2	0	Rhizobiales	0	Proteobacteria	0	0.604167	18	FALSE	0	0	0.533898	0
OTU-SV-152-k--Bacteria;-p--Proteobacteria;-c--Alphaproteobacteria;-o--Rhodospirillales;-f--Rhodospirillaceae;-g--Azospirillum;	No	No	123	0.0112159	1.875	0.00108227	Alphaproteobacteria	Alphaproteobacteria	0.533333	0.615789	20	3	Rhodospirillaceae	Azospirillum	FALSE	Bacteria	2	33.1	20	0	Rhodospirillales	0	Proteobacteria	18	0.78125	10	FALSE	0	222	0.233099	0
OTU-SV-156-k--Bacteria;-p--Actinobacteria;-c--Actinobacteria;-o--Micrococcales;-f--Microbacteriaceae;-g--NA;	No	No	163	0.0109432	1.84722	0.00189451	Actinobacteria	Actinobacteria	0.541353	0.627692	26	4	Microbacteriaceae	NA	FALSE	Bacteria	2	35.1538	26	0	Actinomycetales	0	Actinobacteria	24	0.788194	10	FALSE	0	316	0.249318	0
OTU-SV-157-k--Bacteria;-p--Proteobacteria;-c--Alphaproteobacteria;-o--Sphingomonadales;-f--Sphingomonadaceae;-g--Sphingomonas;	No	No	118	0.00982683	1.88194	0.000828	Alphaproteobacteria	Alphaproteobacteria	0.531365	0.649123	19	3	Sphingomonadaceae	Sphingomonas	FALSE	Bacteria	2	34.4211	19	0	Sphingomoo	0	Proteobacteria	17	0.779514	10	FALSE	0	170	0.242402	0
OTU-SV-168-k--Bacteria;-p--Actinobacteria;-c--Actinobacteria;-o--Streptosporangiales;-f--Thermomonosporaceae;-g--Actinomadura;	No	No	196	0.0293779	1.95833	0.000349	Actinobacteria	Actinobacteria	0.510638	0.611111	9	4	Thermomonosporaceae	Actinomadura	FALSE	Bacteria	3	49.4444	9	0	Actinomycetales	0	Actinobacteria	6	0.760417	10	FALSE	0	132	0.3482	0
OTU-SV-16-k--Bacteria;-p--Actinobacteria;-c--Actinobacteria;-o--Pseudonocardiales;-f--Pseudonocardiaceae;-g--Saccharothrix;	No	No	152	0.312329	1.88194	0.00197185	Actinobacteria	Actinobacteria	0.531365	0.568421	20	4	Pseudonocardiaceae	Saccharothrix	FALSE	Bacteria	4	41.05	20	0	Actinomycetales	0	Actinobacteria	16	0.779514	14	FALSE	0	510	0.29078	0
OTU-SV-174-k--Bacteria;-p--Proteobacteria;-c--Alphaproteobacteria;-o--Sphingomonadales;-f--Ellin6055;-g--NA;	No	No	90	0.019681	1.94444	0.000758	Alphaproteobacteria	Alphaproteobacteria	0.514286	0.666667	12	4	Ellin6055	NA	FALSE	Bacteria	2	39.5833	12	0	Sphingomoo	0	Proteobacteria	10	0.763889	13	FALSE	0	98	0.280733	0
OTU-SV-175-k--Bacteria;-p--Actinobacteria;-c--Actinobacteria;-o--Micrococcales;-f--Microbacteriaceae;-g--NA;	No	No	207	0.0118034	1.81944	0.00360118	Actinobacteria	Actinobacteria	0.549618	0.604598	30	4	Microbacteriaceae	NA	FALSE	Bacteria	2	38.5333	30	0	Actinomycetales	0	Actinobacteria	28	0.795139	14	FALSE	0	412	0.273286	0
OTU-SV-189-k--Bacteria;-p--Proteobacteria;-c--Alphaproteobacteria;-o--Rhizobiales;-f--Methylobacteriaceae;-g--Methylobacterium;	No	No	124	0.0090512	1.875	0.00110037	Alphaproteobacteria	Alphaproteobacteria	0.533333	0.652381	21	3	Methylobacteriaceae	Methylobacterium	FALSE	Bacteria	2	34.3333	21	0	Rhizobiales	0	Proteobacteria	19	0.78125	11	FALSE	0	198	0.243499	0
OTU-SV18-k--Fungi;-p--Ascomycota;-c--;-o--;-f--;-g--;-s--	No	No	101	1.18358	1.91667	0.00138681	NA	Ascomycota	0.521739	0.609524	15	4	NA	NA	FALSE	Fungi	3	35.2	15	0	NA	0	Ascomycota	12	0.770833	13	FALSE	0	272	0.247887	0
OTU-SV-196-k--Bacteria;-p--Actinobacteria;-c--Actinobacteria;-o--Micrococcales;-f--Micrococcaceae;-g--NA;	No	No	135	0.00466544	1.93056	0.000143	Actinobacteria	Actinobacteria	0.517986	0.824176	14	4	Micrococcaceae	NA	FALSE	Bacteria	2	48.7143	14	0	Actinomycetales	0	Actinobacteria	12	0.767361	12	FALSE	0	48	0.345491	0
OTU-SV-199-k--Bacteria;-p--Actinobacteria;-c--Actinobacteria;-o--Pseudonocardiales;-f--Pseudonocardiaceae;-g--Pseudonocardia;	No	No	115	0.0204791	1.89583	0.00074	Actinobacteria	Actinobacteria	0.527473	0.725146	19	4	Pseudonocardiaceae	Pseudonocardia	FALSE	Bacteria	2	36.7368	19	0	Actinomycetales	0	Actinobacteria	17	0.776042	12	FALSE	0	124	0.260545	0
OTU-SV-19-k--Bacteria;-p--Actinobacteria;-c--Actinobacteria;-o--Streptomycetales;-f--Streptomycetaceae;-g--Streptomyces;	No	No	75	0.0864937	2.03472	0.00360792	Actinobacteria	Actinobacteria	0.491468	0	3	4	Streptomycetaceae	Streptomyces	FALSE	Bacteria	3	64.3333	3	0	Actinomycetales	0	Actinobacteria	0	0.741319	13	FALSE	0	666	0.465686	0
OTU-SV19-k--Fungi;-p--Ascomycota;-c--Sordariomycetes;-o--Sordariales;-f--Chaetomiaceae;-g--Chaetomium;-s--strumarium	No	No	172	0.0660217	1.96528	0.000292	Sordariomycetes	Ascomycota	0.508834	0.642857	8	4	Chaetomiaceae	Chaetomium	FALSE	Fungi	4	52.5	8	0	Sordariales	0	Ascomycota	4	0.758681	12	FALSE	0	290	0.369718	0
OTU-SV1-k--Fungi;-p--Ascomycota;-c--Dothideomycetes;-o--Pleosporales;-f--Pleosporaceae;-g--Curvularia;-s--spicifera	No	No	194	1.40659	1.86806	0.00332383	Dothideomycetes	Ascomycota	0.535316	0.541126	22	4	Pleosporaceae	Curvularia	FALSE	Fungi	4	40.0909	22	0	Pleosporales	0	Ascomycota	18	0.782986	14	FALSE	0	636	0.28233	0
OTU-SV-210-k--Bacteria;-p--Actinobacteria;-c--Actinobacteria;-o--Streptomycetales;-f--Streptomycetaceae;-g--Streptomyces;	No	No	84	0.00892222	1.98611	0.000103	Actinobacteria	Actinobacteria	0.503497	0.761905	7	4	Streptomycetaceae	Streptomyces	FALSE	Bacteria	2	45.2857	7	0	Actinomycetales	0	Actinobacteria	5	0.753472	11	FALSE	0	28	0.323469	0
OTU-SV-215-k--Bacteria;-p--Actinobacteria;-c--Actinobacteria;-o--Propionibacteriales;-f--Propionibacteriaceae;-g--Jiangella;	No	No	190	0.0118331	1.96528	0.000412	Actinobacteria	Actinobacteria	0.508834	0.583333	9	4	Propionibacteriaceae	Jiangella	FALSE	Bacteria	3	44.5556	9	0	Actinomycetales	0	Actinobacteria	6	0.758681	10	FALSE	0	128	0.315997	0
OTU-SV-218-k--Bacteria;-p--Actinobacteria;-c--Acidimicrobiia;-o--Acidimicrobiales;-f--Iamiaceae;-g--Iamia;	No	No	89	0	2	2.55e-05	Acidimicrobiia	Actinobacteria	0.5	0.8	5	4	Iamiaceae	Iamia	FALSE	Bacteria	2	62.2	5	0	Acidimicrobiales	0	Actinobacteria	3	0.75	0	FALSE	0	20	0.444286	0
OTU-SV-219-k--Bacteria;-p--Acidobacteria;-c--Solibacteres;-o--Solibacterales;-f--Solibacteraceae_(Subgroup_3);-g--Bryobacter;	No	No	153	0.0182794	1.90278	0.000568	Solibacteres	Acidobacteria	0.525547	0.751634	18	4	Solibacteraceae_(Subgroup_3)	Bryobacter	FALSE	Bacteria	2	34.8889	18	0	Solibacterales	0	Acidobacteria	16	0.774306	12	FALSE	0	122	0.247439	0
OTU-SV-21-k--Bacteria;-p--Proteobacteria;-c--Alphaproteobacteria;-o--Rhizobiales;-f--Methylobacteriaceae;-g--Microvirga;	No	No	111	0.0331192	1.75694	0.005882	Alphaproteobacteria	Alphaproteobacteria	0.56917	0.51552	39	4	Methylobacteriaceae	Microvirga	FALSE	Bacteria	2	33.8718	39	0	Rhizobiales	0	Proteobacteria	37	0.810764	14	FALSE	0	834	0.240226	0
OTU-SV21-k--Fungi;-p--Basidiomycota;-c--Agaricomycetes;-o--Agaricales;-f--Pluteaceae;-g--Volvopluteus;-s--earlei	No	No	171	0.702732	1.9375	0.00772702	Agaricomycetes	Basidiomycota	0.516129	0.511111	10	3	Pluteaceae	Volvopluteus	FALSE	Fungi	4	42.3	10	0	Agaricales	0	Basidiomycota	6	0.765625	13	FALSE	0	1482	0.295804	0
OTU-SV-221-k--Bacteria;-p--Proteobacteria;-c--Alphaproteobacteria;-o--Rhizobiales;-f--Hyphomicrobiaceae;-g--Devosia;	No	No	94	0	1.90278	0.00117235	Alphaproteobacteria	Alphaproteobacteria	0.525547	0.633987	18	4	Hyphomicrobiaceae	Devosia	FALSE	Bacteria	2	30.8889	18	0	Rhizobiales	0	Proteobacteria	16	0.774306	0	FALSE	0	158	0.21907	0
OTU-SV-226-k--Bacteria;-p--Proteobacteria;-c--Alphaproteobacteria;-o--Sphingomonadales;-f--7B-8;-g--NA;	No	No	103	0	1.98611	5.05e-05	Alphaproteobacteria	Alphaproteobacteria	0.503497	0.733333	6	4	7B-8	NA	FALSE	Bacteria	3	63	6	0	Sphingomoo	0	Proteobacteria	3	0.753472	0	FALSE	0	84	0.446809	0
OTU-SV-22-k--Bacteria;-p--Proteobacteria;-c--Alphaproteobacteria;-o--Rhizobiales;-f--Methylobacteriaceae;-g--Microvirga;	No	No	179	0.0188173	1.81944	0.00171805	Alphaproteobacteria	Alphaproteobacteria	0.549618	0.643875	27	3	Methylobacteriaceae	Microvirga	FALSE	Bacteria	3	36.5926	27	0	Rhizobiales	0	Proteobacteria	24	0.795139	12	FALSE	0	404	0.255892	0
OTU-SV-230-k--Bacteria;-p--Proteobacteria;-c--Alphaproteobacteria;-o--Caulobacterales;-f--Caulobacteraceae;-g--Phenylobacterium;	No	No	154	0.0105994	1.92361	7.9e-05	Alphaproteobacteria	Alphaproteobacteria	0.519856	0.916667	16	4	Caulobacteraceae	Phenylobacterium	FALSE	Bacteria	2	42.9375	16	0	Caulobacterales	0	Proteobacteria	14	0.769097	11	FALSE	0	36	0.306696	0
OTU-SV-233-k--Bacteria;-p--Proteobacteria;-c--Alphaproteobacteria;-o--Rhizobiales;-f--Rhizobiaceae;-g--Rhizobium;	No	No	68	0.0206634	2.02778	0.000204	Alphaproteobacteria	Alphaproteobacteria	0.493151	0.5	5	4	Rhizobiaceae	Rhizobium	FALSE	Bacteria	1	37.2	5	0	Rhizobiales	0	Proteobacteria	4	0.743056	12	FALSE	0	12	0.273529	0
OTU-SV-236-k--Bacteria;-p--Proteobacteria;-c--Alphaproteobacteria;-o--Rhizobiales;-f--Methylobacteriaceae;-g--NA;	No	No	133	0.00959705	1.85417	0.000672	Alphaproteobacteria	Alphaproteobacteria	0.539326	0.75	25	4	Methylobacteriaceae	NA	FALSE	Bacteria	2	39.96	25	0	Rhizobiales	0	Proteobacteria	23	0.786458	12	FALSE	0	170	0.283404	0
OTU-SV-23-k--Bacteria;-p--Actinobacteria;-c--Actinobacteria;-o--Micrococcales;-f--Microbacteriaceae;-g--NA;	No	No	198	0.0323663	1.88889	0.0108076	Actinobacteria	Actinobacteria	0.529412	0.625	17	3	Microbacteriaceae	NA	FALSE	Bacteria	4	38.2941	17	0	Actinomycetales	0	Actinobacteria	13	0.777778	11	FALSE	0	1884	0.269263	0
OTU-SV23-k--Fungi;-p--Ascomycota;-c--Saccharomycetes;-o--Saccharomycetales;-f--Saccharomycodaceae;-g--Hanseniaspora;-s--uvarum	No	No	182	0.00371552	1.90972	0.000342	Saccharomycetes	Ascomycota	0.523636	0.764706	17	4	Saccharomycodaceae	Hanseniaspora	FALSE	Fungi	2	43.4118	17	0	Saccharomycetales	0	Ascomycota	15	0.772569	12	FALSE	0	80	0.307885	0
OTU-SV-240-k--Bacteria;-p--Proteobacteria;-c--Alphaproteobacteria;-o--Rhizobiales;-f--Hyphomicrobiaceae;-g--Devosia;	No	No	70	0.113797	1	0	Alphaproteobacteria	Alphaproteobacteria	1	0	1	1	Hyphomicrobiaceae	Devosia	FALSE	Bacteria	0	1	1	0	Rhizobiales	0	Proteobacteria	1	1	11	FALSE	0	0	0	0
OTU-SV-248-k--Bacteria;-p--Proteobacteria;-c--Alphaproteobacteria;-o--Rhodospirillales;-f--Rhodospirillaceae;-g--Azospirillum;	No	No	78	0	1.97917	0.00013	Alphaproteobacteria	Alphaproteobacteria	0.505263	0.733333	6	3	Rhodospirillaceae	Azospirillum	FALSE	Bacteria	2	50.6667	6	0	Rhodospirillales	0	Proteobacteria	4	0.755208	0	FALSE	0	34	0.359338	0
OTU-SV-24-k--Bacteria;-p--Actinobacteria;-c--Actinobacteria;-o--Micrococcales;-f--Microbacteriaceae;-g--NA;	No	No	155	0.0347814	1.78472	0.00318246	Actinobacteria	Actinobacteria	0.560311	0.581105	34	4	Microbacteriaceae	NA	FALSE	Bacteria	3	38.8235	34	0	Actinomycetales	0	Actinobacteria	31	0.803819	14	FALSE	0	598	0.273405	0
OTU-SV-252-k--Bacteria;-p--Chloroflexi;-c--Thermomicrobia;-o--JG30-KF-CM45;-f--NA;-g--NA;	No	No	147	0.00636054	1.93056	0.000148	Thermomicrobia	Chloroflexi	0.517986	0.868132	14	4	NA	NA	FALSE	Bacteria	2	48.8571	14	0	JG30-KF-CM45	0	Chloroflexi	12	0.767361	10	FALSE	0	62	0.346505	0
OTU-SV-258-k--Bacteria;-p--Actinobacteria;-c--Actinobacteria;-o--Micrococcales;-f--Microbacteriaceae;-g--Microbacterium;	No	No	98	0.0127993	1.875	0.00100873	Actinobacteria	Actinobacteria	0.533333	0.683983	22	4	Microbacteriaceae	Microbacterium	FALSE	Bacteria	2	34.3182	22	0	Actinomycetales	0	Actinobacteria	20	0.78125	12	FALSE	0	192	0.243391	0
OTU-SV-263-k--Bacteria;-p--Proteobacteria;-c--Alphaproteobacteria;-o--Rhizobiales;-f--Rhizobiaceae;-g--Ensifer;	No	No	95	0.0177275	1.9375	0.00178466	Alphaproteobacteria	Alphaproteobacteria	0.516129	0.448718	13	4	Rhizobiaceae	Ensifer	FALSE	Bacteria	3	35.6923	13	0	Rhizobiales	0	Proteobacteria	10	0.765625	11	FALSE	0	206	0.253137	0
OTU-SV-26-k--Bacteria;-p--Actinobacteria;-c--Actinobacteria;-o--Micrococcales;-f--Micrococcaceae;-g--Pseudarthrobacter;	No	No	139	0.037206	1.72917	0.00601712	Actinobacteria	Actinobacteria	0.578313	0.502564	40	3	Micrococcaceae	Pseudarthrobacter	FALSE	Bacteria	3	36.175	40	0	Actinomycetales	0	Actinobacteria	37	0.817708	14	FALSE	0	1042	0.252972	0
OTU-SV-271-k--Bacteria;-p--Proteobacteria;-c--Alphaproteobacteria;-o--Rhizobiales;-f--Hyphomicrobiaceae;-g--Rhodoplanes;	No	No	165	0.00602742	2	0.000159	Alphaproteobacteria	Alphaproteobacteria	0.5	0.722222	9	4	Hyphomicrobiaceae	Rhodoplanes	FALSE	Bacteria	1	38.7778	9	0	Rhizobiales	0	Proteobacteria	8	0.75	10	FALSE	0	22	0.285131	0
OTU-SV-27-k--Bacteria;-p--Actinobacteria;-c--Actinobacteria;-o--Micrococcales;-f--Micrococcaceae;-g--Pseudarthrobacter;	No	No	148	0.0243543	1.81944	0.00167687	Actinobacteria	Actinobacteria	0.549618	0.666667	28	3	Micrococcaceae	Pseudarthrobacter	FALSE	Bacteria	3	34.8571	28	0	Actinomycetales	0	Actinobacteria	25	0.795139	12	FALSE	0	398	0.245473	0
OTU-SV-28-k--Bacteria;-p--Saccharibacteria;-c--NA;-o--NA;-f--NA;-g--NA;	No	No	120	0.203707	2.00694	0.000181	NA	Saccharibacteria	0.49827	0.714286	8	4	NA	NA	FALSE	Bacteria	2	38	8	0	NA	0	Saccharibacteria	6	0.748264	12	FALSE	0	82	0.279412	0
OTU-SV-296-k--Bacteria;-p--Actinobacteria;-c--Actinobacteria;-o--Propionibacteriales;-f--Nocardioidaceae;-g--Nocardioides;	No	No	76	0.0188611	1.96528	0.000286	Actinobacteria	Actinobacteria	0.508834	0.666667	9	4	Nocardioidaceae	Nocardioides	FALSE	Bacteria	2	37.1111	9	0	Actinomycetales	0	Actinobacteria	7	0.758681	11	FALSE	0	48	0.263199	0
OTU-SV-297-k--Bacteria;-p--Proteobacteria;-c--Alphaproteobacteria;-o--Rhizobiales;-f--Hyphomicrobiaceae;-g--Devosia;	No	No	117	0.021073	1.9375	0.0013102	Alphaproteobacteria	Alphaproteobacteria	0.516129	0.594771	18	4	Hyphomicrobiaceae	Devosia	FALSE	Bacteria	1	25.3889	18	0	Rhizobiales	0	Proteobacteria	17	0.765625	10	FALSE	0	142	0.186683	0
OTU-SV-29-k--Bacteria;-p--Proteobacteria;-c--Alphaproteobacteria;-o--Rhodobacterales;-f--Rhodobacteraceae;-g--Rubellimicrobium;	No	No	189	0.0118484	1.74306	0.00480226	Alphaproteobacteria	Alphaproteobacteria	0.573705	0.530769	40	4	Rhodobacteraceae	Rubellimicrobium	FALSE	Bacteria	3	36.325	40	0	Rhodobacterales	0	Proteobacteria	37	0.814236	13	FALSE	0	900	0.25581	0
OTU-SV2-k--Fungi;-p--Ascomycota;-c--Eurotiomycetes;-o--Eurotiales;-f--Aspergillaceae;-g--Aspergillus;-s--nidulans	No	No	112	0.333767	1.97222	0.000336	Eurotiomycetes	Ascomycota	0.507042	0.694444	9	4	Aspergillaceae	Aspergillus	FALSE	Fungi	3	41.6667	9	0	Eurotiales	0	Ascomycota	6	0.756944	14	FALSE	0	172	0.297619	0
OTU-SV-300-k--Bacteria;-p--Actinobacteria;-c--Actinobacteria;-o--Micrococcales;-f--Microbacteriaceae;-g--Microbacterium;	No	No	91	0	1.92361	0.000531	Actinobacteria	Actinobacteria	0.519856	0.67619	15	4	Microbacteriaceae	Microbacterium	FALSE	Bacteria	3	42.9333	15	0	Actinomycetales	0	Actinobacteria	12	0.769097	0	FALSE	0	146	0.304492	0
OTU-SV-30-k--Bacteria;-p--Actinobacteria;-c--Actinobacteria;-o--Propionibacteriales;-f--Nocardioidaceae;-g--Nocardioides;	No	No	119	0.0377367	1.89583	0.00094	Actinobacteria	Actinobacteria	0.527473	0.601307	18	4	Nocardioidaceae	Nocardioides	FALSE	Bacteria	3	40.5556	18	0	Actinomycetales	0	Actinobacteria	15	0.776042	13	FALSE	0	206	0.285602	0
OTU-SV31-k--Fungi;-p--Ascomycota;-c--Sordariomycetes;-o--Sordariales;-f--Chaetomiaceae;-g--Thielavia;-s--microspora	No	No	149	0.135715	1.95833	0.000622	Sordariomycetes	Ascomycota	0.510638	0.638889	9	4	Chaetomiaceae	Thielavia	FALSE	Fungi	4	53	9	0	Sordariales	0	Ascomycota	5	0.760417	13	FALSE	0	338	0.375099	0
OTU-SV-322-k--Bacteria;-p--Proteobacteria;-c--Alphaproteobacteria;-o--Rhizobiales;-f--Phyllobacteriaceae;-g--Mesorhizobium;	No	No	136	0.00778387	1.97222	0.000392	Alphaproteobacteria	Alphaproteobacteria	0.507042	0.535714	8	4	Phyllobacteriaceae	Mesorhizobium	FALSE	Bacteria	3	50.625	8	0	Rhizobiales	0	Proteobacteria	5	0.756944	11	FALSE	0	108	0.359043	0
OTU-SV-32-k--Bacteria;-p--Actinobacteria;-c--Actinobacteria;-o--Pseudonocardiales;-f--Pseudonocardiaceae;-g--Actinophytocola;	No	No	86	0.0240612	2.01389	6.02e-06	Actinobacteria	Actinobacteria	0.496552	0.833333	4	4	Pseudonocardiaceae	Actinophytocola	FALSE	Bacteria	2	74.5	4	0	Actinomycetales	0	Actinobacteria	2	0.746528	10	FALSE	0	18	0.535971	0
OTU-SV-34-k--Bacteria;-p--Actinobacteria;-c--Actinobacteria;-o--Micrococcales;-f--Microbacteriaceae;-g--NA;	No	No	109	0.0254181	1.97222	2.92e-05	Actinobacteria	Actinobacteria	0.507042	0.888889	9	4	Microbacteriaceae	NA	FALSE	Bacteria	2	57.3333	9	0	Actinomycetales	0	Actinobacteria	7	0.756944	12	FALSE	0	24	0.409524	0
OTU-SV34-k--Fungi;-p--Ascomycota;-c--Dothideomycetes;-o--Pleosporales;-f--Didymosphaeriaceae;-g--Pseudopithomyces;-s--	No	No	83	0.0875486	1.90972	0.00276604	Dothideomycetes	Ascomycota	0.523636	0.466667	16	4	Didymosphaeriaceae	Pseudopithomyces	FALSE	Fungi	4	32.3125	16	0	Pleosporales	0	Ascomycota	12	0.772569	12	FALSE	0	480	0.227553	0
OTU-SV-35-k--Bacteria;-p--Proteobacteria;-c--Alphaproteobacteria;-o--Rhizobiales;-f--Methylobacteriaceae;-g--Microvirga;	No	No	159	0.0356851	1.76389	0.00437714	Alphaproteobacteria	Alphaproteobacteria	0.566929	0.525526	37	4	Methylobacteriaceae	Microvirga	FALSE	Bacteria	3	35.8108	37	0	Rhizobiales	0	Proteobacteria	34	0.809028	13	FALSE	0	818	0.252189	0
OTU-SV-365-k--Bacteria;-p--Saccharibacteria;-c--NA;-o--NA;-f--NA;-g--NA;	No	No	125	0	2	3.21e-05	NA	Saccharibacteria	0.5	0.916667	9	4	NA	NA	FALSE	Bacteria	1	33.4444	9	0	EW055	0	Saccharibacteria	8	0.75	0	FALSE	0	6	0.245915	0
OTU-SV-366-k--Bacteria;-p--Proteobacteria;-c--Alphaproteobacteria;-o--Rhizobiales;-f--Hyphomicrobiaceae;-g--Pedomicrobium;	No	No	80	0.00773836	2	0.000258	Alphaproteobacteria	Alphaproteobacteria	0.5	0.75	9	4	Hyphomicrobiaceae	Pedomicrobium	FALSE	Bacteria	1	38.4444	9	0	Rhizobiales	0	Proteobacteria	8	0.75	10	FALSE	0	22	0.28268	0
OTU-SV-36-k--Bacteria;-p--Actinobacteria;-c--Actinobacteria;-o--Micrococcales;-f--Micrococcaceae;-g--Arthrobacter;	No	No	206	0.0266276	1.8125	0.00206255	Actinobacteria	Actinobacteria	0.551724	0.647783	29	3	Micrococcaceae	Arthrobacter	FALSE	Bacteria	3	35.1034	29	0	Actinomycetales	0	Actinobacteria	26	0.796875	12	FALSE	0	434	0.247207	0
OTU-SV36-k--Fungi;-p--Ascomycota;-c--;-o--;-f--;-g--;-s--	No	No	67	0.193129	1.99306	0.00019	NA	Ascomycota	0.501742	0	4	4	NA	NA	FALSE	Fungi	4	84.25	4	0	NA	0	Ascomycota	0	0.751736	11	FALSE	0	256	0.603261	0
OTU-SV37-k--Fungi;-p--Mucoromycota;-c--Mucoromycetes;-o--Mucorales;-f--Rhizopodaceae;-g--Rhizopus;-s--microsporus	No	No	129	0.0169705	1.96528	0.000182	Mucoromycetes	Mucoromycota	0.508834	0.722222	9	4	Rhizopodaceae	Rhizopus	FALSE	Fungi	2	48.3333	9	0	Mucorales	0	Mucoromycota	7	0.758681	11	FALSE	0	40	0.34279	0
OTU-SV3-k--Fungi;-p--Ascomycota;-c--Sordariomycetes;-o--Sordariales;-f--Chaetomiaceae;-g--Thielavia;-s--subthermophila	No	No	201	0.309753	1.86806	0.00226675	Sordariomycetes	Ascomycota	0.535316	0.592885	23	4	Chaetomiaceae	Thielavia	FALSE	Fungi	3	35.6522	23	0	Sordariales	0	Ascomycota	20	0.782986	13	FALSE	0	428	0.252852	0
OTU-SV40-k--Fungi;-p--Ascomycota;-c--Eurotiomycetes;-o--Eurotiales;-f--Aspergillaceae;-g--Aspergillus;-s--nidulans	No	No	81	0.0908847	1.97917	0.000257	Eurotiomycetes	Ascomycota	0.505263	0.75	8	4	Aspergillaceae	Aspergillus	FALSE	Fungi	3	46.25	8	0	Eurotiales	0	Ascomycota	5	0.755208	10	FALSE	0	164	0.330357	0
OTU-SV-424-k--Bacteria;-p--Actinobacteria;-c--Actinobacteria;-o--Pseudonocardiales;-f--Pseudonocardiaceae;-g--Saccharothrix;	No	No	131	0.00555998	1.88194	0.000514	Actinobacteria	Actinobacteria	0.531365	0.752381	21	4	Pseudonocardiaceae	Saccharothrix	FALSE	Bacteria	2	43.4286	21	0	Actinomycetales	0	Actinobacteria	19	0.779514	14	FALSE	0	120	0.308004	0
OTU-SV-425-k--Bacteria;-p--Proteobacteria;-c--Alphaproteobacteria;-o--Rhizobiales;-f--Rhizobiaceae;-g--Ensifer;	No	No	141	0	2.04167	6.31e-05	Alphaproteobacteria	Alphaproteobacteria	0.489796	0.7	5	4	Rhizobiaceae	Ensifer	FALSE	Bacteria	1	39.2	5	0	Rhizobiales	0	Proteobacteria	4	0.739583	0	FALSE	0	6	0.292537	0
OTU-SV-426-k--Bacteria;-p--Proteobacteria;-c--Alphaproteobacteria;-o--Rhodospirillales;-f--Acetobacteraceae;-g--Roseomonas;	No	No	205	0.00304925	1.91667	0.000444	Alphaproteobacteria	Alphaproteobacteria	0.521739	0.704762	15	3	Acetobacteraceae	Roseomonas	FALSE	Bacteria	2	35.4667	15	0	Rhodospirillales	0	Proteobacteria	13	0.770833	10	FALSE	0	94	0.251537	0
OTU-SV-44-k--Bacteria;-p--Actinobacteria;-c--Actinobacteria;-o--Pseudonocardiales;-f--Pseudonocardiaceae;-g--Pseudonocardia;	No	No	77	0.0859608	1.875	0.00171781	Actinobacteria	Actinobacteria	0.533333	0.636364	22	4	Pseudonocardiaceae	Pseudonocardia	FALSE	Bacteria	2	30.8636	22	0	Actinomycetales	0	Actinobacteria	20	0.78125	12	FALSE	0	244	0.218891	0
OTU-SV-45-k--Bacteria;-p--Actinobacteria;-c--Actinobacteria;-o--Propionibacteriales;-f--Nocardioidaceae;-g--Nocardioides;	No	No	82	0	1.9375	0.00146579	Actinobacteria	Actinobacteria	0.516129	0.461538	13	4	Nocardioidaceae	Nocardioides	FALSE	Bacteria	3	32.2308	13	0	Actinomycetales	0	Actinobacteria	10	0.765625	0	FALSE	0	248	0.228587	0
OTU-SV-463-k--Bacteria;-p--Actinobacteria;-c--Actinobacteria;-o--Propionibacteriales;-f--Nocardioidaceae;-g--Nocardioides;	No	No	107	0.00282163	1.95139	0.000385	Actinobacteria	Actinobacteria	0.512456	0.727273	12	4	Nocardioidaceae	Nocardioides	FALSE	Bacteria	2	38.5833	12	0	Actinomycetales	0	Actinobacteria	10	0.762153	10	FALSE	0	60	0.275595	0
OTU-SV-466-k--Bacteria;-p--Proteobacteria;-c--Betaproteobacteria;-o--UCT_N117;-f--NA;-g--NA;	No	No	127	0.0104538	2.01389	6.02e-06	Betaproteobacteria	Betaproteobacteria	0.496552	0.666667	3	4	NA	NA	FALSE	Bacteria	2	88.6667	3	0	Burkholderiales	0	Proteobacteria	1	0.746528	10	FALSE	0	18	0.633333	0
OTU-SV-46-k--Bacteria;-p--Proteobacteria;-c--Alphaproteobacteria;-o--Rhizobiales;-f--Methylobacteriaceae;-g--NA;	No	No	169	0.0117443	1.84722	0.00158748	Alphaproteobacteria	Alphaproteobacteria	0.541353	0.652308	26	4	Methylobacteriaceae	NA	FALSE	Bacteria	2	35.7692	26	0	Rhizobiales	0	Proteobacteria	24	0.788194	11	FALSE	0	254	0.253682	0
OTU-SV-474-k--Bacteria;-p--Actinobacteria;-c--Actinobacteria;-o--Propionibacteriales;-f--Nocardioidaceae;-g--Nocardioides;	No	No	63	0.00252695	2.02083	6.02e-06	Actinobacteria	Actinobacteria	0.494845	0.666667	3	4	Nocardioidaceae	Nocardioides	FALSE	Bacteria	2	90	3	0	Actinomycetales	0	Actinobacteria	1	0.744792	11	FALSE	0	18	0.647482	0
OTU-SV-47-k--Bacteria;-p--Actinobacteria;-c--Actinobacteria;-o--Propionibacteriales;-f--Nocardioidaceae;-g--Nocardioides;	No	No	65	0.0886277	2.13194	0	Actinobacteria	Actinobacteria	0.469055	1	2	4	Nocardioidaceae	Nocardioides	FALSE	Bacteria	1	64	2	0	Actinomycetales	0	Actinobacteria	1	0.717014	14	FALSE	0	0	0.512	0
OTU-SV-4-k--Bacteria;-p--Actinobacteria;-c--Actinobacteria;-o--Streptomycetales;-f--Streptomycetaceae;-g--Streptomyces;	No	No	69	0.287755	2.09722	1.77e-05	Actinobacteria	Actinobacteria	0.476821	0	2	4	Streptomycetaceae	Streptomyces	FALSE	Bacteria	2	90	2	0	Actinomycetales	0	Actinobacteria	0	0.725694	14	FALSE	0	36	0.700787	0
OTU-SV4-k--Fungi;-p--Ascomycota;-c--Dothideomycetes;-o--Dothideales;-f--Aureobasidiaceae;-g--Aureobasidium;-s--pullulans	No	No	113	1.98541	1.96528	0.00463438	Dothideomycetes	Ascomycota	0.508834	0.5	8	4	Aureobasidiaceae	Aureobasidium	FALSE	Fungi	5	51	8	0	Dothideales	0	Ascomycota	3	0.758681	13	FALSE	0	678	0.359155	0
OTU-SV-50-k--Bacteria;-p--Actinobacteria;-c--Actinobacteria;-o--Micrococcales;-f--Micrococcaceae;-g--Arthrobacter;	No	No	134	0.0365347	1.80556	0.00217662	Actinobacteria	Actinobacteria	0.553846	0.640394	29	3	Micrococcaceae	Arthrobacter	FALSE	Bacteria	3	35.1034	29	0	Actinomycetales	0	Actinobacteria	26	0.798611	13	FALSE	0	488	0.245479	0
OTU-SV-52-k--Bacteria;-p--Chloroflexi;-c--Chloroflexia;-o--Kallotenuales;-f--AKIW781;-g--NA;	No	No	100	0.0161278	1.96528	0.000173	Chloroflexia	Chloroflexi	0.508834	0.722222	9	4	AKIW781	NA	FALSE	Bacteria	3	46.5556	9	0	AKIW781	0	Chloroflexi	6	0.758681	10	FALSE	0	96	0.330181	0
OTU-SV52-k--Fungi;-p--Ascomycota;-c--Sordariomycetes;-o--Sordariales;-f--Sordariales-fam-Incertae-sedis;-g--Monosporascus;-s--eutypoides	No	No	87	0.336845	2.02083	0.000238	Sordariomycetes	Ascomycota	0.494845	0.6	5	4	NA	Monosporascus	FALSE	Fungi	2	38.6	5	0	Sordariales	0	Ascomycota	3	0.744792	12	FALSE	0	72	0.281752	0
OTU-SV-53-k--Bacteria;-p--Proteobacteria;-c--Alphaproteobacteria;-o--Rhizobiales;-f--Rhizobiaceae;-g--Shinella;	No	No	99	0.0524361	1.82639	0.00379748	Alphaproteobacteria	Alphaproteobacteria	0.547529	0.549261	29	4	Rhizobiaceae	Shinella	FALSE	Bacteria	2	36.6552	29	0	Rhizobiales	0	Proteobacteria	27	0.793403	14	FALSE	0	406	0.259966	0
OTU-SV-54-k--Bacteria;-p--Proteobacteria;-c--Alphaproteobacteria;-o--Rhizobiales;-f--Methylobacteriaceae;-g--Microvirga;	No	No	156	0.0164447	1.75694	0.00312044	Alphaproteobacteria	Alphaproteobacteria	0.56917	0.574899	39	4	Methylobacteriaceae	Microvirga	FALSE	Bacteria	2	35.7436	39	0	Rhizobiales	0	Proteobacteria	37	0.810764	14	FALSE	0	654	0.253501	0
OTU-SV-56-k--Bacteria;-p--Actinobacteria;-c--Actinobacteria;-o--Micrococcales;-f--Micrococcaceae;-g--Arthrobacter;	No	No	188	0.0146414	1.79167	0.00291539	Actinobacteria	Actinobacteria	0.55814	0.589015	33	4	Micrococcaceae	Arthrobacter	FALSE	Bacteria	3	39	33	0	Actinomycetales	0	Actinobacteria	30	0.802083	14	FALSE	0	576	0.274648	0
OTU-SV-57-k--Bacteria;-p--Actinobacteria;-c--Actinobacteria;-o--Streptosporangiales;-f--Streptosporangiaceae;-g--Nonomuraea;	No	No	208	0.0349862	1.73611	0.0071734	Actinobacteria	Actinobacteria	0.576	0.479675	42	4	Streptosporangiaceae	Nonomuraea	FALSE	Bacteria	2	34.0714	42	0	Actinomycetales	0	Actinobacteria	40	0.815972	14	FALSE	0	964	0.241641	0
OTU-SV-59-k--Bacteria;-p--Actinobacteria;-c--Actinobacteria;-o--Pseudonocardiales;-f--Pseudonocardiaceae;-g--Actinophytocola;	No	No	170	0.66701	2.78472	0.014083	Actinobacteria	Actinobacteria	0.359102	0.1	5	3	Pseudonocardiaceae	Actinophytocola	FALSE	Bacteria	5	7.6	5	0	Actinomycetales	0	Actinobacteria	0	0.553819	15	FALSE	0	2344	0.304348	0
OTU-SV-5-k--Bacteria;-p--Actinobacteria;-c--Actinobacteria;-o--Streptomycetales;-f--Streptomycetaceae;-g--Streptomyces;	No	No	72	0.220493	1.97917	0.000503	Actinobacteria	Actinobacteria	0.505263	0.333333	6	4	Streptomycetaceae	Streptomyces	FALSE	Bacteria	4	58.8333	6	0	Actinomycetales	0	Actinobacteria	2	0.755208	12	FALSE	0	278	0.416076	0
OTU-SV5-k--Fungi;-p--Ascomycota;-c--Eurotiomycetes;-o--Eurotiales;-f--Aspergillaceae;-g--Aspergillus;-s--terreus	No	No	160	1.55108	1.96528	0.00645287	Eurotiomycetes	Ascomycota	0.508834	0.428571	7	3	Aspergillaceae	Aspergillus	FALSE	Fungi	4	46.2857	7	0	Eurotiales	0	Ascomycota	3	0.758681	10	FALSE	0	1196	0.325956	0
OTU-SV-60-k--Bacteria;-p--Saccharibacteria;-c--NA;-o--NA;-f--NA;-g--NA;	No	No	166	0.016337	1.95139	7.45e-05	NA	Saccharibacteria	0.512456	0.836364	11	4	NA	NA	FALSE	Bacteria	2	51.4545	11	0	NA	0	Saccharibacteria	9	0.762153	12	FALSE	0	34	0.364926	0
OTU-SV-61-k--Bacteria;-p--Proteobacteria;-c--Alphaproteobacteria;-o--Rhizobiales;-f--Hyphomicrobiaceae;-g--Devosia;	No	No	128	0.0255499	1.80556	0.00202465	Alphaproteobacteria	Alphaproteobacteria	0.553846	0.620968	32	4	Hyphomicrobiaceae	Devosia	FALSE	Bacteria	2	36.5625	32	0	Rhizobiales	0	Proteobacteria	30	0.798611	12	FALSE	0	398	0.259309	0
OTU-SV-620-k--Bacteria;-p--Proteobacteria;-c--Alphaproteobacteria;-o--Rhizobiales;-f--Phyllobacteriaceae;-g--NA;	No	No	97	0	1.875	0.0010211	Alphaproteobacteria	Alphaproteobacteria	0.533333	0.683983	22	4	Phyllobacteriaceae	NA	FALSE	Bacteria	2	34.2727	22	0	Rhizobiales	0	Proteobacteria	20	0.78125	0	FALSE	0	192	0.243069	0
OTU-SV-62-k--Bacteria;-p--Proteobacteria;-c--Alphaproteobacteria;-o--Rhizobiales;-f--Hyphomicrobiaceae;-g--Devosia;	No	No	162	0.0395875	1.74306	0.00633928	Alphaproteobacteria	Alphaproteobacteria	0.573705	0.479487	40	4	Hyphomicrobiaceae	Devosia	FALSE	Bacteria	3	33.875	40	0	Rhizobiales	0	Proteobacteria	37	0.814236	13	FALSE	0	1010	0.238556	0
OTU-SV-633-k--Bacteria;-p--Saccharibacteria;-c--NA;-o--NA;-f--NA;-g--NA;	No	No	85	0	1.97222	0.000488	NA	Saccharibacteria	0.507042	0.555556	9	4	NA	NA	FALSE	Bacteria	2	37.6667	9	0	NA	0	Saccharibacteria	7	0.756944	0	FALSE	0	62	0.269048	0
OTU-SV-63-k--Bacteria;-p--Proteobacteria;-c--Alphaproteobacteria;-o--Sphingomonadales;-f--Sphingomonadaceae;-g--Sphingomonas;	No	No	186	0.0644835	1.77083	0.00368638	Alphaproteobacteria	Alphaproteobacteria	0.564706	0.560317	36	4	Sphingomonadaceae	Sphingomonas	FALSE	Bacteria	3	37.75	36	0	Sphingomoo	0	Proteobacteria	33	0.807292	14	FALSE	0	708	0.265845	0
OTU-SV-65-k--Bacteria;-p--Proteobacteria;-c--Alphaproteobacteria;-o--Rhizobiales;-f--Hyphomicrobiaceae;-g--Devosia;	No	No	108	0.0250567	1.93056	0.000803	Alphaproteobacteria	Alphaproteobacteria	0.517986	0.571429	15	4	Hyphomicrobiaceae	Devosia	FALSE	Bacteria	2	37.7333	15	0	Rhizobiales	0	Proteobacteria	13	0.767361	11	FALSE	0	106	0.269524	0
OTU-SV-664-k--Bacteria;-p--Proteobacteria;-c--Alphaproteobacteria;-o--Rhizobiales;-f--Methylocystaceae;-g--Pleomorphomonas;	No	No	79	0	1.95833	0.000208	Alphaproteobacteria	Alphaproteobacteria	0.510638	0.583333	9	4	Methylocystaceae	Pleomorphomonas	FALSE	Bacteria	3	52	9	0	Rhizobiales	0	Proteobacteria	6	0.760417	0	FALSE	0	112	0.366197	0
OTU-SV-66-k--Bacteria;-p--Proteobacteria;-c--Alphaproteobacteria;-o--Rhodospirillales;-f--I-10;-g--NA;	No	No	93	0.0321789	1.86806	0.00128081	Alphaproteobacteria	Alphaproteobacteria	0.535316	0.652174	23	4	I-10	NA	FALSE	Bacteria	2	31.7391	23	0	Rhodospirillales	0	Proteobacteria	21	0.782986	11	FALSE	0	232	0.2251	0
OTU-SV-68-k--Bacteria;-p--Actinobacteria;-c--Actinobacteria;-o--Micrococcales;-f--Microbacteriaceae;-g--NA;	No	No	130	0.0168457	2.00694	6.02e-06	Actinobacteria	Actinobacteria	0.49827	0.833333	4	4	Microbacteriaceae	NA	FALSE	Bacteria	2	83	4	0	Actinomycetales	0	Actinobacteria	2	0.748264	11	FALSE	0	18	0.592857	0
OTU-SV-699-k--Bacteria;-p--Proteobacteria;-c--Alphaproteobacteria;-o--Rhizobiales;-f--Phyllobacteriaceae;-g--Mesorhizobium;	No	No	177	0.00181033	2.01389	6.02e-06	Alphaproteobacteria	Alphaproteobacteria	0.496552	0.666667	3	4	Phyllobacteriaceae	Mesorhizobium	FALSE	Bacteria	2	90.3333	3	0	Rhizobiales	0	Proteobacteria	1	0.746528	10	FALSE	0	18	0.645238	0
OTU-SV-69-k--Bacteria;-p--Chloroflexi;-c--Chloroflexia;-o--Kallotenuales;-f--AKIW781;-g--NA;	No	No	143	0.00946861	1.90278	0.00138604	Chloroflexia	Chloroflexi	0.525547	0.568627	18	4	AKIW781	NA	FALSE	Bacteria	2	35.2778	18	0	AKIW781	0	Chloroflexi	16	0.774306	12	FALSE	0	170	0.250197	0
OTU-SV-6-k--Bacteria;-p--Proteobacteria;-c--Alphaproteobacteria;-o--Rhizobiales;-f--Methylobacteriaceae;-g--NA;	No	No	157	0.0358362	1.78472	0.00304055	Alphaproteobacteria	Alphaproteobacteria	0.560311	0.588235	35	4	Methylobacteriaceae	NA	FALSE	Bacteria	2	36.5714	35	0	Rhizobiales	0	Proteobacteria	33	0.803819	13	FALSE	0	516	0.259372	0
OTU-SV6-k--Fungi;-p--Ascomycota;-c--Sordariomycetes;-o--Sordariales;-f--Sordariaceae;-g--Sordaria;-s--fimicola	No	No	176	0.133022	1.95833	0.000406	Sordariomycetes	Ascomycota	0.510638	0.611111	9	4	Sordariaceae	Sordaria	FALSE	Fungi	4	49.4444	9	0	Sordariales	0	Ascomycota	5	0.760417	12	FALSE	0	306	0.3482	0
OTU-SV-70-k--Bacteria;-p--Proteobacteria;-c--Alphaproteobacteria;-o--Rhizobiales;-f--Methylobacteriaceae;-g--Microvirga;	No	No	193	0.0147917	1.73611	0.005718	Alphaproteobacteria	Alphaproteobacteria	0.576	0.516841	42	4	Methylobacteriaceae	Microvirga	FALSE	Bacteria	2	34.3095	42	0	Rhizobiales	0	Proteobacteria	40	0.815972	14	FALSE	0	930	0.24333	0
OTU-SV-74-k--Bacteria;-p--Proteobacteria;-c--Alphaproteobacteria;-o--Rhodospirillales;-f--Acetobacteraceae;-g--Roseomonas;	No	No	110	0.0185743	1.86806	0.000618	Alphaproteobacteria	Alphaproteobacteria	0.535316	0.785714	21	3	Acetobacteraceae	Roseomonas	FALSE	Bacteria	3	40.1429	21	0	Rhodospirillales	0	Proteobacteria	18	0.782986	12	FALSE	0	208	0.282696	0
OTU-SV-75-k--Bacteria;-p--Proteobacteria;-c--Alphaproteobacteria;-o--Rhizobiales;-f--Brucellaceae;-g--Ochrobactrum;	No	No	175	1.35878	2.07639	0.00874826	Alphaproteobacteria	Alphaproteobacteria	0.481605	0.105072	24	3	Brucellaceae	Ochrobactrum	FALSE	Bacteria	24	13.5833	24	0	Rhizobiales	0	Proteobacteria	0	0.730903	20	FALSE	0	840	0.127778	0
OTU-SV75-k--Fungi;-p--Basidiomycota;-c--Agaricomycetes;-o--;-f--;-g--;-s--	No	No	164	0.0511271	1.82639	0.00211422	Agaricomycetes	Basidiomycota	0.547529	0.600985	29	4	NA	NA	FALSE	Fungi	2	36.8621	29	0	NA	0	Basidiomycota	27	0.793403	13	FALSE	0	352	0.261433	0
OTU-SV-76-k--Bacteria;-p--Actinobacteria;-c--Actinobacteria;-o--Pseudonocardiales;-f--Pseudonocardiaceae;-g--Pseudonocardia;	No	No	104	0.0260629	1.9375	0.000674	Actinobacteria	Actinobacteria	0.516129	0.637363	14	4	Pseudonocardiaceae	Pseudonocardia	FALSE	Bacteria	2	40.4286	14	0	Actinomycetales	0	Actinobacteria	12	0.765625	10	FALSE	0	108	0.288776	0
OTU-SV-77-k--Bacteria;-p--Proteobacteria;-c--Alphaproteobacteria;-o--Rhizobiales;-f--Methylobacteriaceae;-g--Microvirga;	No	No	161	0.0202228	1.84028	0.0022132	Alphaproteobacteria	Alphaproteobacteria	0.543396	0.609687	27	4	Methylobacteriaceae	Microvirga	FALSE	Bacteria	3	34.5926	27	0	Rhizobiales	0	Proteobacteria	24	0.789931	12	FALSE	0	366	0.245338	0
OTU-SV-78-k--Bacteria;-p--Proteobacteria;-c--Alphaproteobacteria;-o--Rhizobiales;-f--Methylobacteriaceae;-g--Microvirga;	No	No	114	0.017088	1.82639	0.00135068	Alphaproteobacteria	Alphaproteobacteria	0.547529	0.669312	28	4	Methylobacteriaceae	Microvirga	FALSE	Bacteria	3	37.6786	28	0	Rhizobiales	0	Proteobacteria	25	0.793403	13	FALSE	0	364	0.265342	0
OTU-SV7-k--Fungi;-p--Ascomycota;-c--Dothideomycetes;-o--Pleosporales;-f--Pleosporaceae;-g--Curvularia;-s--	No	No	105	0.12896	1.99306	0.000172	Dothideomycetes	Ascomycota	0.501742	0.6	6	4	Pleosporaceae	Curvularia	FALSE	Fungi	3	62	6	0	Pleosporales	0	Ascomycota	3	0.751736	14	FALSE	0	156	0.442857	0
OTU-SV-80-k--Bacteria;-p--Actinobacteria;-c--Actinobacteria;-o--Pseudonocardiales;-f--Pseudonocardiaceae;-g--Saccharothrix;	No	No	106	0.0701939	1.86111	0.00121057	Actinobacteria	Actinobacteria	0.537313	0.632411	23	4	Pseudonocardiaceae	Saccharothrix	FALSE	Bacteria	3	41	23	0	Actinomycetales	0	Actinobacteria	20	0.784722	13	FALSE	0	296	0.288732	0
OTU-SV-81-k--Bacteria;-p--Actinobacteria;-c--Actinobacteria;-o--Streptomycetales;-f--Streptomycetaceae;-g--Streptomyces;	No	No	121	0.0516172	1.98611	0.000816	Actinobacteria	Actinobacteria	0.503497	0.582418	14	4	Streptomycetaceae	Streptomyces	FALSE	Bacteria	3	35.0714	14	0	Actinomycetales	0	Actinobacteria	11	0.753472	10	FALSE	0	262	0.263695	0
OTU-SV-82-k--Bacteria;-p--Proteobacteria;-c--Alphaproteobacteria;-o--Rhizobiales;-f--Methylobacteriaceae;-g--Microvirga;	No	No	180	0.020012	1.86806	0.00196643	Alphaproteobacteria	Alphaproteobacteria	0.535316	0.509881	23	4	Methylobacteriaceae	Microvirga	FALSE	Bacteria	2	35.8261	23	0	Rhizobiales	0	Proteobacteria	21	0.782986	12	FALSE	0	284	0.254086	0
OTU-SV-85-k--Bacteria;-p--Proteobacteria;-c--Alphaproteobacteria;-o--Rhizobiales;-f--Phyllobacteriaceae;-g--Mesorhizobium;	No	No	126	0.0375248	1.75694	0.00906846	Alphaproteobacteria	Alphaproteobacteria	0.56917	0.435277	38	4	Phyllobacteriaceae	Mesorhizobium	FALSE	Bacteria	3	30.6842	38	0	Rhizobiales	0	Proteobacteria	35	0.810764	14	FALSE	0	1046	0.216086	0
OTU-SV-86-k--Bacteria;-p--Proteobacteria;-c--Alphaproteobacteria;-o--Rhizobiales;-f--Hyphomicrobiaceae;-g--Devosia;	No	No	181	0.0164376	1.91667	0.000187	Alphaproteobacteria	Alphaproteobacteria	0.521739	0.816667	16	4	Hyphomicrobiaceae	Devosia	FALSE	Bacteria	2	41.25	16	0	Rhizobiales	0	Proteobacteria	14	0.770833	10	FALSE	0	60	0.292553	0
OTU-SV-88-k--Bacteria;-p--Proteobacteria;-c--Alphaproteobacteria;-o--Sphingomonadales;-f--Erythrobacteraceae;-g--NA;	No	No	132	0.0165132	1.83333	0.00211109	Alphaproteobacteria	Alphaproteobacteria	0.545455	0.60114	27	4	Erythrobacteraceae	NA	FALSE	Bacteria	3	40.3333	27	0	Sphingomoo	0	Proteobacteria	24	0.791667	13	FALSE	0	398	0.284038	0
OTU-SV-89-k--Bacteria;-p--Actinobacteria;-c--Actinobacteria;-o--Micrococcales;-f--Micrococcaceae;-g--Arthrobacter;	No	No	183	0	1.97917	6.86e-05	Actinobacteria	Actinobacteria	0.505263	0.809524	7	4	Micrococcaceae	Arthrobacter	FALSE	Bacteria	2	44.5714	7	0	Actinomycetales	0	Actinobacteria	5	0.755208	0	FALSE	0	30	0.316109	0
OTU-SV-92-k--Bacteria;-p--Actinobacteria;-c--Actinobacteria;-o--Propionibacteriales;-f--Nocardioidaceae;-g--Nocardioides;	No	No	168	0.0153323	1.88889	0.000742	Actinobacteria	Actinobacteria	0.529412	0.694737	20	4	Nocardioidaceae	Nocardioides	FALSE	Bacteria	2	37.6	20	0	Actinomycetales	0	Actinobacteria	18	0.777778	10	FALSE	0	156	0.266667	0
OTU-SV-93-k--Bacteria;-p--Proteobacteria;-c--Alphaproteobacteria;-o--Sphingomonadales;-f--JG34-KF-161;-g--NA;	No	No	144	0	1.88194	0.000561	Alphaproteobacteria	Alphaproteobacteria	0.531365	0.757143	21	4	JG34-KF-161	NA	FALSE	Bacteria	2	40	21	0	Sphingomoo	0	Proteobacteria	19	0.779514	0	FALSE	0	126	0.283688	0
OTU-SV-96-k--Bacteria;-p--Actinobacteria;-c--Actinobacteria;-o--Micrococcales;-f--Micrococcaceae;-g--Pseudarthrobacter;	No	No	140	0.014493	1.8125	0.00174648	Actinobacteria	Actinobacteria	0.551724	0.655172	29	3	Micrococcaceae	Pseudarthrobacter	FALSE	Bacteria	3	34.6207	29	0	Actinomycetales	0	Actinobacteria	26	0.796875	12	FALSE	0	434	0.243808	0
OTU-SV-97-k--Bacteria;-p--Proteobacteria;-c--Alphaproteobacteria;-o--Rhodospirillales;-f--Acetobacteraceae;-g--Roseomonas;	No	No	174	0.0150212	1.78472	0.00284774	Alphaproteobacteria	Alphaproteobacteria	0.560311	0.576471	35	4	Acetobacteraceae	Roseomonas	FALSE	Bacteria	2	37.9429	35	0	Rhodospirillales	0	Proteobacteria	33	0.803819	13	FALSE	0	544	0.269098	0
OTU-SV-99-k--Bacteria;-p--Proteobacteria;-c--Alphaproteobacteria;-o--Rhizobiales;-f--Rhizobiales_Incertae_Sedis;-g--Agaricicola;	No	No	74	0.0398179	1.92361	0.000667	Alphaproteobacteria	Alphaproteobacteria	0.519856	0.576923	13	3	NA	Agaricicola	FALSE	Bacteria	2	39.2308	13	0	Rhizobiales	0	Proteobacteria	11	0.769097	10	FALSE	0	128	0.276273	0
OTU-SV9-k--Fungi;-p--Ascomycota;-c--Dothideomycetes;-o--Pleosporales;-f--Pleosporaceae;-g--Curvularia;-s--	No	No	202	0.266147	1.96528	0.000438	Dothideomycetes	Ascomycota	0.508834	0.611111	9	4	Pleosporaceae	Curvularia	FALSE	Fungi	3	42.8889	9	0	Pleosporales	0	Ascomycota	6	0.758681	14	FALSE	0	178	0.304177	0

## Sheet: S. sabulicola Edges
Additional file Table S10. List of edges for S. sabulicula co-occurrence network
Edges	Target	cooc_method	EdgeBetweenness	interactionType	Label	method_number	method_scores	methodname_interactiontype	methodname_pval	methodname_score	nulldistribmean	nulldistribmedian	nulldistribsd	oriScore	pval	pval-brown-merge	qval	randdistribMean	randdistribMedian	randdistribNumNonNaNScores	randdistribSD	selected	weight
Bacteria_SV-134-k--Bacteria;-p--Actinobacteria;-c--Actinobacteria;-o--Propionibacteriales;-f--Nocardioidaceae;-g--Nocardioides;	Bacteria_SV-101-k--Bacteria;-p--Actinobacteria;-c--Actinobacteria;-o--Propionibacteriales;-f--Nocardioidaceae;-g--Nocardioides;	dist_bray|correl_pearson|dist_kullbackleibler	11.8588	copresence	Bacteria_SV-134-k--Bacteria;-p--Actinobacteria;-c--Actinobacteria;-o--Propionibacteriales;-f--Nocardioidaceae;-g--Nocardioides;>Bacteria_SV-101-k--Bacteria;-p--Actinobacteria;-c--Actinobacteria;-o--Propionibacteriales;-f--Nocardioidaceae;-g--Nocardioides;	3	0.2902314655093332|0.877883952986183|1.4282101587235403	dist_bray=copresence|correl_pearson=copresence|dist_kullbackleibler=copresence	dist_bray=0.06725757955975853|correl_pearson=0.0332316629828181|dist_kullbackleibler=0.0	dist_bray=0.2902314655093332|correl_pearson=0.877883952986183|dist_kullbackleibler=1.4282101587235403	0.696987	0.706873	0.0836522	0.290231	0	0	0	0.27504469942154697|0.8004311474841438|1.2540858281823357	0.26913244994485047|0.8824407140593042|1.2161915958515972	40.0|40.0|40.0	0.07949403659050566|0.1805745921900055|0.66308725898157	FALSE	0
Bacteria_SV-143-k--Bacteria;-p--Actinobacteria;-c--Actinobacteria;-o--Propionibacteriales;-f--Nocardioidaceae;-g--Nocardioides;	Bacteria_SV-101-k--Bacteria;-p--Actinobacteria;-c--Actinobacteria;-o--Propionibacteriales;-f--Nocardioidaceae;-g--Nocardioides;	correl_spearman|sim_mutInfo|dist_kullbackleibler|correl_pearson	8.99063	copresence	Bacteria_SV-143-k--Bacteria;-p--Actinobacteria;-c--Actinobacteria;-o--Propionibacteriales;-f--Nocardioidaceae;-g--Nocardioides;>Bacteria_SV-101-k--Bacteria;-p--Actinobacteria;-c--Actinobacteria;-o--Propionibacteriales;-f--Nocardioidaceae;-g--Nocardioides;	4	0.7993880501993612|0.7672461793100207|1.3986457899778315|0.7973091963943116	correl_spearman=copresence|sim_mutInfo=unknown|dist_kullbackleibler=copresence|correl_pearson=copresence	correl_spearman=0.016925771436579473|sim_mutInfo=0.08501444722696083|dist_kullbackleibler=0.0|correl_pearson=0.028761983319623652	correl_spearman=0.7993880501993612|sim_mutInfo=0.7672461793100207|dist_kullbackleibler=1.3986457899778315|correl_pearson=0.7973091963943116	0.00854494	0.0425815	0.207314	0.799388	0	0	0	0.7543427220168082|0.7605291070879003|1.3600321225547163|0.7447796043163154	0.7560826309811814|0.7746007523308125|1.2952468992580983|0.7986210653827261	38.0|38.0|38.0|38.0	0.12354315883704366|0.12556655264322303|0.6641736108615989|0.14757592180965748	FALSE	0
Bacteria_SV-1467-k--Bacteria;-p--Proteobacteria;-c--Alphaproteobacteria;-o--Rhizobiales;-f--Brucellaceae;-g--Pseudochrobactrum;	Bacteria_SV-101-k--Bacteria;-p--Actinobacteria;-c--Actinobacteria;-o--Propionibacteriales;-f--Nocardioidaceae;-g--Nocardioides;	dist_bray|dist_kullbackleibler|correl_spearman	110.544	mutualExclusion	Bacteria_SV-1467-k--Bacteria;-p--Proteobacteria;-c--Alphaproteobacteria;-o--Rhizobiales;-f--Brucellaceae;-g--Pseudochrobactrum;>Bacteria_SV-101-k--Bacteria;-p--Actinobacteria;-c--Actinobacteria;-o--Propionibacteriales;-f--Nocardioidaceae;-g--Nocardioides;	3	0.9987133298079532|21.02812035855753|-0.4691143992239298	dist_bray=mutualExclusion|dist_kullbackleibler=mutualExclusion|correl_spearman=mutualExclusion	dist_bray=0.0037903046908093208|dist_kullbackleibler=5.485605862109999E-6|correl_spearman=0.11907916166679322	dist_bray=0.9987133298079532|dist_kullbackleibler=21.02812035855753|correl_spearman=-0.4691143992239298				0.998713	3.87e-06	3.87e-06	1.43e-05	-100.0|-100.0|-100.0	-100.0|-100.0|-100.0	-20.0|-20.0|-20.0	-100.0|-100.0|-100.0	FALSE	1.43e-05
Bacteria_SV-188-k--Bacteria;-p--Proteobacteria;-c--Alphaproteobacteria;-o--Sphingomonadales;-f--Ellin6055;-g--NA;	Bacteria_SV-101-k--Bacteria;-p--Actinobacteria;-c--Actinobacteria;-o--Propionibacteriales;-f--Nocardioidaceae;-g--Nocardioides;	correl_spearman|dist_kullbackleibler|correl_pearson|dist_bray	29.3622	mutualExclusion	Bacteria_SV-188-k--Bacteria;-p--Proteobacteria;-c--Alphaproteobacteria;-o--Sphingomonadales;-f--Ellin6055;-g--NA;>Bacteria_SV-101-k--Bacteria;-p--Actinobacteria;-c--Actinobacteria;-o--Propionibacteriales;-f--Nocardioidaceae;-g--Nocardioides;	4	-0.2551380108792193|21.619224247927697|-0.21713775548005732|0.9866727867830651	correl_spearman=mutualExclusion|dist_kullbackleibler=mutualExclusion|correl_pearson=mutualExclusion|dist_bray=mutualExclusion	correl_spearman=0.24601931184737014|dist_kullbackleibler=1.17327414702606E-5|correl_pearson=0.21216301659267|dist_bray=0.27641571038921564	correl_spearman=-0.2551380108792193|dist_kullbackleibler=21.619224247927697|correl_pearson=-0.21713775548005732|dist_bray=0.9866727867830651	-0.029037	-0.0482359	0.222902	-0.255138	0.000195	0.000195	0.000675	-0.33392423366293367|20.242048310302014|-0.24178289610245585|0.9730090286473471	-0.3329152423442223|20.589214078990786|-0.2240032720074188|0.9812473690980442	28.0|28.0|28.0|28.0	0.19691400818094107|1.9779854089241267|0.07171852209603868|0.030913273085264665	FALSE	0.000675
Bacteria_SV-30-k--Bacteria;-p--Actinobacteria;-c--Actinobacteria;-o--Propionibacteriales;-f--Nocardioidaceae;-g--Nocardioides;	Bacteria_SV-101-k--Bacteria;-p--Actinobacteria;-c--Actinobacteria;-o--Propionibacteriales;-f--Nocardioidaceae;-g--Nocardioides;	dist_bray|sim_mutInfo|dist_kullbackleibler|correl_spearman|correl_pearson	7.29769	copresence	Bacteria_SV-30-k--Bacteria;-p--Actinobacteria;-c--Actinobacteria;-o--Propionibacteriales;-f--Nocardioidaceae;-g--Nocardioides;>Bacteria_SV-101-k--Bacteria;-p--Actinobacteria;-c--Actinobacteria;-o--Propionibacteriales;-f--Nocardioidaceae;-g--Nocardioides;	5	0.21442674556547803|0.822518793055778|0.8403641555093947|0.8664797820995094|0.9204605708686404	dist_bray=copresence|sim_mutInfo=unknown|dist_kullbackleibler=copresence|correl_spearman=copresence|correl_pearson=copresence	dist_bray=0.029310144394764315|sim_mutInfo=0.07588162637471751|dist_kullbackleibler=0.0|correl_spearman=0.0018852349544222768|correl_pearson=0.013459221386377562	dist_bray=0.21442674556547803|sim_mutInfo=0.822518793055778|dist_kullbackleibler=0.8403641555093947|correl_spearman=0.8664797820995094|correl_pearson=0.9204605708686404	0.740194	0.750146	0.0804284	0.214427	0	0	0	0.21944533675832162|0.8189262161938455|0.78309336131713|0.8294423744149699|0.8592872963368214	0.20545077742436663|0.8240409992242445|0.7260268883437131|0.8269267042978614|0.9296231706149805	40.0|40.0|40.0|40.0|40.0	0.07583315945980867|0.13946728579284948|0.40963607172163735|0.08400159260523185|0.15263902675769953	FALSE	0
Bacteria_SV-604-k--Bacteria;-p--Proteobacteria;-c--Alphaproteobacteria;-o--Rhizobiales;-f--Hyphomicrobiaceae;-g--Devosia;	Bacteria_SV-101-k--Bacteria;-p--Actinobacteria;-c--Actinobacteria;-o--Propionibacteriales;-f--Nocardioidaceae;-g--Nocardioides;	correl_pearson|correl_spearman|dist_kullbackleibler|dist_bray	94.5325	mutualExclusion	Bacteria_SV-604-k--Bacteria;-p--Proteobacteria;-c--Alphaproteobacteria;-o--Rhizobiales;-f--Hyphomicrobiaceae;-g--Devosia;>Bacteria_SV-101-k--Bacteria;-p--Actinobacteria;-c--Actinobacteria;-o--Propionibacteriales;-f--Nocardioidaceae;-g--Nocardioides;	4	-0.22606953786973377|-0.19002102247045258|21.48773001150545|0.9952854588783309	correl_pearson=mutualExclusion|correl_spearman=mutualExclusion|dist_kullbackleibler=mutualExclusion|dist_bray=mutualExclusion	correl_pearson=0.19039618401728042|correl_spearman=0.26309125607908834|dist_kullbackleibler=3.1254691057469586E-9|dist_bray=0.02304729018997964	correl_pearson=-0.22606953786973377|correl_spearman=-0.19002102247045258|dist_kullbackleibler=21.48773001150545|dist_bray=0.9952854588783309				-0.22607	6.12e-09	6.12e-09	2.43e-08	-100.0|-100.0|-100.0|-100.0	-100.0|-100.0|-100.0|-100.0	-4.0|-4.0|-4.0|-4.0	-100.0|-100.0|-100.0|-100.0	FALSE	2.43e-08
Bacteria_SV-88-k--Bacteria;-p--Proteobacteria;-c--Alphaproteobacteria;-o--Sphingomonadales;-f--Erythrobacteraceae;-g--NA;	Bacteria_SV-101-k--Bacteria;-p--Actinobacteria;-c--Actinobacteria;-o--Propionibacteriales;-f--Nocardioidaceae;-g--Nocardioides;	dist_bray|sim_mutInfo|correl_pearson	15.2064	copresence	Bacteria_SV-88-k--Bacteria;-p--Proteobacteria;-c--Alphaproteobacteria;-o--Sphingomonadales;-f--Erythrobacteraceae;-g--NA;>Bacteria_SV-101-k--Bacteria;-p--Actinobacteria;-c--Actinobacteria;-o--Propionibacteriales;-f--Nocardioidaceae;-g--Nocardioides;	3	0.2711926318656841|0.8521127763673795|0.8535892262985345	dist_bray=copresence|sim_mutInfo=unknown|correl_pearson=copresence	dist_bray=0.027619113286085795|sim_mutInfo=0.10882435972815074|correl_pearson=0.003911569912602775	dist_bray=0.2711926318656841|sim_mutInfo=0.8521127763673795|correl_pearson=0.8535892262985345	0.702768	0.714262	0.0966691	0.271193	0.00720863	0.00720863	0.0225949	0.26162280523594544|0.7500106398502465|0.8302911566073234	0.26571264853634113|0.7450013202495112|0.8517638986873438	38.0|38.0|38.0	0.052956513231408577|0.13976099339171713|0.09562740787714315	FALSE	0.0225949
Fungi_SV-31-k--Fungi;-p--Ascomycota;-c--Sordariomycetes;-o--Sordariales;-f--Chaetomiaceae;-g--Thielavia;-s--microspora-	Bacteria_SV-101-k--Bacteria;-p--Actinobacteria;-c--Actinobacteria;-o--Propionibacteriales;-f--Nocardioidaceae;-g--Nocardioides;	correl_pearson|correl_spearman|dist_bray|dist_kullbackleibler	4.89501	copresence	Fungi_SV-31-k--Fungi;-p--Ascomycota;-c--Sordariomycetes;-o--Sordariales;-f--Chaetomiaceae;-g--Thielavia;-s--microspora->Bacteria_SV-101-k--Bacteria;-p--Actinobacteria;-c--Actinobacteria;-o--Propionibacteriales;-f--Nocardioidaceae;-g--Nocardioides;	4	0.9164265941737979|0.874960824012392|0.30693573900633575|0.8859693131654321	correl_pearson=copresence|correl_spearman=copresence|dist_bray=copresence|dist_kullbackleibler=copresence	correl_pearson=0.0049539625204878535|correl_spearman=8.104954858100255E-4|dist_bray=0.052348538332247396|dist_kullbackleibler=0.0	correl_pearson=0.9164265941737979|correl_spearman=0.874960824012392|dist_bray=0.30693573900633575|dist_kullbackleibler=0.8859693131654321	0.0136507	-0.0712849	0.247948	0.916427	0	0	0	0.873362617222813|0.8744840244970961|0.30327273034358004|0.8606570092065452	0.9240539294769827|0.8900711943016143|0.29477731879128255|0.8072375114800501	40.0|40.0|40.0|40.0	0.11112053912976333|0.07513833190682899|0.09071299104650134|0.34252853853516074	FALSE	0
Bacteria_SV-10-k--Bacteria;-p--Actinobacteria;-c--Actinobacteria;-o--Pseudonocardiales;-f--Pseudonocardiaceae;-g--Lechevalieria;	Bacteria_SV-108-k--Bacteria;-p--Proteobacteria;-c--Alphaproteobacteria;-o--Rhizobiales;-f--Rhizobiales_Incertae_Sedis;-g--Nordella;	sim_mutInfo|dist_kullbackleibler|correl_spearman	10.542	copresence	Bacteria_SV-10-k--Bacteria;-p--Actinobacteria;-c--Actinobacteria;-o--Pseudonocardiales;-f--Pseudonocardiaceae;-g--Lechevalieria;>Bacteria_SV-108-k--Bacteria;-p--Proteobacteria;-c--Alphaproteobacteria;-o--Rhizobiales;-f--Rhizobiales_Incertae_Sedis;-g--Nordella;	3	0.7825744177984815|1.1141472818469909|0.881756859705139	sim_mutInfo=unknown|dist_kullbackleibler=copresence|correl_spearman=copresence	sim_mutInfo=0.057634056454424876|dist_kullbackleibler=0.0|correl_spearman=5.497744909054303E-4	sim_mutInfo=0.7825744177984815|dist_kullbackleibler=1.1141472818469909|correl_spearman=0.881756859705139	0.28969	0.290882	0.0989451	0.782574	0	0	0	0.8499041107979606|1.0357043355277629|0.8681957891875763	0.824433908879817|1.045557224167407|0.88540492911197	68.0|68.0|68.0	0.1265247683719518|0.34029301820891117|0.0758599366618849	FALSE	0
Bacteria_SV-126-k--Bacteria;-p--Proteobacteria;-c--Alphaproteobacteria;-o--Rhodospirillales;-f--Rhodospirillaceae;-g--NA;	Bacteria_SV-108-k--Bacteria;-p--Proteobacteria;-c--Alphaproteobacteria;-o--Rhizobiales;-f--Rhizobiales_Incertae_Sedis;-g--Nordella;	dist_kullbackleibler|correl_spearman|correl_pearson|sim_mutInfo|dist_bray	3.40404	copresence	Bacteria_SV-126-k--Bacteria;-p--Proteobacteria;-c--Alphaproteobacteria;-o--Rhodospirillales;-f--Rhodospirillaceae;-g--NA;>Bacteria_SV-108-k--Bacteria;-p--Proteobacteria;-c--Alphaproteobacteria;-o--Rhizobiales;-f--Rhizobiales_Incertae_Sedis;-g--Nordella;	5	0.1885605969033778|0.9539201862442611|0.9748566688859127|0.7982717987910213|0.10868449424518889	dist_kullbackleibler=copresence|correl_spearman=copresence|correl_pearson=copresence|sim_mutInfo=unknown|dist_bray=copresence	dist_kullbackleibler=0.0|correl_spearman=5.98180394106862E-11|correl_pearson=7.2201133960447805E-12|sim_mutInfo=0.05327680757432407|dist_bray=0.0012624075012266367	dist_kullbackleibler=0.1885605969033778|correl_spearman=0.9539201862442611|correl_pearson=0.9748566688859127|sim_mutInfo=0.7982717987910213|dist_bray=0.10868449424518889	10.6796	10.9725	3.0132	0.188561	0	0	0	0.19243736384379684|0.9634348909709856|0.9692281689135676|0.9316076832452651|0.12086967676653214	0.18602440576495305|0.9595954090892502|0.9751853143385902|0.8621183225150086|0.1096205258976009	8.0|8.0|8.0|8.0|8.0	0.08050351885090763|0.02140342824727956|0.02037111959220233|0.1705319905566822|0.039067689757882856	FALSE	0
Bacteria_SV-1467-k--Bacteria;-p--Proteobacteria;-c--Alphaproteobacteria;-o--Rhizobiales;-f--Brucellaceae;-g--Pseudochrobactrum;	Bacteria_SV-108-k--Bacteria;-p--Proteobacteria;-c--Alphaproteobacteria;-o--Rhizobiales;-f--Rhizobiales_Incertae_Sedis;-g--Nordella;	dist_kullbackleibler|dist_bray|correl_spearman|correl_pearson	103.788	mutualExclusion	Bacteria_SV-1467-k--Bacteria;-p--Proteobacteria;-c--Alphaproteobacteria;-o--Rhizobiales;-f--Brucellaceae;-g--Pseudochrobactrum;>Bacteria_SV-108-k--Bacteria;-p--Proteobacteria;-c--Alphaproteobacteria;-o--Rhizobiales;-f--Rhizobiales_Incertae_Sedis;-g--Nordella;	4	23.07552282108291|0.9974082395592806|-0.5156720149222422|-0.21267703209697908	dist_kullbackleibler=mutualExclusion|dist_bray=mutualExclusion|correl_spearman=mutualExclusion|correl_pearson=mutualExclusion	dist_kullbackleibler=1.1904921493055554E-12|dist_bray=0.03184365402617251|correl_spearman=0.0950388346756359|correl_pearson=0.16789761507131462	dist_kullbackleibler=23.07552282108291|dist_bray=0.9974082395592806|correl_spearman=-0.5156720149222422|correl_pearson=-0.21267703209697908				23.0755	7.42e-13	7.42e-13	3.21e-12	-100.0|-100.0|-100.0|-100.0	-100.0|-100.0|-100.0|-100.0	0.0|0.0|0.0|0.0	-100.0|-100.0|-100.0|-100.0	FALSE	3.21e-12
Bacteria_SV-149-k--Bacteria;-p--Proteobacteria;-c--Alphaproteobacteria;-o--Rhizobiales;-f--Xanthobacteraceae;-g--Pseudolabrys;	Bacteria_SV-108-k--Bacteria;-p--Proteobacteria;-c--Alphaproteobacteria;-o--Rhizobiales;-f--Rhizobiales_Incertae_Sedis;-g--Nordella;	correl_spearman|dist_kullbackleibler|dist_bray|sim_mutInfo|correl_pearson	5.88598	copresence	Bacteria_SV-149-k--Bacteria;-p--Proteobacteria;-c--Alphaproteobacteria;-o--Rhizobiales;-f--Xanthobacteraceae;-g--Pseudolabrys;>Bacteria_SV-108-k--Bacteria;-p--Proteobacteria;-c--Alphaproteobacteria;-o--Rhizobiales;-f--Rhizobiales_Incertae_Sedis;-g--Nordella;	5	0.9217819870139797|0.5314318951075553|0.28003008781291827|0.7571743598693381|0.7705811928793288	correl_spearman=copresence|dist_kullbackleibler=copresence|dist_bray=copresence|sim_mutInfo=unknown|correl_pearson=copresence	correl_spearman=1.8124335387503798E-5|dist_kullbackleibler=0.0|dist_bray=0.04330216199476711|sim_mutInfo=0.036262791147937845|correl_pearson=0.005140555887160114	correl_spearman=0.9217819870139797|dist_kullbackleibler=0.5314318951075553|dist_bray=0.28003008781291827|sim_mutInfo=0.7571743598693381|correl_pearson=0.7705811928793288	0.000394	0.00730413	0.216532	0.921782	0	0	0	0.9011552733505345|0.5322427189502361|0.2890836545507031|0.8320386207229938|0.7471213724044472	0.9117794329879937|0.5247185994589147|0.29897608257053754|0.837051523487674|0.7365639509266877	8.0|8.0|8.0|8.0|8.0	0.04756440093030472|0.13528215199482643|0.06302346672035784|0.09528129756825063|0.08096633409580788	FALSE	0
Bacteria_SV-199-k--Bacteria;-p--Actinobacteria;-c--Actinobacteria;-o--Pseudonocardiales;-f--Pseudonocardiaceae;-g--Pseudonocardia;	Bacteria_SV-108-k--Bacteria;-p--Proteobacteria;-c--Alphaproteobacteria;-o--Rhizobiales;-f--Rhizobiales_Incertae_Sedis;-g--Nordella;	correl_spearman|dist_kullbackleibler	6.67693	copresence	Bacteria_SV-199-k--Bacteria;-p--Actinobacteria;-c--Actinobacteria;-o--Pseudonocardiales;-f--Pseudonocardiaceae;-g--Pseudonocardia;>Bacteria_SV-108-k--Bacteria;-p--Proteobacteria;-c--Alphaproteobacteria;-o--Rhizobiales;-f--Rhizobiales_Incertae_Sedis;-g--Nordella;	2	0.8492957746478871|1.3515280927861242	correl_spearman=copresence|dist_kullbackleibler=copresence	correl_spearman=0.005102736225317983|dist_kullbackleibler=0.0	correl_spearman=0.8492957746478871|dist_kullbackleibler=1.3515280927861242	-0.0250563	0.015493	0.203889	0.849296	0	0	0	0.8062959613236044|1.3093440824315026	0.8208906195364776|1.3003535529712469	58.0|58.0	0.10474022667172021|0.44381025690314924	FALSE	0
Bacteria_SV-219-k--Bacteria;-p--Acidobacteria;-c--Solibacteres;-o--Solibacterales;-f--Solibacteraceae_(Subgroup_3);-g--Bryobacter;	Bacteria_SV-108-k--Bacteria;-p--Proteobacteria;-c--Alphaproteobacteria;-o--Rhizobiales;-f--Rhizobiales_Incertae_Sedis;-g--Nordella;	dist_kullbackleibler|correl_spearman|sim_mutInfo	4.91416	copresence	Bacteria_SV-219-k--Bacteria;-p--Acidobacteria;-c--Solibacteres;-o--Solibacterales;-f--Solibacteraceae_(Subgroup_3);-g--Bryobacter;>Bacteria_SV-108-k--Bacteria;-p--Proteobacteria;-c--Alphaproteobacteria;-o--Rhizobiales;-f--Rhizobiales_Incertae_Sedis;-g--Nordella;	3	0.7484491981297627|0.9478873239436617|0.9146024521908516	dist_kullbackleibler=copresence|correl_spearman=copresence|sim_mutInfo=unknown	dist_kullbackleibler=0.0|correl_spearman=3.3225380701495943E-5|sim_mutInfo=0.021330151294985167	dist_kullbackleibler=0.7484491981297627|correl_spearman=0.9478873239436617|sim_mutInfo=0.9146024521908516	10.175	9.92102	2.45802	0.748449	0	0	0	0.7432225205126466|0.9187268999311116|0.9791388605049131	0.7502353937025483|0.9354836329289529|0.9524036306819654	68.0|68.0|68.0	0.16892003818065476|0.05396104465058735|0.12112050607542406	FALSE	0
Bacteria_SV-221-k--Bacteria;-p--Proteobacteria;-c--Alphaproteobacteria;-o--Rhizobiales;-f--Hyphomicrobiaceae;-g--Devosia;	Bacteria_SV-108-k--Bacteria;-p--Proteobacteria;-c--Alphaproteobacteria;-o--Rhizobiales;-f--Rhizobiales_Incertae_Sedis;-g--Nordella;	correl_spearman|dist_kullbackleibler	4.90789	copresence	Bacteria_SV-221-k--Bacteria;-p--Proteobacteria;-c--Alphaproteobacteria;-o--Rhizobiales;-f--Hyphomicrobiaceae;-g--Devosia;>Bacteria_SV-108-k--Bacteria;-p--Proteobacteria;-c--Alphaproteobacteria;-o--Rhizobiales;-f--Rhizobiales_Incertae_Sedis;-g--Nordella;	2	0.8408961136833031|1.0493095641677843	correl_spearman=copresence|dist_kullbackleibler=copresence	correl_spearman=3.500998676857492E-4|dist_kullbackleibler=0.0	correl_spearman=0.8408961136833031|dist_kullbackleibler=1.0493095641677843	-0.023953	-0.0182492	0.213361	0.840896	0	0	0	0.8207495820407966|1.0561826512197603	0.8283505661245472|1.031530489299252	28.0|28.0	0.0621063700461407|0.322042271079821	FALSE	0
Bacteria_SV-258-k--Bacteria;-p--Actinobacteria;-c--Actinobacteria;-o--Micrococcales;-f--Microbacteriaceae;-g--Microbacterium;	Bacteria_SV-108-k--Bacteria;-p--Proteobacteria;-c--Alphaproteobacteria;-o--Rhizobiales;-f--Rhizobiales_Incertae_Sedis;-g--Nordella;	dist_bray|dist_kullbackleibler|correl_spearman|correl_pearson|sim_mutInfo	5.50491	copresence	Bacteria_SV-258-k--Bacteria;-p--Actinobacteria;-c--Actinobacteria;-o--Micrococcales;-f--Microbacteriaceae;-g--Microbacterium;>Bacteria_SV-108-k--Bacteria;-p--Proteobacteria;-c--Alphaproteobacteria;-o--Rhizobiales;-f--Rhizobiales_Incertae_Sedis;-g--Nordella;	5	0.3000633571913113|0.7042649875220355|0.9098591549295771|0.7737289442975569|0.6579915264259695	dist_bray=copresence|dist_kullbackleibler=copresence|correl_spearman=copresence|correl_pearson=copresence|sim_mutInfo=unknown	dist_bray=0.04736541678090489|dist_kullbackleibler=0.0|correl_spearman=1.7920111984093268E-5|correl_pearson=0.0014523049766718144|sim_mutInfo=0.06788653232386721	dist_bray=0.3000633571913113|dist_kullbackleibler=0.7042649875220355|correl_spearman=0.9098591549295771|correl_pearson=0.7737289442975569|sim_mutInfo=0.6579915264259695	0.7066	0.712857	0.0994005	0.300063	0	0	0	0.28472403669450713|0.6899543717266969|0.8992218674782767|0.7869468274721679|0.8357129421245201	0.2847656457250311|0.6763803177793402|0.9080749182363723|0.7778195531467054|0.8200660500661566	48.0|48.0|48.0|48.0|48.0	0.06374420115831565|0.21701532746525398|0.04439823601939096|0.07742505358690262|0.13770841421226188	FALSE	0
Bacteria_SV-297-k--Bacteria;-p--Proteobacteria;-c--Alphaproteobacteria;-o--Rhizobiales;-f--Hyphomicrobiaceae;-g--Devosia;	Bacteria_SV-108-k--Bacteria;-p--Proteobacteria;-c--Alphaproteobacteria;-o--Rhizobiales;-f--Rhizobiales_Incertae_Sedis;-g--Nordella;	sim_mutInfo|dist_bray|correl_pearson|correl_spearman|dist_kullbackleibler	5.86099	copresence	Bacteria_SV-297-k--Bacteria;-p--Proteobacteria;-c--Alphaproteobacteria;-o--Rhizobiales;-f--Hyphomicrobiaceae;-g--Devosia;>Bacteria_SV-108-k--Bacteria;-p--Proteobacteria;-c--Alphaproteobacteria;-o--Rhizobiales;-f--Rhizobiales_Incertae_Sedis;-g--Nordella;	5	0.7982717987910213|0.16782749412588938|0.9264677872171494|0.9436943955800806|0.2320823084998904	sim_mutInfo=unknown|dist_bray=copresence|correl_pearson=copresence|correl_spearman=copresence|dist_kullbackleibler=copresence	sim_mutInfo=0.047872368123183406|dist_bray=0.0023384513614292946|correl_pearson=4.593963431887005E-9|correl_spearman=6.682084718878656E-9|dist_kullbackleibler=0.0	sim_mutInfo=0.7982717987910213|dist_bray=0.16782749412588938|correl_pearson=0.9264677872171494|correl_spearman=0.9436943955800806|dist_kullbackleibler=0.2320823084998904	0.280196	0.26472	0.0859608	0.798272	0	0	0	0.901945254574057|0.16628178611138378|0.9303658351450537|0.9479243816337127|0.23250517100188917	0.8797970926246412|0.15935724313917976|0.9298707891569907|0.9524366399304498|0.19318155587468155	14.0|14.0|14.0|14.0|14.0	0.13930369085640812|0.04056136536896242|0.026732260006467005|0.02948817889001108|0.10110255223790486	FALSE	0
Bacteria_SV-365-k--Bacteria;-p--Saccharibacteria;-c--NA;-o--NA;-f--NA;-g--NA;	Bacteria_SV-108-k--Bacteria;-p--Proteobacteria;-c--Alphaproteobacteria;-o--Rhizobiales;-f--Rhizobiales_Incertae_Sedis;-g--Nordella;	dist_kullbackleibler|correl_spearman	8.45238	copresence	Bacteria_SV-365-k--Bacteria;-p--Saccharibacteria;-c--NA;-o--NA;-f--NA;-g--NA;>Bacteria_SV-108-k--Bacteria;-p--Proteobacteria;-c--Alphaproteobacteria;-o--Rhizobiales;-f--Rhizobiales_Incertae_Sedis;-g--Nordella;	2	0.9943003863354914|0.813680771421215	dist_kullbackleibler=copresence|correl_spearman=copresence	dist_kullbackleibler=0.0|correl_spearman=8.015905060251294E-4	dist_kullbackleibler=0.9943003863354914|correl_spearman=0.813680771421215				0.9943	0	0	0	-100.0|-100.0	-100.0|-100.0	-2.0|-2.0	-100.0|-100.0	FALSE	0
Bacteria_SV-44-k--Bacteria;-p--Actinobacteria;-c--Actinobacteria;-o--Pseudonocardiales;-f--Pseudonocardiaceae;-g--Pseudonocardia;	Bacteria_SV-108-k--Bacteria;-p--Proteobacteria;-c--Alphaproteobacteria;-o--Rhizobiales;-f--Rhizobiales_Incertae_Sedis;-g--Nordella;	correl_spearman|dist_kullbackleibler	5.46919	copresence	Bacteria_SV-44-k--Bacteria;-p--Actinobacteria;-c--Actinobacteria;-o--Pseudonocardiales;-f--Pseudonocardiaceae;-g--Pseudonocardia;>Bacteria_SV-108-k--Bacteria;-p--Proteobacteria;-c--Alphaproteobacteria;-o--Rhizobiales;-f--Rhizobiales_Incertae_Sedis;-g--Nordella;	2	0.8661971830985913|1.1668526299735147	correl_spearman=copresence|dist_kullbackleibler=copresence	correl_spearman=0.0016093028189358982|dist_kullbackleibler=0.0	correl_spearman=0.8661971830985913|dist_kullbackleibler=1.1668526299735147	0.0340282	0.0288732	0.22343	0.866197	0	0	0	0.8483588520115832|1.1289141417868618	0.8605355750531398|1.129665276967983	58.0|58.0	0.07640493766207708|0.4945052835278833	FALSE	0
Bacteria_SV-45-k--Bacteria;-p--Actinobacteria;-c--Actinobacteria;-o--Propionibacteriales;-f--Nocardioidaceae;-g--Nocardioides;	Bacteria_SV-108-k--Bacteria;-p--Proteobacteria;-c--Alphaproteobacteria;-o--Rhizobiales;-f--Rhizobiales_Incertae_Sedis;-g--Nordella;	correl_spearman|correl_pearson|dist_kullbackleibler|dist_bray	11.3175	copresence	Bacteria_SV-45-k--Bacteria;-p--Actinobacteria;-c--Actinobacteria;-o--Propionibacteriales;-f--Nocardioidaceae;-g--Nocardioides;>Bacteria_SV-108-k--Bacteria;-p--Proteobacteria;-c--Alphaproteobacteria;-o--Rhizobiales;-f--Rhizobiales_Incertae_Sedis;-g--Nordella;	4	0.792957746478873|0.8500124273143744|1.192400900109661|0.2826718449195862	correl_spearman=copresence|correl_pearson=copresence|dist_kullbackleibler=copresence|dist_bray=copresence	correl_spearman=0.010421499249799404|correl_pearson=1.6092431771241866E-4|dist_kullbackleibler=0.0|dist_bray=0.036644892383475125	correl_spearman=0.792957746478873|correl_pearson=0.8500124273143744|dist_kullbackleibler=1.192400900109661|dist_bray=0.2826718449195862	0.0269859	0.0352113	0.220651	0.792958	0	0	0	0.7774921608945143|0.8470103931169464|1.287273918128558|0.2775758682500678	0.8038847429044641|0.8450017183021503|1.163377872441544|0.2643726540152868	48.0|48.0|48.0|48.0	0.10548185057006625|0.05305455753036326|0.6140394469280854|0.06127659313319861	FALSE	0
Bacteria_SV-604-k--Bacteria;-p--Proteobacteria;-c--Alphaproteobacteria;-o--Rhizobiales;-f--Hyphomicrobiaceae;-g--Devosia;	Bacteria_SV-108-k--Bacteria;-p--Proteobacteria;-c--Alphaproteobacteria;-o--Rhizobiales;-f--Rhizobiales_Incertae_Sedis;-g--Nordella;	correl_spearman|correl_pearson|dist_kullbackleibler|dist_bray	102.558	mutualExclusion	Bacteria_SV-604-k--Bacteria;-p--Proteobacteria;-c--Alphaproteobacteria;-o--Rhizobiales;-f--Hyphomicrobiaceae;-g--Devosia;>Bacteria_SV-108-k--Bacteria;-p--Proteobacteria;-c--Alphaproteobacteria;-o--Rhizobiales;-f--Rhizobiales_Incertae_Sedis;-g--Nordella;	4	0.02045158132836088|-0.23636793626731956|20.158646794735432|0.9914269883733297	correl_spearman=mutualExclusion|correl_pearson=mutualExclusion|dist_kullbackleibler=mutualExclusion|dist_bray=mutualExclusion	correl_spearman=0.46520175110552764|correl_pearson=0.2035640279334251|dist_kullbackleibler=6.078352313036994E-4|dist_bray=0.03414875408306428	correl_spearman=0.02045158132836088|correl_pearson=-0.23636793626731956|dist_kullbackleibler=20.158646794735432|dist_bray=0.9914269883733297	-0.0104157	-0.0365207	0.212641	0.0204516	0.00165753	0.00165753	0.00543508	-0.05093244373130962|-0.26307241461995007|19.210037688690196|0.9868904137592011	-0.05935913775137051|-0.262944713170191|19.67200893105032|0.9893063935011933	8.0|8.0|8.0|8.0	0.2152141277515272|0.07502232792514682|1.728988079499095|0.007594588037172512	FALSE	0.00543508
Bacteria_SV-620-k--Bacteria;-p--Proteobacteria;-c--Alphaproteobacteria;-o--Rhizobiales;-f--Phyllobacteriaceae;-g--NA;	Bacteria_SV-108-k--Bacteria;-p--Proteobacteria;-c--Alphaproteobacteria;-o--Rhizobiales;-f--Rhizobiales_Incertae_Sedis;-g--Nordella;	sim_mutInfo|dist_kullbackleibler|correl_spearman	6.17395	copresence	Bacteria_SV-620-k--Bacteria;-p--Proteobacteria;-c--Alphaproteobacteria;-o--Rhizobiales;-f--Phyllobacteriaceae;-g--NA;>Bacteria_SV-108-k--Bacteria;-p--Proteobacteria;-c--Alphaproteobacteria;-o--Rhizobiales;-f--Rhizobiales_Incertae_Sedis;-g--Nordella;	3	0.8258150534863469|1.0958998899939796|0.8931390211717125	sim_mutInfo=unknown|dist_kullbackleibler=copresence|correl_spearman=copresence	sim_mutInfo=0.05602728566588322|dist_kullbackleibler=0.0|correl_spearman=8.20978272458639E-4	sim_mutInfo=0.8258150534863469|dist_kullbackleibler=1.0958998899939796|correl_spearman=0.8931390211717125	0.291943	0.297058	0.0919631	0.825815	0	0	0	0.8744960550592906|1.0371829123122767|0.8697156673831214	0.8735050132691684|1.0312097108245353|0.8893233686097574	38.0|38.0|38.0	0.13440295728410867|0.21928052248224206|0.07155278406155353	FALSE	0
Bacteria_SV-66-k--Bacteria;-p--Proteobacteria;-c--Alphaproteobacteria;-o--Rhodospirillales;-f--I-10;-g--NA;	Bacteria_SV-108-k--Bacteria;-p--Proteobacteria;-c--Alphaproteobacteria;-o--Rhizobiales;-f--Rhizobiales_Incertae_Sedis;-g--Nordella;	dist_kullbackleibler|sim_mutInfo|correl_spearman	5.60491	copresence	Bacteria_SV-66-k--Bacteria;-p--Proteobacteria;-c--Alphaproteobacteria;-o--Rhodospirillales;-f--I-10;-g--NA;>Bacteria_SV-108-k--Bacteria;-p--Proteobacteria;-c--Alphaproteobacteria;-o--Rhizobiales;-f--Rhizobiales_Incertae_Sedis;-g--Nordella;	3	0.8826087830548617|0.8507316317608489|0.9296374907869027	dist_kullbackleibler=copresence|sim_mutInfo=unknown|correl_spearman=copresence	dist_kullbackleibler=0.0|sim_mutInfo=0.044886727298110496|correl_spearman=4.2266283478342714E-4	dist_kullbackleibler=0.8826087830548617|sim_mutInfo=0.8507316317608489|correl_spearman=0.9296374907869027	10.7533	10.9885	2.89109	0.882609	0	0	0	0.8133427203470092|0.8766305632136269|0.9006040186716241	0.7988330840770104|0.876409313119585|0.9265931266944791	48.0|48.0|48.0	0.256976907885001|0.12175002177846081|0.06841347750716631	FALSE	0
Bacteria_SV-69-k--Bacteria;-p--Chloroflexi;-c--Chloroflexia;-o--Kallotenuales;-f--AKIW781;-g--NA;	Bacteria_SV-108-k--Bacteria;-p--Proteobacteria;-c--Alphaproteobacteria;-o--Rhizobiales;-f--Rhizobiales_Incertae_Sedis;-g--Nordella;	sim_mutInfo|correl_spearman	8.67309	copresence	Bacteria_SV-69-k--Bacteria;-p--Chloroflexi;-c--Chloroflexia;-o--Kallotenuales;-f--AKIW781;-g--NA;>Bacteria_SV-108-k--Bacteria;-p--Proteobacteria;-c--Alphaproteobacteria;-o--Rhizobiales;-f--Rhizobiales_Incertae_Sedis;-g--Nordella;	2	0.7165604006022956|0.9112676056338025	sim_mutInfo=unknown|correl_spearman=copresence	sim_mutInfo=0.028786162927188053|correl_spearman=0.0011167121764680266	sim_mutInfo=0.7165604006022956|correl_spearman=0.9112676056338025	0.260421	0.245727	0.0877523	0.71656	0.0157929	0.0157929	0.0478016	0.9123303014800227|0.8649531027044584	0.9063618011144283|0.8851446718419196	68.0|68.0	0.11785585911147711|0.08391016550955643	FALSE	0.0478016
Bacteria_SV-85-k--Bacteria;-p--Proteobacteria;-c--Alphaproteobacteria;-o--Rhizobiales;-f--Phyllobacteriaceae;-g--Mesorhizobium;	Bacteria_SV-108-k--Bacteria;-p--Proteobacteria;-c--Alphaproteobacteria;-o--Rhizobiales;-f--Rhizobiales_Incertae_Sedis;-g--Nordella;	correl_pearson|dist_bray|correl_spearman|dist_kullbackleibler|sim_mutInfo	9.57049	copresence	Bacteria_SV-85-k--Bacteria;-p--Proteobacteria;-c--Alphaproteobacteria;-o--Rhizobiales;-f--Phyllobacteriaceae;-g--Mesorhizobium;>Bacteria_SV-108-k--Bacteria;-p--Proteobacteria;-c--Alphaproteobacteria;-o--Rhizobiales;-f--Rhizobiales_Incertae_Sedis;-g--Nordella;	5	0.8920491481444274|0.19977885762469894|0.9616660751159172|0.4499266257325508|0.8647692956418476	correl_pearson=copresence|dist_bray=copresence|correl_spearman=copresence|dist_kullbackleibler=copresence|sim_mutInfo=unknown	correl_pearson=2.6205764982467628E-6|dist_bray=0.015205673705022349|correl_spearman=1.312017161581025E-11|dist_kullbackleibler=0.0|sim_mutInfo=0.0354492888368253	correl_pearson=0.8920491481444274|dist_bray=0.19977885762469894|correl_spearman=0.9616660751159172|dist_kullbackleibler=0.4499266257325508|sim_mutInfo=0.8647692956418476	0.0168449	-0.00802602	0.222549	0.892049	0	0	0	0.9037155265665585|0.21433713455193018|0.9581340449628037|0.4715702353416691|0.9329558363881364	0.9025322532748221|0.21209687847018793|0.960718733008904|0.44898354005371166|0.9066740717227169	68.0|68.0|68.0|68.0|68.0	0.03791085652459654|0.050200301743102346|0.020330751384208274|0.17359881343526218|0.1271864068246976	FALSE	0
Fungi_SV-18-k--Fungi;-p--Ascomycota;-c--;-o--;-f--;-g--;-s--	Bacteria_SV-108-k--Bacteria;-p--Proteobacteria;-c--Alphaproteobacteria;-o--Rhizobiales;-f--Rhizobiales_Incertae_Sedis;-g--Nordella;	correl_spearman|dist_kullbackleibler|sim_mutInfo	7.38836	copresence	Fungi_SV-18-k--Fungi;-p--Ascomycota;-c--;-o--;-f--;-g--;-s-->Bacteria_SV-108-k--Bacteria;-p--Proteobacteria;-c--Alphaproteobacteria;-o--Rhizobiales;-f--Rhizobiales_Incertae_Sedis;-g--Nordella;	3	0.8449897060391804|1.2848325500667968|0.7017606845616453	correl_spearman=copresence|dist_kullbackleibler=copresence|sim_mutInfo=unknown	correl_spearman=9.651665361567474E-4|dist_kullbackleibler=0.0|sim_mutInfo=0.09416263620006299	correl_spearman=0.8449897060391804|dist_kullbackleibler=1.2848325500667968|sim_mutInfo=0.7017606845616453	0.00425624	0.0118229	0.225666	0.84499	0	0	0	0.838682672406784|1.197202039733127|0.7544626098021964	0.8446246535494022|1.184726164523934|0.7358873009272128	64.0|64.0|64.0	0.07241749646266518|0.4595274051492758|0.12870450715991186	FALSE	0
Fungi_SV-34-k--Fungi;-p--Ascomycota;-c--Dothideomycetes;-o--Pleosporales;-f--Didymosphaeriaceae;-g--Pseudopithomyces;-s--	Bacteria_SV-108-k--Bacteria;-p--Proteobacteria;-c--Alphaproteobacteria;-o--Rhizobiales;-f--Rhizobiales_Incertae_Sedis;-g--Nordella;	sim_mutInfo|correl_spearman|correl_pearson|dist_bray|dist_kullbackleibler	9.47522	copresence	Fungi_SV-34-k--Fungi;-p--Ascomycota;-c--Dothideomycetes;-o--Pleosporales;-f--Didymosphaeriaceae;-g--Pseudopithomyces;-s-->Bacteria_SV-108-k--Bacteria;-p--Proteobacteria;-c--Alphaproteobacteria;-o--Rhizobiales;-f--Rhizobiales_Incertae_Sedis;-g--Nordella;	5	0.8398527173673447|0.901408450704225|0.8183481748584893|0.27396207610506285|0.6723032975218906	sim_mutInfo=unknown|correl_spearman=copresence|correl_pearson=copresence|dist_bray=copresence|dist_kullbackleibler=copresence	sim_mutInfo=0.06265746207147083|correl_spearman=3.730957783981692E-5|correl_pearson=0.016794246728614293|dist_bray=0.06841993041612493|dist_kullbackleibler=0.0	sim_mutInfo=0.8398527173673447|correl_spearman=0.901408450704225|correl_pearson=0.8183481748584893|dist_bray=0.27396207610506285|dist_kullbackleibler=0.6723032975218906	0.280339	0.261907	0.0940766	0.839853	0	0	0	0.8260548662228787|0.8735204518739909|0.7650785516828918|0.29655482054134336|0.7747010917789064	0.8085297225868093|0.8798493626933033|0.8046429384618108|0.28207513474768187|0.70048171431938	62.0|62.0|62.0|62.0|62.0	0.1267473891476065|0.055398505584672936|0.14491476504940945|0.08964832104441589|0.3472496843355833	FALSE	0
Fungi_SV-75-k--Fungi;-p--Basidiomycota;-c--Agaricomycetes;-o--;-f--;-g--;-s--	Bacteria_SV-108-k--Bacteria;-p--Proteobacteria;-c--Alphaproteobacteria;-o--Rhizobiales;-f--Rhizobiales_Incertae_Sedis;-g--Nordella;	dist_kullbackleibler|correl_spearman	12.3438	copresence	Fungi_SV-75-k--Fungi;-p--Basidiomycota;-c--Agaricomycetes;-o--;-f--;-g--;-s-->Bacteria_SV-108-k--Bacteria;-p--Proteobacteria;-c--Alphaproteobacteria;-o--Rhizobiales;-f--Rhizobiales_Incertae_Sedis;-g--Nordella;	2	1.3750588175014722|0.8289940161306198	dist_kullbackleibler=copresence|correl_spearman=copresence	dist_kullbackleibler=0.0|correl_spearman=0.015316820623921923	dist_kullbackleibler=1.3750588175014722|correl_spearman=0.8289940161306198	9.72233	9.20823	2.7415	1.37506	0	0	0	1.36605763667092|0.7754851208137639	1.3865661219498793|0.8066490725740967	68.0|68.0	0.27567820429895146|0.12470363046021607	FALSE	0
Bacteria_SV-111-k--Bacteria;-p--Proteobacteria;-c--Alphaproteobacteria;-o--Rhizobiales;-f--Hyphomicrobiaceae;-g--Devosia;	Bacteria_SV-10-k--Bacteria;-p--Actinobacteria;-c--Actinobacteria;-o--Pseudonocardiales;-f--Pseudonocardiaceae;-g--Lechevalieria;	dist_bray|correl_pearson|correl_spearman|sim_mutInfo	14.917	copresence	Bacteria_SV-111-k--Bacteria;-p--Proteobacteria;-c--Alphaproteobacteria;-o--Rhizobiales;-f--Hyphomicrobiaceae;-g--Devosia;>Bacteria_SV-10-k--Bacteria;-p--Actinobacteria;-c--Actinobacteria;-o--Pseudonocardiales;-f--Pseudonocardiaceae;-g--Lechevalieria;	4	0.2639422939995031|0.8083459305576046|0.8046031344809393|0.9146024521908518	dist_bray=copresence|correl_pearson=copresence|correl_spearman=copresence|sim_mutInfo=unknown	dist_bray=0.037102457031025216|correl_pearson=0.0010413246561097322|correl_spearman=0.002643808025185823|sim_mutInfo=0.07008720584902861	dist_bray=0.2639422939995031|correl_pearson=0.8083459305576046|correl_spearman=0.8046031344809393|sim_mutInfo=0.9146024521908518	0.677243	0.682525	0.102717	0.263942	1.06e-05	1.06e-05	3.88e-05	0.24609876688593668|0.8179446580394619|0.8237621697222901|0.8618392396928262	0.2476143993668929|0.8280548371767935|0.8334760783604798|0.8632604516790687	72.0|72.0|72.0|72.0	0.05831755276568471|0.07545797472303521|0.08291492437208986|0.15111601934184538	FALSE	3.88e-05
Bacteria_SV-188-k--Bacteria;-p--Proteobacteria;-c--Alphaproteobacteria;-o--Sphingomonadales;-f--Ellin6055;-g--NA;	Bacteria_SV-10-k--Bacteria;-p--Actinobacteria;-c--Actinobacteria;-o--Pseudonocardiales;-f--Pseudonocardiaceae;-g--Lechevalieria;	dist_bray|dist_kullbackleibler|correl_pearson	48.5682	mutualExclusion	Bacteria_SV-188-k--Bacteria;-p--Proteobacteria;-c--Alphaproteobacteria;-o--Sphingomonadales;-f--Ellin6055;-g--NA;>Bacteria_SV-10-k--Bacteria;-p--Actinobacteria;-c--Actinobacteria;-o--Pseudonocardiales;-f--Pseudonocardiaceae;-g--Lechevalieria;	3	0.976003863524926|19.622197619069865|-0.2793337332521561	dist_bray=mutualExclusion|dist_kullbackleibler=mutualExclusion|correl_pearson=mutualExclusion	dist_bray=0.36359213551279457|dist_kullbackleibler=1.5410467160492658E-4|correl_pearson=0.32396689828598424	dist_bray=0.976003863524926|dist_kullbackleibler=19.622197619069865|correl_pearson=-0.2793337332521561	0.844325	0.863083	0.09638	0.976004	0.0101567	0.0101567	0.0313669	0.9473359716675657|18.401777896176625|-0.25588398618402863	0.9691977002976362|18.73345559507745|-0.2699128050085834	76.0|76.0|76.0	0.08718247426181308|2.6140675011979932|0.1688518249177541	FALSE	0.0313669
Bacteria_SV-199-k--Bacteria;-p--Actinobacteria;-c--Actinobacteria;-o--Pseudonocardiales;-f--Pseudonocardiaceae;-g--Pseudonocardia;	Bacteria_SV-10-k--Bacteria;-p--Actinobacteria;-c--Actinobacteria;-o--Pseudonocardiales;-f--Pseudonocardiaceae;-g--Lechevalieria;	dist_bray|sim_mutInfo|correl_pearson|dist_kullbackleibler|correl_spearman	7.137	copresence	Bacteria_SV-199-k--Bacteria;-p--Actinobacteria;-c--Actinobacteria;-o--Pseudonocardiales;-f--Pseudonocardiaceae;-g--Pseudonocardia;>Bacteria_SV-10-k--Bacteria;-p--Actinobacteria;-c--Actinobacteria;-o--Pseudonocardiales;-f--Pseudonocardiaceae;-g--Lechevalieria;	5	0.24630815888710722|0.8236718567201644|0.8155019601551714|0.4403343898520826|0.8996675459178997	dist_bray=copresence|sim_mutInfo=unknown|correl_pearson=copresence|dist_kullbackleibler=copresence|correl_spearman=copresence	dist_bray=0.031501052004200725|sim_mutInfo=0.0581099818381694|correl_pearson=0.0024262078598711323|dist_kullbackleibler=0.0|correl_spearman=5.356087085144345E-4	dist_bray=0.24630815888710722|sim_mutInfo=0.8236718567201644|correl_pearson=0.8155019601551714|dist_kullbackleibler=0.4403343898520826|correl_spearman=0.8996675459178997	0.673734	0.681564	0.0943778	0.246308	0	0	0	0.2321711279477115|0.8768556892640866|0.8337835646682923|0.41934425705011075|0.890942707958567	0.24255443458467596|0.8326411040593296|0.8239209578467324|0.4099559291597201|0.9028796370245014	74.0|74.0|74.0|74.0|74.0	0.05640839654119398|0.14284492976604682|0.08590194037551892|0.12744071155800257|0.07053317349488294	FALSE	0
Bacteria_SV-20-k--Bacteria;-p--Proteobacteria;-c--Alphaproteobacteria;-o--Rhizobiales;-f--Methylobacteriaceae;-g--Microvirga;	Bacteria_SV-10-k--Bacteria;-p--Actinobacteria;-c--Actinobacteria;-o--Pseudonocardiales;-f--Pseudonocardiaceae;-g--Lechevalieria;	sim_mutInfo|dist_kullbackleibler	15.6694	copresence	Bacteria_SV-20-k--Bacteria;-p--Proteobacteria;-c--Alphaproteobacteria;-o--Rhizobiales;-f--Methylobacteriaceae;-g--Microvirga;>Bacteria_SV-10-k--Bacteria;-p--Actinobacteria;-c--Actinobacteria;-o--Pseudonocardiales;-f--Pseudonocardiaceae;-g--Lechevalieria;	2	0.8526467475848887|1.121881185486375	sim_mutInfo=unknown|dist_kullbackleibler=copresence	sim_mutInfo=0.042682827526125955|dist_kullbackleibler=0.0	sim_mutInfo=0.8526467475848887|dist_kullbackleibler=1.121881185486375	0.274444	0.270024	0.100441	0.852647	0	0	0	0.8762370829952852|1.168681978001923	0.8669124924080298|1.1716673434407539	88.0|88.0	0.12236337754006071|0.3163435566911062	FALSE	0
Bacteria_SV-219-k--Bacteria;-p--Acidobacteria;-c--Solibacteres;-o--Solibacterales;-f--Solibacteraceae_(Subgroup_3);-g--Bryobacter;	Bacteria_SV-10-k--Bacteria;-p--Actinobacteria;-c--Actinobacteria;-o--Pseudonocardiales;-f--Pseudonocardiaceae;-g--Lechevalieria;	correl_spearman|dist_kullbackleibler|sim_mutInfo	10.0054	copresence	Bacteria_SV-219-k--Bacteria;-p--Acidobacteria;-c--Solibacteres;-o--Solibacterales;-f--Solibacteraceae_(Subgroup_3);-g--Bryobacter;>Bacteria_SV-10-k--Bacteria;-p--Actinobacteria;-c--Actinobacteria;-o--Pseudonocardiales;-f--Pseudonocardiaceae;-g--Lechevalieria;	3	0.881756859705139|0.9104297439299958|0.6916438223277939	correl_spearman=copresence|dist_kullbackleibler=copresence|sim_mutInfo=unknown	correl_spearman=0.002364158788521198|dist_kullbackleibler=0.0|sim_mutInfo=0.07351910589267774	correl_spearman=0.881756859705139|dist_kullbackleibler=0.9104297439299958|sim_mutInfo=0.6916438223277939	-0.00783937	0.00275549	0.235367	0.881757	0	0	0	0.8458968688097299|0.8243445524047694|0.8299568188576271	0.870929474210341|0.8269669786179977|0.8227857786645324	68.0|68.0|68.0	0.09133050559983014|0.24684909307261668|0.1433868068569445	FALSE	0
Bacteria_SV-221-k--Bacteria;-p--Proteobacteria;-c--Alphaproteobacteria;-o--Rhizobiales;-f--Hyphomicrobiaceae;-g--Devosia;	Bacteria_SV-10-k--Bacteria;-p--Actinobacteria;-c--Actinobacteria;-o--Pseudonocardiales;-f--Pseudonocardiaceae;-g--Lechevalieria;	dist_kullbackleibler|sim_mutInfo|dist_bray|correl_spearman|correl_pearson	11.5603	copresence	Bacteria_SV-221-k--Bacteria;-p--Proteobacteria;-c--Alphaproteobacteria;-o--Rhizobiales;-f--Hyphomicrobiaceae;-g--Devosia;>Bacteria_SV-10-k--Bacteria;-p--Actinobacteria;-c--Actinobacteria;-o--Pseudonocardiales;-f--Pseudonocardiaceae;-g--Lechevalieria;	5	1.3307753709521735|0.7759818969373427|0.2845122560053992|0.8337646192620861|0.7546216565532935	dist_kullbackleibler=copresence|sim_mutInfo=unknown|dist_bray=copresence|correl_spearman=copresence|correl_pearson=copresence	dist_kullbackleibler=0.0|sim_mutInfo=0.11420581756067039|dist_bray=0.04942891385005277|correl_spearman=9.904428907586138E-4|correl_pearson=0.001616755913698975	dist_kullbackleibler=1.3307753709521735|sim_mutInfo=0.7759818969373427|dist_bray=0.2845122560053992|correl_spearman=0.8337646192620861|correl_pearson=0.7546216565532935	9.29803	9.2149	2.23237	1.33078	0	0	0	1.2290436744130082|0.7698075597192329|0.27493468708932217|0.8291354407620186|0.7621711773794718	1.2067977354344854|0.7746685587269306|0.2747097639068544|0.8429505094550251|0.7652373891079471	32.0|32.0|32.0|32.0|32.0	0.43388729082284844|0.16432915498900832|0.04616695390429539|0.07688644606736529|0.07301841394274208	FALSE	0
Bacteria_SV-258-k--Bacteria;-p--Actinobacteria;-c--Actinobacteria;-o--Micrococcales;-f--Microbacteriaceae;-g--Microbacterium;	Bacteria_SV-10-k--Bacteria;-p--Actinobacteria;-c--Actinobacteria;-o--Pseudonocardiales;-f--Pseudonocardiaceae;-g--Lechevalieria;	dist_bray|sim_mutInfo|correl_pearson|dist_kullbackleibler|correl_spearman	7.17547	copresence	Bacteria_SV-258-k--Bacteria;-p--Actinobacteria;-c--Actinobacteria;-o--Micrococcales;-f--Microbacteriaceae;-g--Microbacterium;>Bacteria_SV-10-k--Bacteria;-p--Actinobacteria;-c--Actinobacteria;-o--Pseudonocardiales;-f--Pseudonocardiaceae;-g--Lechevalieria;	5	0.19208933391352767|0.6916438223277939|0.8476698077575672|0.35744723649852356|0.8996675459178997	dist_bray=copresence|sim_mutInfo=unknown|correl_pearson=copresence|dist_kullbackleibler=copresence|correl_spearman=copresence	dist_bray=0.02165450107912903|sim_mutInfo=0.05900079857820473|correl_pearson=0.0011435767539614838|dist_kullbackleibler=0.0|correl_spearman=0.0011291150205487988	dist_bray=0.19208933391352767|sim_mutInfo=0.6916438223277939|correl_pearson=0.8476698077575672|dist_kullbackleibler=0.35744723649852356|correl_spearman=0.8996675459178997	0.653109	0.666322	0.0912824	0.192089	0	0	0	0.18648637583234934|0.8505184687964504|0.862330074306008|0.3283418851616168|0.879889753040945	0.1878331487021827|0.836465886937708|0.8716014884818191|0.3183731207315963|0.8944271909999156	54.0|54.0|54.0|54.0|54.0	0.05332368096718676|0.1390629878222347|0.07577123666540728|0.13058755076026546|0.08063160810944403	FALSE	0
Bacteria_SV-53-k--Bacteria;-p--Proteobacteria;-c--Alphaproteobacteria;-o--Rhizobiales;-f--Rhizobiaceae;-g--Shinella;	Bacteria_SV-10-k--Bacteria;-p--Actinobacteria;-c--Actinobacteria;-o--Pseudonocardiales;-f--Pseudonocardiaceae;-g--Lechevalieria;	correl_pearson|correl_spearman|sim_mutInfo|dist_bray|dist_kullbackleibler	6.5931	copresence	Bacteria_SV-53-k--Bacteria;-p--Proteobacteria;-c--Alphaproteobacteria;-o--Rhizobiales;-f--Rhizobiaceae;-g--Shinella;>Bacteria_SV-10-k--Bacteria;-p--Actinobacteria;-c--Actinobacteria;-o--Pseudonocardiales;-f--Pseudonocardiaceae;-g--Lechevalieria;	5	0.8294372021769619|0.9474393530997305|0.9219570252116436|0.2200881042278573|0.3358991914981147	correl_pearson=copresence|correl_spearman=copresence|sim_mutInfo=unknown|dist_bray=copresence|dist_kullbackleibler=copresence	correl_pearson=5.883591261358623E-4|correl_spearman=4.723654801795929E-4|sim_mutInfo=0.03528015703112275|dist_bray=0.0216473876133082|dist_kullbackleibler=0.0	correl_pearson=0.8294372021769619|correl_spearman=0.9474393530997305|sim_mutInfo=0.9219570252116436|dist_bray=0.2200881042278573|dist_kullbackleibler=0.3358991914981147	0.0102383	-0.00800695	0.202165	0.829437	0	0	0	0.8505081704129378|0.9227143576237742|0.9947511652529684|0.21491374039344377|0.3263797308824328	0.8406932560739926|0.945906822993401|0.9895142368698141|0.21622134610739552|0.31374693129523434	88.0|88.0|88.0|88.0|88.0	0.06707360573909252|0.07631366314807486|0.1495527454639693|0.04442775075170034|0.11830587441161802	FALSE	0
Bacteria_SV-57-k--Bacteria;-p--Actinobacteria;-c--Actinobacteria;-o--Streptosporangiales;-f--Streptosporangiaceae;-g--Nonomuraea;	Bacteria_SV-10-k--Bacteria;-p--Actinobacteria;-c--Actinobacteria;-o--Pseudonocardiales;-f--Pseudonocardiaceae;-g--Lechevalieria;	correl_pearson|correl_spearman|dist_bray|sim_mutInfo|dist_kullbackleibler	8.73458	copresence	Bacteria_SV-57-k--Bacteria;-p--Actinobacteria;-c--Actinobacteria;-o--Streptosporangiales;-f--Streptosporangiaceae;-g--Nonomuraea;>Bacteria_SV-10-k--Bacteria;-p--Actinobacteria;-c--Actinobacteria;-o--Pseudonocardiales;-f--Pseudonocardiaceae;-g--Lechevalieria;	5	0.7286915348641533|0.9272237196765498|0.24062586406937703|1.0419530815461235|0.41955148660856273	correl_pearson=copresence|correl_spearman=copresence|dist_bray=copresence|sim_mutInfo=unknown|dist_kullbackleibler=copresence	correl_pearson=0.022962104867058963|correl_spearman=6.209856106984546E-4|dist_bray=0.05429818562475508|sim_mutInfo=0.019665455530836207|dist_kullbackleibler=0.0	correl_pearson=0.7286915348641533|correl_spearman=0.9272237196765498|dist_bray=0.24062586406937703|sim_mutInfo=1.0419530815461235|dist_kullbackleibler=0.41955148660856273	0.000639	-0.0270044	0.189416	0.728692	0	0	0	0.747934336402564|0.902494664035205|0.2322686915163189|1.0044496842358825|0.38039366878025466	0.7386716419023418|0.9234713219291881|0.23211047811438507|0.994791644211111|0.40899019473528664	88.0|88.0|88.0|88.0|88.0	0.14016034238907626|0.07962272422295456|0.06758537734798445|0.1272259845810517|0.1754318805269349	FALSE	0
Bacteria_SV-604-k--Bacteria;-p--Proteobacteria;-c--Alphaproteobacteria;-o--Rhizobiales;-f--Hyphomicrobiaceae;-g--Devosia;	Bacteria_SV-10-k--Bacteria;-p--Actinobacteria;-c--Actinobacteria;-o--Pseudonocardiales;-f--Pseudonocardiaceae;-g--Lechevalieria;	dist_bray|dist_kullbackleibler|correl_spearman|correl_pearson	68.0473	mutualExclusion	Bacteria_SV-604-k--Bacteria;-p--Proteobacteria;-c--Alphaproteobacteria;-o--Rhizobiales;-f--Hyphomicrobiaceae;-g--Devosia;>Bacteria_SV-10-k--Bacteria;-p--Actinobacteria;-c--Actinobacteria;-o--Pseudonocardiales;-f--Pseudonocardiaceae;-g--Lechevalieria;	4	0.991161974917695|20.84484477836812|0.03572449417117972|-0.299251609642451	dist_bray=mutualExclusion|dist_kullbackleibler=mutualExclusion|correl_spearman=mutualExclusion|correl_pearson=mutualExclusion	dist_bray=0.070649266877997|dist_kullbackleibler=2.94787383392503E-9|correl_spearman=0.4932452550666453|correl_pearson=0.15713452600879374	dist_bray=0.991161974917695|dist_kullbackleibler=20.84484477836812|correl_spearman=0.03572449417117972|correl_pearson=-0.299251609642451	0.855296	0.875902	0.093344	0.991162	2.77e-08	2.77e-08	1.08e-07	0.9862825183677272|19.815196729224166|-0.002783797004374612|-0.3260569596901453	0.9890049645425409|19.83149556975537|-0.010646687432288925|-0.31232944963184356	14.0|14.0|14.0|14.0	0.007929512100553072|1.031272240734503|0.23124546486383962|0.08198577897716904	FALSE	1.08e-07
Bacteria_SV-66-k--Bacteria;-p--Proteobacteria;-c--Alphaproteobacteria;-o--Rhodospirillales;-f--I-10;-g--NA;	Bacteria_SV-10-k--Bacteria;-p--Actinobacteria;-c--Actinobacteria;-o--Pseudonocardiales;-f--Pseudonocardiaceae;-g--Lechevalieria;	dist_bray|correl_pearson|correl_spearman|sim_mutInfo|dist_kullbackleibler	7.15074	copresence	Bacteria_SV-66-k--Bacteria;-p--Proteobacteria;-c--Alphaproteobacteria;-o--Rhodospirillales;-f--I-10;-g--NA;>Bacteria_SV-10-k--Bacteria;-p--Actinobacteria;-c--Actinobacteria;-o--Pseudonocardiales;-f--Pseudonocardiaceae;-g--Lechevalieria;	5	0.1935185306351358|0.8773040091653513|0.9156709672500493|0.7348844580156597|0.32415854099620767	dist_bray=copresence|correl_pearson=copresence|correl_spearman=copresence|sim_mutInfo=unknown|dist_kullbackleibler=copresence	dist_bray=0.007468652425661415|correl_pearson=8.878708453574635E-5|correl_spearman=7.030821690401368E-7|sim_mutInfo=0.05573041390915601|dist_kullbackleibler=0.0	dist_bray=0.1935185306351358|correl_pearson=0.8773040091653513|correl_spearman=0.9156709672500493|sim_mutInfo=0.7348844580156597|dist_kullbackleibler=0.32415854099620767	0.646653	0.646496	0.0933912	0.193519	0	0	0	0.1824020892690633|0.8767377115438746|0.9167429672388583|0.8335945949902953|0.3259945292311443	0.18839388970795595|0.8695430830152839|0.9184378742943802|0.8203755962895947|0.3280013531877715	48.0|48.0|48.0|48.0|48.0	0.03638322740330948|0.05525311100165718|0.03498797659090833|0.12843009790628948|0.10014846875411322	FALSE	0
Bacteria_SV-70-k--Bacteria;-p--Proteobacteria;-c--Alphaproteobacteria;-o--Rhizobiales;-f--Methylobacteriaceae;-g--Microvirga;	Bacteria_SV-10-k--Bacteria;-p--Actinobacteria;-c--Actinobacteria;-o--Pseudonocardiales;-f--Pseudonocardiaceae;-g--Lechevalieria;	sim_mutInfo|dist_kullbackleibler	18.5357	copresence	Bacteria_SV-70-k--Bacteria;-p--Proteobacteria;-c--Alphaproteobacteria;-o--Rhizobiales;-f--Methylobacteriaceae;-g--Microvirga;>Bacteria_SV-10-k--Bacteria;-p--Actinobacteria;-c--Actinobacteria;-o--Pseudonocardiales;-f--Pseudonocardiaceae;-g--Lechevalieria;	2	0.7367995738396989|1.1965970664412553	sim_mutInfo=unknown|dist_kullbackleibler=copresence	sim_mutInfo=0.05797316203286229|dist_kullbackleibler=0.0	sim_mutInfo=0.7367995738396989|dist_kullbackleibler=1.1965970664412553	0.288973	0.286205	0.0948668	0.7368	0	0	0	0.8546758230161704|1.238504108582043	0.8645737898894805|1.2205876502339645	88.0|88.0	0.1294974762301079|0.371835513803098	FALSE	0
Bacteria_SV-85-k--Bacteria;-p--Proteobacteria;-c--Alphaproteobacteria;-o--Rhizobiales;-f--Phyllobacteriaceae;-g--Mesorhizobium;	Bacteria_SV-10-k--Bacteria;-p--Actinobacteria;-c--Actinobacteria;-o--Pseudonocardiales;-f--Pseudonocardiaceae;-g--Lechevalieria;	dist_kullbackleibler|sim_mutInfo|correl_spearman|dist_bray	5.97024	copresence	Bacteria_SV-85-k--Bacteria;-p--Proteobacteria;-c--Alphaproteobacteria;-o--Rhizobiales;-f--Phyllobacteriaceae;-g--Mesorhizobium;>Bacteria_SV-10-k--Bacteria;-p--Actinobacteria;-c--Actinobacteria;-o--Pseudonocardiales;-f--Pseudonocardiaceae;-g--Lechevalieria;	4	0.4626806598369051|1.1199990768001995|0.9083557951482479|0.27895650564375063	dist_kullbackleibler=copresence|sim_mutInfo=unknown|correl_spearman=copresence|dist_bray=copresence	dist_kullbackleibler=0.0|sim_mutInfo=0.027901523247503945|correl_spearman=2.9244766626174146E-4|dist_bray=0.07552838452945876	dist_kullbackleibler=0.4626806598369051|sim_mutInfo=1.1199990768001995|correl_spearman=0.9083557951482479|dist_bray=0.27895650564375063	8.68663	8.85879	2.38193	0.462681	0	0	0	0.39645068176137016|1.0346231104154244|0.9088092738493284|0.24401884681253241	0.40552571917604063|1.016195710215523|0.9301840152541985|0.24656120012912325	88.0|88.0|88.0|88.0	0.18417543110150733|0.15156411220364716|0.07695563036332217|0.07534048422407363	FALSE	0
Fungi_SV-75-k--Fungi;-p--Basidiomycota;-c--Agaricomycetes;-o--;-f--;-g--;-s--	Bacteria_SV-10-k--Bacteria;-p--Actinobacteria;-c--Actinobacteria;-o--Pseudonocardiales;-f--Pseudonocardiaceae;-g--Lechevalieria;	correl_spearman|dist_kullbackleibler|correl_pearson|dist_bray	6.61997	copresence	Fungi_SV-75-k--Fungi;-p--Basidiomycota;-c--Agaricomycetes;-o--;-f--;-g--;-s-->Bacteria_SV-10-k--Bacteria;-p--Actinobacteria;-c--Actinobacteria;-o--Pseudonocardiales;-f--Pseudonocardiaceae;-g--Lechevalieria;	4	0.8857544568953712|0.4633961196901972|0.8040844516425089|0.22486674539034945	correl_spearman=copresence|dist_kullbackleibler=copresence|correl_pearson=copresence|dist_bray=copresence	correl_spearman=0.0015235156490555624|dist_kullbackleibler=0.0|correl_pearson=0.0030244907116930286|dist_bray=0.04916563052538092	correl_spearman=0.8857544568953712|dist_kullbackleibler=0.4633961196901972|correl_pearson=0.8040844516425089|dist_bray=0.22486674539034945	-0.0119869	-0.0115651	0.221842	0.885754	0	0	0	0.8535814395143203|0.49622165350910746|0.7843495634708738|0.23688489013173222	0.8675400091432439|0.4609575288976391|0.7911872011845933|0.232930804999941	76.0|76.0|76.0|76.0	0.08534012013594541|0.17226099871992978|0.08191137557121844|0.051057775984439197	FALSE	0
Bacteria_SV-219-k--Bacteria;-p--Acidobacteria;-c--Solibacteres;-o--Solibacterales;-f--Solibacteraceae_(Subgroup_3);-g--Bryobacter;	Bacteria_SV-111-k--Bacteria;-p--Proteobacteria;-c--Alphaproteobacteria;-o--Rhizobiales;-f--Hyphomicrobiaceae;-g--Devosia;	correl_spearman|dist_kullbackleibler	7.48738	copresence	Bacteria_SV-219-k--Bacteria;-p--Acidobacteria;-c--Solibacteres;-o--Solibacterales;-f--Solibacteraceae_(Subgroup_3);-g--Bryobacter;>Bacteria_SV-111-k--Bacteria;-p--Proteobacteria;-c--Alphaproteobacteria;-o--Rhizobiales;-f--Hyphomicrobiaceae;-g--Devosia;	2	0.8056338028169011|1.3527128778654536	correl_spearman=copresence|dist_kullbackleibler=copresence	correl_spearman=0.0015144342274078237|dist_kullbackleibler=0.0	correl_spearman=0.8056338028169011|dist_kullbackleibler=1.3527128778654536	0.00732394	-0.00774648	0.21979	0.805634	0	0	0	0.7970283107156753|1.3336270107252943	0.8072178553532352|1.3285365745788573	60.0|60.0	0.07094803664177819|0.4733514322875782	FALSE	0
Bacteria_SV-221-k--Bacteria;-p--Proteobacteria;-c--Alphaproteobacteria;-o--Rhizobiales;-f--Hyphomicrobiaceae;-g--Devosia;	Bacteria_SV-111-k--Bacteria;-p--Proteobacteria;-c--Alphaproteobacteria;-o--Rhizobiales;-f--Hyphomicrobiaceae;-g--Devosia;	sim_mutInfo|dist_bray|correl_pearson|correl_spearman	7.96985	copresence	Bacteria_SV-221-k--Bacteria;-p--Proteobacteria;-c--Alphaproteobacteria;-o--Rhizobiales;-f--Hyphomicrobiaceae;-g--Devosia;>Bacteria_SV-111-k--Bacteria;-p--Proteobacteria;-c--Alphaproteobacteria;-o--Rhizobiales;-f--Hyphomicrobiaceae;-g--Devosia;	4	0.6763155838393331|0.25148260650879695|0.7395939146144473|0.8108385504707935	sim_mutInfo=unknown|dist_bray=copresence|correl_pearson=copresence|correl_spearman=copresence	sim_mutInfo=0.09787814211545776|dist_bray=0.06885389570064593|correl_pearson=0.00923311259143439|correl_spearman=0.00405118761628831	sim_mutInfo=0.6763155838393331|dist_bray=0.25148260650879695|correl_pearson=0.7395939146144473|correl_spearman=0.8108385504707935	0.280376	0.259683	0.121787	0.676316	0.000279	0.000279	0.000957	0.7386601338840604|0.26002689448599725|0.7325578581140397|0.7918492338486215	0.7397716800862332|0.2532661898517514|0.7483715014407435|0.7976721054328748	32.0|32.0|32.0|32.0	0.12548105187979872|0.06973380200633358|0.09702558545603444|0.09602340000460868	FALSE	0.000957
Bacteria_SV-425-k--Bacteria;-p--Proteobacteria;-c--Alphaproteobacteria;-o--Rhizobiales;-f--Rhizobiaceae;-g--Ensifer;	Bacteria_SV-111-k--Bacteria;-p--Proteobacteria;-c--Alphaproteobacteria;-o--Rhizobiales;-f--Hyphomicrobiaceae;-g--Devosia;	dist_bray|sim_mutInfo|correl_pearson	7.42867	copresence	Bacteria_SV-425-k--Bacteria;-p--Proteobacteria;-c--Alphaproteobacteria;-o--Rhizobiales;-f--Rhizobiaceae;-g--Ensifer;>Bacteria_SV-111-k--Bacteria;-p--Proteobacteria;-c--Alphaproteobacteria;-o--Rhizobiales;-f--Hyphomicrobiaceae;-g--Devosia;	3	0.26721115437370613|0.7489221218966571|0.812610504123269	dist_bray=copresence|sim_mutInfo=unknown|correl_pearson=copresence	dist_bray=0.043357016337790544|sim_mutInfo=0.07877844033086778|correl_pearson=0.009068506432684253	dist_bray=0.26721115437370613|sim_mutInfo=0.7489221218966571|correl_pearson=0.812610504123269	0.667147	0.666773	0.0873109	0.267211	0.0153518	0.0153518	0.0465626	0.2669566503785307|0.8320510263756856|0.7677927217216743	0.26885385960533453|0.8185772453214772|0.7898108145542087	56.0|56.0|56.0	0.05457862796045711|0.14785063868612508|0.1141724792108159	FALSE	0.0465626
Bacteria_SV-44-k--Bacteria;-p--Actinobacteria;-c--Actinobacteria;-o--Pseudonocardiales;-f--Pseudonocardiaceae;-g--Pseudonocardia;	Bacteria_SV-111-k--Bacteria;-p--Proteobacteria;-c--Alphaproteobacteria;-o--Rhizobiales;-f--Hyphomicrobiaceae;-g--Devosia;	correl_pearson|dist_bray	8.51112	copresence	Bacteria_SV-44-k--Bacteria;-p--Actinobacteria;-c--Actinobacteria;-o--Pseudonocardiales;-f--Pseudonocardiaceae;-g--Pseudonocardia;>Bacteria_SV-111-k--Bacteria;-p--Proteobacteria;-c--Alphaproteobacteria;-o--Rhizobiales;-f--Hyphomicrobiaceae;-g--Devosia;	2	0.8102151618323067|0.3029394207015266	correl_pearson=copresence|dist_bray=copresence	correl_pearson=2.172017891305944E-4|dist_bray=0.023937256986473532	correl_pearson=0.8102151618323067|dist_bray=0.3029394207015266	-0.0132741	-0.0592634	0.21128	0.810215	0.00372714	0.00372714	0.0119458	0.8173128885310642|0.28210380286583053	0.8192649423230237|0.27967593512335676	64.0|64.0	0.05573358227478019|0.044360091145387366	FALSE	0.0119458
Bacteria_SV-53-k--Bacteria;-p--Proteobacteria;-c--Alphaproteobacteria;-o--Rhizobiales;-f--Rhizobiaceae;-g--Shinella;	Bacteria_SV-111-k--Bacteria;-p--Proteobacteria;-c--Alphaproteobacteria;-o--Rhizobiales;-f--Hyphomicrobiaceae;-g--Devosia;	correl_spearman|sim_mutInfo|dist_kullbackleibler	13.5008	copresence	Bacteria_SV-53-k--Bacteria;-p--Proteobacteria;-c--Alphaproteobacteria;-o--Rhizobiales;-f--Rhizobiaceae;-g--Shinella;>Bacteria_SV-111-k--Bacteria;-p--Proteobacteria;-c--Alphaproteobacteria;-o--Rhizobiales;-f--Hyphomicrobiaceae;-g--Devosia;	3	0.8183805854138322|0.8236718567201644|1.375970000254374	correl_spearman=copresence|sim_mutInfo=unknown|dist_kullbackleibler=copresence	correl_spearman=0.0020124939783918716|sim_mutInfo=0.08859072880770613|dist_kullbackleibler=0.0	correl_spearman=0.8183805854138322|sim_mutInfo=0.8236718567201644|dist_kullbackleibler=1.375970000254374	-0.0158027	-0.00344437	0.211009	0.818381	0	0	0	0.8214990553910005|0.8059715696452815|1.1820460599682212	0.8287835577707555|0.7991363045254879|1.178205244917963	72.0|72.0|72.0	0.08474749534531842|0.14101747704063236|0.43350033304618013	FALSE	0
Bacteria_SV-66-k--Bacteria;-p--Proteobacteria;-c--Alphaproteobacteria;-o--Rhodospirillales;-f--I-10;-g--NA;	Bacteria_SV-111-k--Bacteria;-p--Proteobacteria;-c--Alphaproteobacteria;-o--Rhizobiales;-f--Hyphomicrobiaceae;-g--Devosia;	dist_bray|correl_pearson	7.47223	copresence	Bacteria_SV-66-k--Bacteria;-p--Proteobacteria;-c--Alphaproteobacteria;-o--Rhodospirillales;-f--I-10;-g--NA;>Bacteria_SV-111-k--Bacteria;-p--Proteobacteria;-c--Alphaproteobacteria;-o--Rhizobiales;-f--Hyphomicrobiaceae;-g--Devosia;	2	0.22895130707312195|0.8789585784807981	dist_bray=copresence|correl_pearson=copresence	dist_bray=0.015229805577375854|correl_pearson=8.021674822960012E-4	dist_bray=0.22895130707312195|correl_pearson=0.8789585784807981	0.692346	0.704256	0.10944	0.228951	0.00743221	0.00743221	0.0232626	0.22139096720274892|0.8670623110130409	0.21605273396298696|0.8837552025191309	44.0|44.0	0.04736082287954277|0.06841639613226162	FALSE	0.0232626
Bacteria_SV-123-k--Bacteria;-p--Proteobacteria;-c--Alphaproteobacteria;-o--Rhizobiales;-f--Bradyrhizobiaceae;-g--Bosea;	Bacteria_SV-114-k--Bacteria;-p--Proteobacteria;-c--Alphaproteobacteria;-o--Rhizobiales;-f--Hyphomicrobiaceae;-g--Devosia;	correl_pearson|dist_kullbackleibler|sim_mutInfo	3	copresence	Bacteria_SV-123-k--Bacteria;-p--Proteobacteria;-c--Alphaproteobacteria;-o--Rhizobiales;-f--Bradyrhizobiaceae;-g--Bosea;>Bacteria_SV-114-k--Bacteria;-p--Proteobacteria;-c--Alphaproteobacteria;-o--Rhizobiales;-f--Hyphomicrobiaceae;-g--Devosia;	3	0.9643523803578289|0.9209424788147536|0.6910247298809171	correl_pearson=copresence|dist_kullbackleibler=copresence|sim_mutInfo=unknown	correl_pearson=0.11121112566752528|dist_kullbackleibler=0.0|sim_mutInfo=0.08236163122063789	correl_pearson=0.9643523803578289|dist_kullbackleibler=0.9209424788147536|sim_mutInfo=0.6910247298809171	-0.0445242	-0.0773812	0.116738	0.964352	0	0	0	0.7012205404386329|1.1875709391139713|0.7818828117132501	0.9435521941897551|0.9688431307716407|0.7693893760762043	90.0|90.0|90.0	0.3735774770779269|0.650420460862241|0.13237234122303793	FALSE	0
Bacteria_SV-47-k--Bacteria;-p--Actinobacteria;-c--Actinobacteria;-o--Propionibacteriales;-f--Nocardioidaceae;-g--Nocardioides;	Bacteria_SV-114-k--Bacteria;-p--Proteobacteria;-c--Alphaproteobacteria;-o--Rhizobiales;-f--Hyphomicrobiaceae;-g--Devosia;	sim_mutInfo|dist_bray|correl_pearson|dist_kullbackleibler	3	copresence	Bacteria_SV-47-k--Bacteria;-p--Actinobacteria;-c--Actinobacteria;-o--Propionibacteriales;-f--Nocardioidaceae;-g--Nocardioides;>Bacteria_SV-114-k--Bacteria;-p--Proteobacteria;-c--Alphaproteobacteria;-o--Rhizobiales;-f--Hyphomicrobiaceae;-g--Devosia;	4	0.7159413081554193|0.1641663551907978|0.9965015576765678|0.572465980407118	sim_mutInfo=unknown|dist_bray=copresence|correl_pearson=copresence|dist_kullbackleibler=copresence	sim_mutInfo=0.10800532817944675|dist_bray=0.030480446562855645|correl_pearson=0.045013372058401835|dist_kullbackleibler=0.0	sim_mutInfo=0.7159413081554193|dist_bray=0.1641663551907978|correl_pearson=0.9965015576765678|dist_kullbackleibler=0.572465980407118	0.266478	0.261288	0.0985637	0.715941	0	0	0	0.7514329545871519|0.226984949579989|0.8285824411484009|1.0501693912678136	0.7254128830855388|0.19058504712369184|0.9947465025359519|0.6813522475658962	88.0|88.0|88.0|88.0	0.1536450587638545|0.11930491723652868|0.23849467773308342|0.9928023722232036	FALSE	0
Bacteria_SV-604-k--Bacteria;-p--Proteobacteria;-c--Alphaproteobacteria;-o--Rhizobiales;-f--Hyphomicrobiaceae;-g--Devosia;	Bacteria_SV-114-k--Bacteria;-p--Proteobacteria;-c--Alphaproteobacteria;-o--Rhizobiales;-f--Hyphomicrobiaceae;-g--Devosia;	dist_kullbackleibler|dist_bray|correl_spearman	284	mutualExclusion	Bacteria_SV-604-k--Bacteria;-p--Proteobacteria;-c--Alphaproteobacteria;-o--Rhizobiales;-f--Hyphomicrobiaceae;-g--Devosia;>Bacteria_SV-114-k--Bacteria;-p--Proteobacteria;-c--Alphaproteobacteria;-o--Rhizobiales;-f--Hyphomicrobiaceae;-g--Devosia;	3	26.357464833016696|0.991161974917695|-0.14575593621841326	dist_kullbackleibler=mutualExclusion|dist_bray=mutualExclusion|correl_spearman=mutualExclusion	dist_kullbackleibler=1.2989765181670165E-4|dist_bray=0.24109471174334196|correl_spearman=0.35634760369990426	dist_kullbackleibler=26.357464833016696|dist_bray=0.991161974917695|correl_spearman=-0.14575593621841326	15.5465	16.4439	6.62509	26.3575	0.00691545	0.00691545	0.0216914	22.599393078903148|0.9864766286545312|-0.18741481629797768	24.275002867331114|0.9890049645425409|-0.18365745764742383	14.0|14.0|14.0	3.728891856787684|0.00767935952284204|0.22536141979325477	FALSE	0.0216914
Bacteria_SV-1467-k--Bacteria;-p--Proteobacteria;-c--Alphaproteobacteria;-o--Rhizobiales;-f--Brucellaceae;-g--Pseudochrobactrum;	Bacteria_SV-11-k--Bacteria;-p--Actinobacteria;-c--Actinobacteria;-o--Pseudonocardiales;-f--Pseudonocardiaceae;-g--Amycolatopsis;	correl_pearson|correl_spearman|dist_kullbackleibler|dist_bray	90.0209	mutualExclusion	Bacteria_SV-1467-k--Bacteria;-p--Proteobacteria;-c--Alphaproteobacteria;-o--Rhizobiales;-f--Brucellaceae;-g--Pseudochrobactrum;>Bacteria_SV-11-k--Bacteria;-p--Actinobacteria;-c--Actinobacteria;-o--Pseudonocardiales;-f--Pseudonocardiaceae;-g--Amycolatopsis;	4	-0.2146142401947807|-0.22934987632518988|20.959410781739972|0.9973058067651991	correl_pearson=mutualExclusion|correl_spearman=mutualExclusion|dist_kullbackleibler=mutualExclusion|dist_bray=mutualExclusion	correl_pearson=0.1537703756189055|correl_spearman=0.26491301309769977|dist_kullbackleibler=1.5744430378772378E-5|dist_bray=0.02475869566908473	correl_pearson=-0.2146142401947807|correl_spearman=-0.22934987632518988|dist_kullbackleibler=20.959410781739972|dist_bray=0.9973058067651991				-0.214614	2.24e-05	2.24e-05	8.09e-05	-100.0|-100.0|-100.0|-100.0	-100.0|-100.0|-100.0|-100.0	-4.0|-4.0|-4.0|-4.0	-100.0|-100.0|-100.0|-100.0	FALSE	8.09e-05
Bacteria_SV-148-k--Bacteria;-p--Proteobacteria;-c--Alphaproteobacteria;-o--Sphingomonadales;-f--Sphingomonadaceae;-g--Sphingomonas;	Bacteria_SV-11-k--Bacteria;-p--Actinobacteria;-c--Actinobacteria;-o--Pseudonocardiales;-f--Pseudonocardiaceae;-g--Amycolatopsis;	correl_spearman|correl_pearson|dist_kullbackleibler|dist_bray|sim_mutInfo	7.70853	copresence	Bacteria_SV-148-k--Bacteria;-p--Proteobacteria;-c--Alphaproteobacteria;-o--Sphingomonadales;-f--Sphingomonadaceae;-g--Sphingomonas;>Bacteria_SV-11-k--Bacteria;-p--Actinobacteria;-c--Actinobacteria;-o--Pseudonocardiales;-f--Pseudonocardiaceae;-g--Amycolatopsis;	5	0.8931390211717125|0.7586474797441703|0.8009116582698397|0.3091296253859974|0.8258150534863467	correl_spearman=copresence|correl_pearson=copresence|dist_kullbackleibler=copresence|dist_bray=copresence|sim_mutInfo=unknown	correl_spearman=0.0017983612411618388|correl_pearson=0.01882130388259584|dist_kullbackleibler=0.0|dist_bray=0.06707028083043909|sim_mutInfo=0.04272223086089866	correl_spearman=0.8931390211717125|correl_pearson=0.7586474797441703|dist_kullbackleibler=0.8009116582698397|dist_bray=0.3091296253859974|sim_mutInfo=0.8258150534863467	0.0205322	0.0189649	0.22831	0.893139	0	0	0	0.8731576420212027|0.765796483863239|0.7203334514184806|0.2838542542220508|0.8709955339559956	0.8903935198592688|0.7749548972079718|0.6617301892303831|0.2836049943197352|0.853140865060367	36.0|36.0|36.0|36.0|36.0	0.08575833879818462|0.13817414664445285|0.29673419766453263|0.09197953373417045|0.1195378539600275	FALSE	0
Bacteria_SV-156-k--Bacteria;-p--Actinobacteria;-c--Actinobacteria;-o--Micrococcales;-f--Microbacteriaceae;-g--NA;	Bacteria_SV-11-k--Bacteria;-p--Actinobacteria;-c--Actinobacteria;-o--Pseudonocardiales;-f--Pseudonocardiaceae;-g--Amycolatopsis;	correl_spearman|dist_bray|dist_kullbackleibler|sim_mutInfo|correl_pearson	3.90385	copresence	Bacteria_SV-156-k--Bacteria;-p--Actinobacteria;-c--Actinobacteria;-o--Micrococcales;-f--Microbacteriaceae;-g--NA;>Bacteria_SV-11-k--Bacteria;-p--Actinobacteria;-c--Actinobacteria;-o--Pseudonocardiales;-f--Pseudonocardiaceae;-g--Amycolatopsis;	5	0.9261644687271998|0.18157491311656881|0.3480192845449104|0.7571743598693381|0.9374778886331284	correl_spearman=copresence|dist_bray=copresence|dist_kullbackleibler=copresence|sim_mutInfo=unknown|correl_pearson=copresence	correl_spearman=2.894466560643405E-5|dist_bray=0.003084901823206865|dist_kullbackleibler=0.0|sim_mutInfo=0.035337783170064974|correl_pearson=1.6146032398911547E-5	correl_spearman=0.9261644687271998|dist_bray=0.18157491311656881|dist_kullbackleibler=0.3480192845449104|sim_mutInfo=0.7571743598693381|correl_pearson=0.9374778886331284	0.0084728	-0.00146083	0.193408	0.926164	0	0	0	0.9080668439241051|0.18363320020604154|0.3413431738906233|0.8765827146217389|0.9099468964994287	0.9209659618004107|0.18840677474063428|0.3385148042579927|0.8614730352112772|0.9217593470489391	10.0|10.0|10.0|10.0|10.0	0.050046106874281765|0.03822234463788735|0.12130021771215647|0.11181153813246865|0.048823588484920036	FALSE	0
Bacteria_SV-20-k--Bacteria;-p--Proteobacteria;-c--Alphaproteobacteria;-o--Rhizobiales;-f--Methylobacteriaceae;-g--Microvirga;	Bacteria_SV-11-k--Bacteria;-p--Actinobacteria;-c--Actinobacteria;-o--Pseudonocardiales;-f--Pseudonocardiaceae;-g--Amycolatopsis;	correl_spearman|correl_pearson|dist_kullbackleibler|sim_mutInfo	9.43522	copresence	Bacteria_SV-20-k--Bacteria;-p--Proteobacteria;-c--Alphaproteobacteria;-o--Rhizobiales;-f--Methylobacteriaceae;-g--Microvirga;>Bacteria_SV-11-k--Bacteria;-p--Actinobacteria;-c--Actinobacteria;-o--Pseudonocardiales;-f--Pseudonocardiaceae;-g--Amycolatopsis;	4	0.8941565655447425|0.8115836790382491|1.4414540654270787|0.6667272440532905	correl_spearman=copresence|correl_pearson=copresence|dist_kullbackleibler=copresence|sim_mutInfo=unknown	correl_spearman=0.0016977775703764797|correl_pearson=0.0012699256568696193|dist_kullbackleibler=0.0|sim_mutInfo=0.06658495787453855	correl_spearman=0.8941565655447425|correl_pearson=0.8115836790382491|dist_kullbackleibler=1.4414540654270787|sim_mutInfo=0.6667272440532905	0.00294838	-0.00413323	0.227079	0.894157	0	0	0	0.8674704875521847|0.8098169986492747|1.1994299122486685|0.8301704168978955	0.8829130695416811|0.8180457270578718|1.1614781231381|0.8183011549949495	64.0|64.0|64.0|64.0	0.08709197789515186|0.07377446846786814|0.5340496491917334|0.13645786175617913	FALSE	0
Bacteria_SV-29-k--Bacteria;-p--Proteobacteria;-c--Alphaproteobacteria;-o--Rhodobacterales;-f--Rhodobacteraceae;-g--Rubellimicrobium;	Bacteria_SV-11-k--Bacteria;-p--Actinobacteria;-c--Actinobacteria;-o--Pseudonocardiales;-f--Pseudonocardiaceae;-g--Amycolatopsis;	dist_kullbackleibler|correl_spearman	8.73575	copresence	Bacteria_SV-29-k--Bacteria;-p--Proteobacteria;-c--Alphaproteobacteria;-o--Rhodobacterales;-f--Rhodobacteraceae;-g--Rubellimicrobium;>Bacteria_SV-11-k--Bacteria;-p--Actinobacteria;-c--Actinobacteria;-o--Pseudonocardiales;-f--Pseudonocardiaceae;-g--Amycolatopsis;	2	1.2384457465805094|0.8102164671075269	dist_kullbackleibler=copresence|correl_spearman=copresence	dist_kullbackleibler=0.0|correl_spearman=0.012629962163015485	dist_kullbackleibler=1.2384457465805094|correl_spearman=0.8102164671075269	9.67753	9.36223	2.67032	1.23845	0	0	0	1.155066629405852|0.7780032836264847	1.0924816432980393|0.8139717173077565	60.0|60.0	0.3894417011769449|0.12009535195452832	FALSE	0
Bacteria_SV-32-k--Bacteria;-p--Actinobacteria;-c--Actinobacteria;-o--Pseudonocardiales;-f--Pseudonocardiaceae;-g--Actinophytocola;	Bacteria_SV-11-k--Bacteria;-p--Actinobacteria;-c--Actinobacteria;-o--Pseudonocardiales;-f--Pseudonocardiaceae;-g--Amycolatopsis;	correl_pearson|dist_bray	16.4124	copresence	Bacteria_SV-32-k--Bacteria;-p--Actinobacteria;-c--Actinobacteria;-o--Pseudonocardiales;-f--Pseudonocardiaceae;-g--Actinophytocola;>Bacteria_SV-11-k--Bacteria;-p--Actinobacteria;-c--Actinobacteria;-o--Pseudonocardiales;-f--Pseudonocardiaceae;-g--Amycolatopsis;	2	0.864848225247486|0.2501748296094859	correl_pearson=copresence|dist_bray=copresence	correl_pearson=5.784829524257962E-5|dist_bray=0.011625765815126421	correl_pearson=0.864848225247486|dist_bray=0.2501748296094859				0.864848	0.000661	0.000661	0.00221898	-100.0|-100.0	-100.0|-100.0	-2.0|-2.0	-100.0|-100.0	FALSE	0.00221898
Bacteria_SV-35-k--Bacteria;-p--Proteobacteria;-c--Alphaproteobacteria;-o--Rhizobiales;-f--Methylobacteriaceae;-g--Microvirga;	Bacteria_SV-11-k--Bacteria;-p--Actinobacteria;-c--Actinobacteria;-o--Pseudonocardiales;-f--Pseudonocardiaceae;-g--Amycolatopsis;	correl_spearman|dist_bray|dist_kullbackleibler|correl_pearson|sim_mutInfo	6.88513	copresence	Bacteria_SV-35-k--Bacteria;-p--Proteobacteria;-c--Alphaproteobacteria;-o--Rhizobiales;-f--Methylobacteriaceae;-g--Microvirga;>Bacteria_SV-11-k--Bacteria;-p--Actinobacteria;-c--Actinobacteria;-o--Pseudonocardiales;-f--Pseudonocardiaceae;-g--Amycolatopsis;	5	0.8540307481614104|0.27670505450653116|1.0011812998084468|0.7589881377862184|0.9773202089564672	correl_spearman=copresence|dist_bray=copresence|dist_kullbackleibler=copresence|correl_pearson=copresence|sim_mutInfo=unknown	correl_spearman=0.0057378130296840135|dist_bray=0.05741411713678124|dist_kullbackleibler=0.0|correl_pearson=0.010964607598608511|sim_mutInfo=0.05961494919510513	correl_spearman=0.8540307481614104|dist_bray=0.27670505450653116|dist_kullbackleibler=1.0011812998084468|correl_pearson=0.7589881377862184|sim_mutInfo=0.9773202089564672	-0.00821344	-0.00591145	0.22376	0.854031	0	0	0	0.8336356665601949|0.2866627416693254|0.8515490655416857|0.7560490331552188|0.8628705839651869	0.8487310589188692|0.2877626950936129|0.7892491266236688|0.7629194940102616|0.8325921455995257	64.0|64.0|64.0|64.0|64.0	0.11090686634245278|0.07136075654033705|0.31795529128819455|0.10814955821904029|0.13151217017062375	FALSE	0
Bacteria_SV-57-k--Bacteria;-p--Actinobacteria;-c--Actinobacteria;-o--Streptosporangiales;-f--Streptosporangiaceae;-g--Nonomuraea;	Bacteria_SV-11-k--Bacteria;-p--Actinobacteria;-c--Actinobacteria;-o--Pseudonocardiales;-f--Pseudonocardiaceae;-g--Amycolatopsis;	correl_pearson|dist_bray|sim_mutInfo|dist_kullbackleibler	13.9481	copresence	Bacteria_SV-57-k--Bacteria;-p--Actinobacteria;-c--Actinobacteria;-o--Streptosporangiales;-f--Streptosporangiaceae;-g--Nonomuraea;>Bacteria_SV-11-k--Bacteria;-p--Actinobacteria;-c--Actinobacteria;-o--Pseudonocardiales;-f--Pseudonocardiaceae;-g--Amycolatopsis;	4	0.8329826778215459|0.3116728000239286|0.8236718567201644|1.4409719443308164	correl_pearson=copresence|dist_bray=copresence|sim_mutInfo=unknown|dist_kullbackleibler=copresence	correl_pearson=0.026338199068209778|dist_bray=0.09508963968673667|sim_mutInfo=0.1160286205459028|dist_kullbackleibler=0.0	correl_pearson=0.8329826778215459|dist_bray=0.3116728000239286|sim_mutInfo=0.8236718567201644|dist_kullbackleibler=1.4409719443308164	0.0131093	-0.00308443	0.219787	0.832983	0	0	0	0.7509529834377064|0.3240593917601193|0.7681190179313515|1.3860615355293793	0.7852923975412966|0.30629831721479506|0.7688490245257716|1.2903345684369207	64.0|64.0|64.0|64.0	0.1450161662286474|0.08980297905772766|0.1525052521537235|0.5509904906771391	FALSE	0
Bacteria_SV-604-k--Bacteria;-p--Proteobacteria;-c--Alphaproteobacteria;-o--Rhizobiales;-f--Hyphomicrobiaceae;-g--Devosia;	Bacteria_SV-11-k--Bacteria;-p--Actinobacteria;-c--Actinobacteria;-o--Pseudonocardiales;-f--Pseudonocardiaceae;-g--Amycolatopsis;	correl_pearson|dist_bray|correl_spearman|dist_kullbackleibler	74.8862	mutualExclusion	Bacteria_SV-604-k--Bacteria;-p--Proteobacteria;-c--Alphaproteobacteria;-o--Rhizobiales;-f--Hyphomicrobiaceae;-g--Devosia;>Bacteria_SV-11-k--Bacteria;-p--Actinobacteria;-c--Actinobacteria;-o--Pseudonocardiales;-f--Pseudonocardiaceae;-g--Amycolatopsis;	4	-0.23859163447956888|0.9921254578421548|-0.16799513234010724|22.500531076642037	correl_pearson=mutualExclusion|dist_bray=mutualExclusion|correl_spearman=mutualExclusion|dist_kullbackleibler=mutualExclusion	correl_pearson=0.20065924123353152|dist_bray=0.06134524887084403|correl_spearman=0.35771795253787564|dist_kullbackleibler=6.507193672788958E-10	correl_pearson=-0.23859163447956888|dist_bray=0.9921254578421548|correl_spearman=-0.16799513234010724|dist_kullbackleibler=22.500531076642037				-0.238592	4.84e-09	4.84e-09	1.93e-08	-100.0|-100.0|-100.0|-100.0	-100.0|-100.0|-100.0|-100.0	0.0|0.0|0.0|0.0	-100.0|-100.0|-100.0|-100.0	FALSE	1.93e-08
Bacteria_SV-61-k--Bacteria;-p--Proteobacteria;-c--Alphaproteobacteria;-o--Rhizobiales;-f--Hyphomicrobiaceae;-g--Devosia;	Bacteria_SV-11-k--Bacteria;-p--Actinobacteria;-c--Actinobacteria;-o--Pseudonocardiales;-f--Pseudonocardiaceae;-g--Amycolatopsis;	dist_bray|correl_pearson|sim_mutInfo|dist_kullbackleibler|correl_spearman	5.37407	copresence	Bacteria_SV-61-k--Bacteria;-p--Proteobacteria;-c--Alphaproteobacteria;-o--Rhizobiales;-f--Hyphomicrobiaceae;-g--Devosia;>Bacteria_SV-11-k--Bacteria;-p--Actinobacteria;-c--Actinobacteria;-o--Pseudonocardiales;-f--Pseudonocardiaceae;-g--Amycolatopsis;	5	0.2943778772806166|0.8156414225693608|0.6579915264259695|0.6455548543320815|0.9112676056338025	dist_bray=copresence|correl_pearson=copresence|sim_mutInfo=unknown|dist_kullbackleibler=copresence|correl_spearman=copresence	dist_bray=0.06015448123899281|correl_pearson=0.0023930233918609267|sim_mutInfo=0.07344703345669401|dist_kullbackleibler=0.0|correl_spearman=6.076340779989087E-4	dist_bray=0.2943778772806166|correl_pearson=0.8156414225693608|sim_mutInfo=0.6579915264259695|dist_kullbackleibler=0.6455548543320815|correl_spearman=0.9112676056338025	0.679859	0.694998	0.0958576	0.294378	0	0	0	0.28468810834106256|0.7896583408429445|0.7748931575453221|0.6004796973395817|0.8817085373474114	0.2757883428203492|0.8004170726524904|0.7686525696979853|0.6102643973579864|0.8969644418241989	56.0|56.0|56.0|56.0|56.0	0.06470821983353686|0.08100664667603998|0.12244281432307408|0.19225798994547977|0.0739478396992245	FALSE	0
Bacteria_SV-6-k--Bacteria;-p--Proteobacteria;-c--Alphaproteobacteria;-o--Rhizobiales;-f--Methylobacteriaceae;-g--NA;	Bacteria_SV-11-k--Bacteria;-p--Actinobacteria;-c--Actinobacteria;-o--Pseudonocardiales;-f--Pseudonocardiaceae;-g--Amycolatopsis;	correl_spearman|sim_mutInfo|dist_kullbackleibler	6.82883	copresence	Bacteria_SV-6-k--Bacteria;-p--Proteobacteria;-c--Alphaproteobacteria;-o--Rhizobiales;-f--Methylobacteriaceae;-g--NA;>Bacteria_SV-11-k--Bacteria;-p--Actinobacteria;-c--Actinobacteria;-o--Pseudonocardiales;-f--Pseudonocardiaceae;-g--Amycolatopsis;	3	0.8582035368332088|0.6883475618972241|1.1085684547195855	correl_spearman=copresence|sim_mutInfo=unknown|dist_kullbackleibler=copresence	correl_spearman=0.0034435064532397086|sim_mutInfo=0.0539139202630855|dist_kullbackleibler=0.0	correl_spearman=0.8582035368332088|sim_mutInfo=0.6883475618972241|dist_kullbackleibler=1.1085684547195855	-0.0276517	-0.0285141	0.227627	0.858204	0	0	0	0.8386387205139835|0.8456499462449236|0.9766598092350075	0.8639634135453494|0.8376280553198671|0.9265881079918384	64.0|64.0|64.0	0.10277159988516646|0.11912846645323483|0.3918801942796583	FALSE	0
Bacteria_SV-70-k--Bacteria;-p--Proteobacteria;-c--Alphaproteobacteria;-o--Rhizobiales;-f--Methylobacteriaceae;-g--Microvirga;	Bacteria_SV-11-k--Bacteria;-p--Actinobacteria;-c--Actinobacteria;-o--Pseudonocardiales;-f--Pseudonocardiaceae;-g--Amycolatopsis;	correl_spearman|dist_kullbackleibler|correl_pearson	8.24251	copresence	Bacteria_SV-70-k--Bacteria;-p--Proteobacteria;-c--Alphaproteobacteria;-o--Rhizobiales;-f--Methylobacteriaceae;-g--Microvirga;>Bacteria_SV-11-k--Bacteria;-p--Actinobacteria;-c--Actinobacteria;-o--Pseudonocardiales;-f--Pseudonocardiaceae;-g--Amycolatopsis;	3	0.8858900949850068|1.0974903392036628|0.807531488112564	correl_spearman=copresence|dist_kullbackleibler=copresence|correl_pearson=copresence	correl_spearman=0.0020787734134500857|dist_kullbackleibler=0.0|correl_pearson=0.00334650047304913	correl_spearman=0.8858900949850068|dist_kullbackleibler=1.0974903392036628|correl_pearson=0.807531488112564	0.00929978	0.0482211	0.231727	0.88589	0	0	0	0.8517295887739534|0.9900545907034892|0.7781787938947426	0.8666975489231767|0.9668767794581399|0.7800357918652776	64.0|64.0|64.0	0.08640304103695011|0.35129708559999007|0.08790483570658911	FALSE	0
Bacteria_SV-81-k--Bacteria;-p--Actinobacteria;-c--Actinobacteria;-o--Streptomycetales;-f--Streptomycetaceae;-g--Streptomyces;	Bacteria_SV-11-k--Bacteria;-p--Actinobacteria;-c--Actinobacteria;-o--Pseudonocardiales;-f--Pseudonocardiaceae;-g--Amycolatopsis;	correl_pearson|dist_kullbackleibler|correl_spearman|sim_mutInfo	10.5399	copresence	Bacteria_SV-81-k--Bacteria;-p--Actinobacteria;-c--Actinobacteria;-o--Streptomycetales;-f--Streptomycetaceae;-g--Streptomyces;>Bacteria_SV-11-k--Bacteria;-p--Actinobacteria;-c--Actinobacteria;-o--Pseudonocardiales;-f--Pseudonocardiaceae;-g--Amycolatopsis;	4	0.7250597843922086|1.417872851466329|0.8502014523647166|0.7571743598693383	correl_pearson=copresence|dist_kullbackleibler=copresence|correl_spearman=copresence|sim_mutInfo=unknown	correl_pearson=0.03043142389268838|dist_kullbackleibler=0.0|correl_spearman=0.0023702845394265593|sim_mutInfo=0.07282835211097294	correl_pearson=0.7250597843922086|dist_kullbackleibler=1.417872851466329|correl_spearman=0.8502014523647166|sim_mutInfo=0.7571743598693383	-0.0132932	-0.11345	0.212642	0.72506	0	0	0	0.692051538973423|1.3674624298145932|0.8153580059827045|0.8113117523204407	0.6871731468923324|1.4459303731376176|0.8337693219486756|0.7862398207331309	2.0|2.0|2.0|2.0	0.14159122421584844|0.36596616228923073|0.08423921097503255|0.1423495841528741	FALSE	0
Bacteria_SV-86-k--Bacteria;-p--Proteobacteria;-c--Alphaproteobacteria;-o--Rhizobiales;-f--Hyphomicrobiaceae;-g--Devosia;	Bacteria_SV-11-k--Bacteria;-p--Actinobacteria;-c--Actinobacteria;-o--Pseudonocardiales;-f--Pseudonocardiaceae;-g--Amycolatopsis;	correl_spearman|sim_mutInfo|dist_kullbackleibler	5.31538	copresence	Bacteria_SV-86-k--Bacteria;-p--Proteobacteria;-c--Alphaproteobacteria;-o--Rhizobiales;-f--Hyphomicrobiaceae;-g--Devosia;>Bacteria_SV-11-k--Bacteria;-p--Actinobacteria;-c--Actinobacteria;-o--Pseudonocardiales;-f--Pseudonocardiaceae;-g--Amycolatopsis;	3	0.8268282165608756|0.6662437643986507|1.1970130430188977	correl_spearman=copresence|sim_mutInfo=unknown|dist_kullbackleibler=copresence	correl_spearman=0.003080102285994979|sim_mutInfo=0.09618808544241914|dist_kullbackleibler=0.0	correl_spearman=0.8268282165608756|sim_mutInfo=0.6662437643986507|dist_kullbackleibler=1.1970130430188977	-0.031846	-0.029947	0.218738	0.826828	0	0	0	0.7996881715308385|0.7723486215615634|1.1292631168155092	0.8131233636870234|0.7561489955612004|1.0677262794442381	4.0|4.0|4.0	0.09215841760168304|0.14855320874346725|0.3125729496635678	FALSE	0
Bacteria_SV-8-k--Bacteria;-p--Actinobacteria;-c--Actinobacteria;-o--Pseudonocardiales;-f--Pseudonocardiaceae;-g--Saccharothrix;	Bacteria_SV-11-k--Bacteria;-p--Actinobacteria;-c--Actinobacteria;-o--Pseudonocardiales;-f--Pseudonocardiaceae;-g--Amycolatopsis;	dist_bray|dist_kullbackleibler|correl_pearson|correl_spearman|sim_mutInfo	7.91214	copresence	Bacteria_SV-8-k--Bacteria;-p--Actinobacteria;-c--Actinobacteria;-o--Pseudonocardiales;-f--Pseudonocardiaceae;-g--Saccharothrix;>Bacteria_SV-11-k--Bacteria;-p--Actinobacteria;-c--Actinobacteria;-o--Pseudonocardiales;-f--Pseudonocardiaceae;-g--Amycolatopsis;	5	0.26598054060408727|0.8660120505748706|0.8873231132672257|0.8831346047984283|0.8236718567201635	dist_bray=copresence|dist_kullbackleibler=copresence|correl_pearson=copresence|correl_spearman=copresence|sim_mutInfo=unknown	dist_bray=0.047788775898105484|dist_kullbackleibler=0.0|correl_pearson=1.9583304369924504E-4|correl_spearman=0.002581354915500267|sim_mutInfo=0.06360960275802141	dist_bray=0.26598054060408727|dist_kullbackleibler=0.8660120505748706|correl_pearson=0.8873231132672257|correl_spearman=0.8831346047984283|sim_mutInfo=0.8236718567201635	0.688305	0.689473	0.0826698	0.265981	0	0	0	0.2593731653178562|0.8020572796579317|0.861063326410015|0.8750711532140828|0.8174920129924287	0.2574607411486704|0.8275267652255224|0.8790068369012136|0.9000058391130153|0.8170793358590254	64.0|64.0|64.0|64.0|64.0	0.06623244730648302|0.31267051223179754|0.06706725286139635|0.09172657092366095|0.12582523516333768	FALSE	0
Fungi_SV-3-k--Fungi;-p--Ascomycota;-c--Sordariomycetes;-o--Sordariales;-f--Chaetomiaceae;-g--Thielavia;-s--subthermophila-	Bacteria_SV-11-k--Bacteria;-p--Actinobacteria;-c--Actinobacteria;-o--Pseudonocardiales;-f--Pseudonocardiaceae;-g--Amycolatopsis;	correl_pearson|dist_kullbackleibler|dist_bray|correl_spearman|sim_mutInfo	6.90006	copresence	Fungi_SV-3-k--Fungi;-p--Ascomycota;-c--Sordariomycetes;-o--Sordariales;-f--Chaetomiaceae;-g--Thielavia;-s--subthermophila->Bacteria_SV-11-k--Bacteria;-p--Actinobacteria;-c--Actinobacteria;-o--Pseudonocardiales;-f--Pseudonocardiaceae;-g--Amycolatopsis;	5	0.8140618079500574|0.6252537174176449|0.2765139127476388|0.9249681555819835|0.88638961348578	correl_pearson=copresence|dist_kullbackleibler=copresence|dist_bray=copresence|correl_spearman=copresence|sim_mutInfo=unknown	correl_pearson=0.002204017389721702|dist_kullbackleibler=0.0|dist_bray=0.013106999018337229|correl_spearman=2.2014007792936496E-4|sim_mutInfo=0.05210439426948832	correl_pearson=0.8140618079500574|dist_kullbackleibler=0.6252537174176449|dist_bray=0.2765139127476388|correl_spearman=0.9249681555819835|sim_mutInfo=0.88638961348578	-0.0057605	-0.0678414	0.222867	0.814062	0	0	0	0.8152551039323834|0.542961819088856|0.2521447845693148|0.903089783966535|0.9449151607891363	0.8226227717794378|0.5080022109607607|0.258617297079409|0.913981297717585|0.926219948272005	64.0|64.0|64.0|64.0|64.0	0.08314021886484428|0.24096685256462194|0.049738891735369585|0.05974614403494749|0.15939983720441875	FALSE	0
Bacteria_SV-143-k--Bacteria;-p--Actinobacteria;-c--Actinobacteria;-o--Propionibacteriales;-f--Nocardioidaceae;-g--Nocardioides;	Bacteria_SV-120-k--Bacteria;-p--Actinobacteria;-c--Actinobacteria;-o--Micrococcales;-f--Microbacteriaceae;-g--NA;	dist_kullbackleibler|correl_pearson|dist_bray|sim_mutInfo	9.44659	copresence	Bacteria_SV-143-k--Bacteria;-p--Actinobacteria;-c--Actinobacteria;-o--Propionibacteriales;-f--Nocardioidaceae;-g--Nocardioides;>Bacteria_SV-120-k--Bacteria;-p--Actinobacteria;-c--Actinobacteria;-o--Micrococcales;-f--Microbacteriaceae;-g--NA;	4	0.9133481522792508|0.8368665277086026|0.24030340845575004|0.6634309836227219	dist_kullbackleibler=copresence|correl_pearson=copresence|dist_bray=copresence|sim_mutInfo=unknown	dist_kullbackleibler=0.0|correl_pearson=0.0020798529894411333|dist_bray=0.029355187854628095|sim_mutInfo=0.04909640802420745	dist_kullbackleibler=0.9133481522792508|correl_pearson=0.8368665277086026|dist_bray=0.24030340845575004|sim_mutInfo=0.6634309836227219	8.22449	8.20205	2.24447	0.913348	0	0	0	0.8024826140061476|0.8403321488897256|0.21575485486134974|0.8373246426612564	0.7314186444996409|0.8606814509230728|0.21071891219838323|0.8365564569367749	74.0|74.0|74.0|74.0	0.482933206570548|0.07695215725369223|0.04699634418104869|0.11190712406179963	FALSE	0
Bacteria_SV-1467-k--Bacteria;-p--Proteobacteria;-c--Alphaproteobacteria;-o--Rhizobiales;-f--Brucellaceae;-g--Pseudochrobactrum;	Bacteria_SV-120-k--Bacteria;-p--Actinobacteria;-c--Actinobacteria;-o--Micrococcales;-f--Microbacteriaceae;-g--NA;	correl_spearman|dist_kullbackleibler|correl_pearson|dist_bray	66.5148	mutualExclusion	Bacteria_SV-1467-k--Bacteria;-p--Proteobacteria;-c--Alphaproteobacteria;-o--Rhizobiales;-f--Brucellaceae;-g--Pseudochrobactrum;>Bacteria_SV-120-k--Bacteria;-p--Actinobacteria;-c--Actinobacteria;-o--Micrococcales;-f--Microbacteriaceae;-g--NA;	4	-0.2459725966749513|20.24291243077352|-0.2604500332870794|0.9973058067651991	correl_spearman=mutualExclusion|dist_kullbackleibler=mutualExclusion|correl_pearson=mutualExclusion|dist_bray=mutualExclusion	correl_spearman=0.23896005396311826|dist_kullbackleibler=3.51623947736357E-8|correl_pearson=0.1199576189315763|dist_bray=0.030923246058212506	correl_spearman=-0.2459725966749513|dist_kullbackleibler=20.24291243077352|correl_pearson=-0.2604500332870794|dist_bray=0.9973058067651991	-0.0434167	-0.0205578	0.220057	-0.245973	5.35e-08	5.35e-08	2.08e-07	-0.3554312356473095|18.82265271063184|-0.35940278814615617|0.9941120662637333	-0.34949737037132766|19.022375760088515|-0.33219942397023483|0.9959626273832508	16.0|16.0|16.0|16.0	0.19331213046308449|1.3136720391057437|0.10250210956418444|0.0056883431673523275	FALSE	2.08e-07
Bacteria_SV-148-k--Bacteria;-p--Proteobacteria;-c--Alphaproteobacteria;-o--Sphingomonadales;-f--Sphingomonadaceae;-g--Sphingomonas;	Bacteria_SV-120-k--Bacteria;-p--Actinobacteria;-c--Actinobacteria;-o--Micrococcales;-f--Microbacteriaceae;-g--NA;	sim_mutInfo|dist_kullbackleibler|dist_bray|correl_pearson|correl_spearman	12.2789	copresence	Bacteria_SV-148-k--Bacteria;-p--Proteobacteria;-c--Alphaproteobacteria;-o--Sphingomonadales;-f--Sphingomonadaceae;-g--Sphingomonas;>Bacteria_SV-120-k--Bacteria;-p--Actinobacteria;-c--Actinobacteria;-o--Micrococcales;-f--Microbacteriaceae;-g--NA;	5	0.6789873030533253|1.3570471003935347|0.19201668657901305|0.9490751709316438|0.8477508145418935	sim_mutInfo=unknown|dist_kullbackleibler=copresence|dist_bray=copresence|correl_pearson=copresence|correl_spearman=copresence	sim_mutInfo=0.09572654118588153|dist_kullbackleibler=0.0|dist_bray=0.012030855405470442|correl_pearson=3.2848664716089715E-6|correl_spearman=9.685198007257645E-4	sim_mutInfo=0.6789873030533253|dist_kullbackleibler=1.3570471003935347|dist_bray=0.19201668657901305|correl_pearson=0.9490751709316438|correl_spearman=0.8477508145418935	0.2612	0.244573	0.104067	0.678987	0	0	0	0.7332511513967157|1.1318912708875153|0.17785587475751105|0.933975931817461|0.8602833627074855	0.7123065822597067|0.97689368206102|0.17773920402590154|0.9477040471745198|0.8784636526235416	36.0|36.0|36.0|36.0|36.0	0.1305862694384897|0.5674023084558174|0.04762602077974919|0.04043651884147153|0.07398146164916138	FALSE	0
Bacteria_SV-188-k--Bacteria;-p--Proteobacteria;-c--Alphaproteobacteria;-o--Sphingomonadales;-f--Ellin6055;-g--NA;	Bacteria_SV-120-k--Bacteria;-p--Actinobacteria;-c--Actinobacteria;-o--Micrococcales;-f--Microbacteriaceae;-g--NA;	correl_spearman|dist_bray|correl_pearson|dist_kullbackleibler	23.5648	mutualExclusion	Bacteria_SV-188-k--Bacteria;-p--Proteobacteria;-c--Alphaproteobacteria;-o--Sphingomonadales;-f--Ellin6055;-g--NA;>Bacteria_SV-120-k--Bacteria;-p--Actinobacteria;-c--Actinobacteria;-o--Micrococcales;-f--Microbacteriaceae;-g--NA;	4	-0.10508241758241758|0.979457216558237|-0.27742724259542956|19.741044560951213	correl_spearman=mutualExclusion|dist_bray=mutualExclusion|correl_pearson=mutualExclusion|dist_kullbackleibler=mutualExclusion	correl_spearman=0.38400141151054357|dist_bray=0.331969489360197|correl_pearson=0.19858548896437878|dist_kullbackleibler=1.862959880960524E-5	correl_spearman=-0.10508241758241758|dist_bray=0.979457216558237|correl_pearson=-0.27742724259542956|dist_kullbackleibler=19.741044560951213	-0.0125446	-0.00206044	0.187613	-0.105082	0.000485	0.000485	0.00164777	-0.15356303538421623|0.956301832104689|-0.2954480044879961|18.124585508183863	-0.13355875322361416|0.9737219699610216|-0.2947291317799172|18.467203404057717	76.0|76.0|76.0|76.0	0.22852933740563194|0.06113265354953769|0.09973674123571179|2.337108446890406	FALSE	0.00164777
Bacteria_SV-22-k--Bacteria;-p--Proteobacteria;-c--Alphaproteobacteria;-o--Rhizobiales;-f--Methylobacteriaceae;-g--Microvirga;	Bacteria_SV-120-k--Bacteria;-p--Actinobacteria;-c--Actinobacteria;-o--Micrococcales;-f--Microbacteriaceae;-g--NA;	correl_pearson|dist_bray|dist_kullbackleibler	8.35133	copresence	Bacteria_SV-22-k--Bacteria;-p--Proteobacteria;-c--Alphaproteobacteria;-o--Rhizobiales;-f--Methylobacteriaceae;-g--Microvirga;>Bacteria_SV-120-k--Bacteria;-p--Actinobacteria;-c--Actinobacteria;-o--Micrococcales;-f--Microbacteriaceae;-g--NA;	3	0.8809119373192442|0.21063274048878067|1.2066003573108408	correl_pearson=copresence|dist_bray=copresence|dist_kullbackleibler=copresence	correl_pearson=0.008725751665568104|dist_bray=0.04125913465169473|dist_kullbackleibler=0.0	correl_pearson=0.8809119373192442|dist_bray=0.21063274048878067|dist_kullbackleibler=1.2066003573108408	0.00490922	-0.0219946	0.220143	0.880912	0	0	0	0.8371604959668797|0.2128895794469206|1.1082569276370973	0.8834076912325217|0.19922961180507465|1.0219378067617293	64.0|64.0|64.0	0.12258310517494503|0.06131921393790902|0.6363674642200945	FALSE	0
Bacteria_SV-27-k--Bacteria;-p--Actinobacteria;-c--Actinobacteria;-o--Micrococcales;-f--Micrococcaceae;-g--Pseudarthrobacter;	Bacteria_SV-120-k--Bacteria;-p--Actinobacteria;-c--Actinobacteria;-o--Micrococcales;-f--Microbacteriaceae;-g--NA;	dist_kullbackleibler|dist_bray	9.01937	copresence	Bacteria_SV-27-k--Bacteria;-p--Actinobacteria;-c--Actinobacteria;-o--Micrococcales;-f--Micrococcaceae;-g--Pseudarthrobacter;>Bacteria_SV-120-k--Bacteria;-p--Actinobacteria;-c--Actinobacteria;-o--Micrococcales;-f--Microbacteriaceae;-g--NA;	2	1.0931945677339858|0.3208515408043485	dist_kullbackleibler=copresence|dist_bray=copresence	dist_kullbackleibler=0.0|dist_bray=0.07051789437502287	dist_kullbackleibler=1.0931945677339858|dist_bray=0.3208515408043485	8.43843	8.35561	2.24036	1.09319	0	0	0	0.9831598656127191|0.296977113238968	0.979124595975764|0.30013352773567337	74.0|74.0	0.5213560090980623|0.0504007459828077	FALSE	0
Bacteria_SV-29-k--Bacteria;-p--Proteobacteria;-c--Alphaproteobacteria;-o--Rhodobacterales;-f--Rhodobacteraceae;-g--Rubellimicrobium;	Bacteria_SV-120-k--Bacteria;-p--Actinobacteria;-c--Actinobacteria;-o--Micrococcales;-f--Microbacteriaceae;-g--NA;	dist_kullbackleibler|sim_mutInfo|correl_spearman|correl_pearson|dist_bray	9.30549	copresence	Bacteria_SV-29-k--Bacteria;-p--Proteobacteria;-c--Alphaproteobacteria;-o--Rhodobacterales;-f--Rhodobacteraceae;-g--Rubellimicrobium;>Bacteria_SV-120-k--Bacteria;-p--Actinobacteria;-c--Actinobacteria;-o--Micrococcales;-f--Microbacteriaceae;-g--NA;	5	0.8166718305901894|0.7482975806800802|0.8430631868131868|0.9260365257635628|0.15843978711967877	dist_kullbackleibler=copresence|sim_mutInfo=unknown|correl_spearman=copresence|correl_pearson=copresence|dist_bray=copresence	dist_kullbackleibler=0.0|sim_mutInfo=0.07291178532280174|correl_spearman=0.005561940033923296|correl_pearson=0.0021869700331242914|dist_bray=0.02517840231088697	dist_kullbackleibler=0.8166718305901894|sim_mutInfo=0.7482975806800802|correl_spearman=0.8430631868131868|correl_pearson=0.9260365257635628|dist_bray=0.15843978711967877	7.68788	7.81828	2.34632	0.816672	0	0	0	0.7447446580311682|0.8351829486179158|0.8450287625446081|0.8909296147504258|0.1607438981820818	0.6568508867196547|0.825596077261976|0.8705015344014844|0.9259008459341453|0.15583905089589595	80.0|80.0|80.0|80.0|80.0	0.650966950262789|0.14602383532991972|0.10824258420393079|0.09644824780066744|0.05498480100080282	FALSE	0
Bacteria_SV-36-k--Bacteria;-p--Actinobacteria;-c--Actinobacteria;-o--Micrococcales;-f--Micrococcaceae;-g--Arthrobacter;	Bacteria_SV-120-k--Bacteria;-p--Actinobacteria;-c--Actinobacteria;-o--Micrococcales;-f--Microbacteriaceae;-g--NA;	sim_mutInfo|dist_kullbackleibler|correl_spearman|correl_pearson|dist_bray	8.0814	copresence	Bacteria_SV-36-k--Bacteria;-p--Actinobacteria;-c--Actinobacteria;-o--Micrococcales;-f--Micrococcaceae;-g--Arthrobacter;>Bacteria_SV-120-k--Bacteria;-p--Actinobacteria;-c--Actinobacteria;-o--Micrococcales;-f--Microbacteriaceae;-g--NA;	5	0.7792781573679117|0.8910079708473531|0.801175424985297|0.8210557382321878|0.24779330899338547	sim_mutInfo=unknown|dist_kullbackleibler=copresence|correl_spearman=copresence|correl_pearson=copresence|dist_bray=copresence	sim_mutInfo=0.04635038379730816|dist_kullbackleibler=0.0|correl_spearman=0.004916991379867008|correl_pearson=0.0036952768576201667|dist_bray=0.03143987203084453	sim_mutInfo=0.7792781573679117|dist_kullbackleibler=0.8910079708473531|correl_spearman=0.801175424985297|correl_pearson=0.8210557382321878|dist_bray=0.24779330899338547	0.285588	0.276083	0.0912318	0.779278	0	0	0	0.8788301670582788|0.8065825484880943|0.8297423133154673|0.8076218186710126|0.2341472661390004	0.8702087528385987|0.7808852983738612|0.8538512179065172|0.8260701113658305|0.2345870239403538	74.0|74.0|74.0|74.0|74.0	0.12449822006002152|0.5006252709248039|0.10549961264756681|0.09117631686499866|0.04756663784501317	FALSE	0
Bacteria_SV-50-k--Bacteria;-p--Actinobacteria;-c--Actinobacteria;-o--Micrococcales;-f--Micrococcaceae;-g--Arthrobacter;	Bacteria_SV-120-k--Bacteria;-p--Actinobacteria;-c--Actinobacteria;-o--Micrococcales;-f--Microbacteriaceae;-g--NA;	dist_kullbackleibler	8.87883	copresence	Bacteria_SV-50-k--Bacteria;-p--Actinobacteria;-c--Actinobacteria;-o--Micrococcales;-f--Micrococcaceae;-g--Arthrobacter;>Bacteria_SV-120-k--Bacteria;-p--Actinobacteria;-c--Actinobacteria;-o--Micrococcales;-f--Microbacteriaceae;-g--NA;	1	1.33433	dist_kullbackleibler=copresence	dist_kullbackleibler=0.0	dist_kullbackleibler=1.334331722262954	8.10804	7.82089	1.91581	1.33433	0	0	0	1.22874	1.24858	86	0.515944	FALSE	0
Bacteria_SV-56-k--Bacteria;-p--Actinobacteria;-c--Actinobacteria;-o--Micrococcales;-f--Micrococcaceae;-g--Arthrobacter;	Bacteria_SV-120-k--Bacteria;-p--Actinobacteria;-c--Actinobacteria;-o--Micrococcales;-f--Microbacteriaceae;-g--NA;	dist_kullbackleibler	7.51875	copresence	Bacteria_SV-56-k--Bacteria;-p--Actinobacteria;-c--Actinobacteria;-o--Micrococcales;-f--Micrococcaceae;-g--Arthrobacter;>Bacteria_SV-120-k--Bacteria;-p--Actinobacteria;-c--Actinobacteria;-o--Micrococcales;-f--Microbacteriaceae;-g--NA;	1	1.39144	dist_kullbackleibler=copresence	dist_kullbackleibler=0.0	dist_kullbackleibler=1.391442371936362	7.70501	7.64435	2.27844	1.39144	0	0	0	1.22103	1.24365	88	0.426877	FALSE	0
Bacteria_SV-57-k--Bacteria;-p--Actinobacteria;-c--Actinobacteria;-o--Streptosporangiales;-f--Streptosporangiaceae;-g--Nonomuraea;	Bacteria_SV-120-k--Bacteria;-p--Actinobacteria;-c--Actinobacteria;-o--Micrococcales;-f--Microbacteriaceae;-g--NA;	sim_mutInfo|dist_kullbackleibler|correl_pearson	16.3093	copresence	Bacteria_SV-57-k--Bacteria;-p--Actinobacteria;-c--Actinobacteria;-o--Streptosporangiales;-f--Streptosporangiaceae;-g--Nonomuraea;>Bacteria_SV-120-k--Bacteria;-p--Actinobacteria;-c--Actinobacteria;-o--Micrococcales;-f--Microbacteriaceae;-g--NA;	3	0.9200419093876044|1.2710523653421286|0.722202805819495	sim_mutInfo=unknown|dist_kullbackleibler=copresence|correl_pearson=copresence	sim_mutInfo=0.06870171259879565|dist_kullbackleibler=5.551115123125783E-16|correl_pearson=0.045782226972448936	sim_mutInfo=0.9200419093876044|dist_kullbackleibler=1.2710523653421286|correl_pearson=0.722202805819495	0.269061	0.250856	0.0995268	0.920042	1.44e-15	1.44e-15	6.48e-15	0.8400440478444522|1.2512806327059571|0.6608119304362591	0.8291113139169163|1.0901715044749474|0.7101927111330075	88.0|88.0|88.0	0.1477348758544724|0.7322655697879032|0.1728340014311506	FALSE	6.48e-15
Bacteria_SV-604-k--Bacteria;-p--Proteobacteria;-c--Alphaproteobacteria;-o--Rhizobiales;-f--Hyphomicrobiaceae;-g--Devosia;	Bacteria_SV-120-k--Bacteria;-p--Actinobacteria;-c--Actinobacteria;-o--Micrococcales;-f--Microbacteriaceae;-g--NA;	dist_bray|correl_pearson|correl_spearman|dist_kullbackleibler	52.7481	mutualExclusion	Bacteria_SV-604-k--Bacteria;-p--Proteobacteria;-c--Alphaproteobacteria;-o--Rhizobiales;-f--Hyphomicrobiaceae;-g--Devosia;>Bacteria_SV-120-k--Bacteria;-p--Actinobacteria;-c--Actinobacteria;-o--Micrococcales;-f--Microbacteriaceae;-g--NA;	4	0.991161974917695|-0.2916536276949914|-0.10387112586860113|20.622391713233373	dist_bray=mutualExclusion|correl_pearson=mutualExclusion|correl_spearman=mutualExclusion|dist_kullbackleibler=mutualExclusion	dist_bray=0.1286023962596523|correl_pearson=0.12446160892168967|correl_spearman=0.3511029485084076|dist_kullbackleibler=9.201512918277643E-8	dist_bray=0.991161974917695|correl_pearson=-0.2916536276949914|correl_spearman=-0.10387112586860113|dist_kullbackleibler=20.622391713233373	0.885389	0.903711	0.0757782	0.991162	8.53e-07	8.53e-07	3.23e-06	0.9862825183677272|-0.35354073522322765|-0.1844864947338944|19.190967370862506	0.9890049645425409|-0.34407658018647685|-0.14493586221591842|19.244740030824904	14.0|14.0|14.0|14.0	0.007929512100553074|0.10085565020717259|0.18505471086302816|1.0165013124818405	FALSE	3.23e-06
Bacteria_SV-61-k--Bacteria;-p--Proteobacteria;-c--Alphaproteobacteria;-o--Rhizobiales;-f--Hyphomicrobiaceae;-g--Devosia;	Bacteria_SV-120-k--Bacteria;-p--Actinobacteria;-c--Actinobacteria;-o--Micrococcales;-f--Microbacteriaceae;-g--NA;	dist_bray|sim_mutInfo|correl_spearman|dist_kullbackleibler	11.0466	copresence	Bacteria_SV-61-k--Bacteria;-p--Proteobacteria;-c--Alphaproteobacteria;-o--Rhizobiales;-f--Hyphomicrobiaceae;-g--Devosia;>Bacteria_SV-120-k--Bacteria;-p--Actinobacteria;-c--Actinobacteria;-o--Micrococcales;-f--Microbacteriaceae;-g--NA;	4	0.2827246819250888|0.6768441062871429|0.8741992267417694|1.2051197117091519	dist_bray=copresence|sim_mutInfo=unknown|correl_spearman=copresence|dist_kullbackleibler=copresence	dist_bray=0.055483788289233504|sim_mutInfo=0.08299814839045427|correl_spearman=0.0014350394313625836|dist_kullbackleibler=0.0	dist_bray=0.2827246819250888|sim_mutInfo=0.6768441062871429|correl_spearman=0.8741992267417694|dist_kullbackleibler=1.2051197117091519	0.634418	0.636213	0.0703658	0.282725	0	0	0	0.26958513240667076|0.7849801309858736|0.8416881325725133|1.0292935974882491	0.2688357345484126|0.7754533744895331|0.8612733644785301|0.9309208499097724	62.0|62.0|62.0|62.0	0.0523947491017381|0.1403290877418823|0.07490205918643797|0.5029786016933254	FALSE	0
Bacteria_SV-63-k--Bacteria;-p--Proteobacteria;-c--Alphaproteobacteria;-o--Sphingomonadales;-f--Sphingomonadaceae;-g--Sphingomonas;	Bacteria_SV-120-k--Bacteria;-p--Actinobacteria;-c--Actinobacteria;-o--Micrococcales;-f--Microbacteriaceae;-g--NA;	dist_kullbackleibler|sim_mutInfo	11.7713	copresence	Bacteria_SV-63-k--Bacteria;-p--Proteobacteria;-c--Alphaproteobacteria;-o--Sphingomonadales;-f--Sphingomonadaceae;-g--Sphingomonas;>Bacteria_SV-120-k--Bacteria;-p--Actinobacteria;-c--Actinobacteria;-o--Micrococcales;-f--Microbacteriaceae;-g--NA;	2	1.2099835190391008|0.7469164360735507	dist_kullbackleibler=copresence|sim_mutInfo=unknown	dist_kullbackleibler=0.0|sim_mutInfo=0.07026202910270274	dist_kullbackleibler=1.2099835190391008|sim_mutInfo=0.7469164360735507	7.94051	7.83287	2.19238	1.20998	0	0	0	1.0983208196185577|0.8219113697444496	1.0583372504641002|0.8332601965062065	88.0|88.0	0.6439782731407371|0.1308957981253201	FALSE	0
Bacteria_SV-7-k--Bacteria;-p--Proteobacteria;-c--Alphaproteobacteria;-o--Rhizobiales;-f--Methylobacteriaceae;-g--Microvirga;	Bacteria_SV-120-k--Bacteria;-p--Actinobacteria;-c--Actinobacteria;-o--Micrococcales;-f--Microbacteriaceae;-g--NA;	correl_spearman|correl_pearson|dist_kullbackleibler|sim_mutInfo|dist_bray	6.5453	copresence	Bacteria_SV-7-k--Bacteria;-p--Proteobacteria;-c--Alphaproteobacteria;-o--Rhizobiales;-f--Methylobacteriaceae;-g--Microvirga;>Bacteria_SV-120-k--Bacteria;-p--Actinobacteria;-c--Actinobacteria;-o--Micrococcales;-f--Microbacteriaceae;-g--NA;	5	0.8653453680268143|0.9062051406854685|0.49428518244555797|0.6970832795245452|0.1953399962414929	correl_spearman=copresence|correl_pearson=copresence|dist_kullbackleibler=copresence|sim_mutInfo=unknown|dist_bray=copresence	correl_spearman=5.432544806204809E-4|correl_pearson=1.901915212876304E-6|dist_kullbackleibler=0.0|sim_mutInfo=0.05708363723366783|dist_bray=0.008761027193664894	correl_spearman=0.8653453680268143|correl_pearson=0.9062051406854685|dist_kullbackleibler=0.49428518244555797|sim_mutInfo=0.6970832795245452|dist_bray=0.1953399962414929	-0.0178784	-0.0183682	0.228663	0.865345	0	0	0	0.882522125995165|0.8996804018829846|0.4476723910942415|0.879136846441825|0.18051522026992925	0.8987517837024286|0.9062617580619847|0.4175396028989793|0.8462497324761167|0.18384939915496545	88.0|88.0|88.0|88.0|88.0	0.07595275708793524|0.03865949017601511|0.30296928716544025|0.14388017140400564|0.027746948858117525	FALSE	0
Bacteria_SV-82-k--Bacteria;-p--Proteobacteria;-c--Alphaproteobacteria;-o--Rhizobiales;-f--Methylobacteriaceae;-g--Microvirga;	Bacteria_SV-120-k--Bacteria;-p--Actinobacteria;-c--Actinobacteria;-o--Micrococcales;-f--Microbacteriaceae;-g--NA;	correl_spearman|sim_mutInfo|correl_pearson|dist_kullbackleibler|dist_bray	8.31286	copresence	Bacteria_SV-82-k--Bacteria;-p--Proteobacteria;-c--Alphaproteobacteria;-o--Rhizobiales;-f--Methylobacteriaceae;-g--Microvirga;>Bacteria_SV-120-k--Bacteria;-p--Actinobacteria;-c--Actinobacteria;-o--Micrococcales;-f--Microbacteriaceae;-g--NA;	5	0.8985404939939269|0.8452921745640971|0.8119509213150401|0.6036579254473775|0.22722402035525946	correl_spearman=copresence|sim_mutInfo=unknown|correl_pearson=copresence|dist_kullbackleibler=copresence|dist_bray=copresence	correl_spearman=2.2321710374006987E-4|sim_mutInfo=0.06258478823188851|correl_pearson=6.665233641020563E-4|dist_kullbackleibler=0.0|dist_bray=0.032885568423010714	correl_spearman=0.8985404939939269|sim_mutInfo=0.8452921745640971|correl_pearson=0.8119509213150401|dist_kullbackleibler=0.6036579254473775|dist_bray=0.22722402035525946	0.000313	-0.03373	0.187878	0.89854	0	0	0	0.8942453144616385|0.8899695180255294|0.8100801031631794|0.5459816939966073|0.21384400421594213	0.9036178021995706|0.8745766116522599|0.8077530922691989|0.5572217172002217|0.21387183754858735	72.0|72.0|72.0|72.0|72.0	0.06482598126419542|0.15105455039463966|0.0640290293061929|0.2989295525792459|0.04325509779303871	FALSE	0
Bacteria_SV-97-k--Bacteria;-p--Proteobacteria;-c--Alphaproteobacteria;-o--Rhodospirillales;-f--Acetobacteraceae;-g--Roseomonas;	Bacteria_SV-120-k--Bacteria;-p--Actinobacteria;-c--Actinobacteria;-o--Micrococcales;-f--Microbacteriaceae;-g--NA;	dist_kullbackleibler|correl_spearman|dist_bray	5.96797	copresence	Bacteria_SV-97-k--Bacteria;-p--Proteobacteria;-c--Alphaproteobacteria;-o--Rhodospirillales;-f--Acetobacteraceae;-g--Roseomonas;>Bacteria_SV-120-k--Bacteria;-p--Actinobacteria;-c--Actinobacteria;-o--Micrococcales;-f--Microbacteriaceae;-g--NA;	3	0.7528762525662845|0.8190247252747253|0.30447177537768655	dist_kullbackleibler=copresence|correl_spearman=copresence|dist_bray=copresence	dist_kullbackleibler=0.0|correl_spearman=0.0016466587288243573|dist_bray=0.062272129913588437	dist_kullbackleibler=0.7528762525662845|correl_spearman=0.8190247252747253|dist_bray=0.30447177537768655	7.70721	7.78477	2.00432	0.752876	0	0	0	0.6483394973016658|0.8295683046221233|0.2772797706963407	0.6078112607118403|0.8491457739755375|0.28094822790014606	80.0|80.0|80.0	0.2915502138857808|0.08066542867535346|0.04355416033130222	FALSE	0
Fungi_SV-113-k--Fungi;-p--Ascomycota;-c--Sordariomycetes;-o--Microascales;-f--Microascaceae;-g--Microascus;-s--cinereus-	Bacteria_SV-120-k--Bacteria;-p--Actinobacteria;-c--Actinobacteria;-o--Micrococcales;-f--Microbacteriaceae;-g--NA;	dist_kullbackleibler|correl_spearman	11.4148	copresence	Fungi_SV-113-k--Fungi;-p--Ascomycota;-c--Sordariomycetes;-o--Microascales;-f--Microascaceae;-g--Microascus;-s--cinereus->Bacteria_SV-120-k--Bacteria;-p--Actinobacteria;-c--Actinobacteria;-o--Micrococcales;-f--Microbacteriaceae;-g--NA;	2	1.432102587967934|0.7977335164835165	dist_kullbackleibler=copresence|correl_spearman=copresence	dist_kullbackleibler=0.0|correl_spearman=0.0035980560740854206	dist_kullbackleibler=1.432102587967934|correl_spearman=0.7977335164835165	7.93762	7.87491	2.25138	1.4321	0	0	0	1.2365899617758405|0.7839816168819282	1.2131432036502927|0.79356166197268	80.0|80.0	0.3828432014073287|0.09241565329160044	FALSE	0
Bacteria_SV-120-k--Bacteria;-p--Actinobacteria;-c--Actinobacteria;-o--Micrococcales;-f--Microbacteriaceae;-g--NA;	Bacteria_SV-121-k--Bacteria;-p--Proteobacteria;-c--Alphaproteobacteria;-o--Caulobacterales;-f--Caulobacteraceae;-g--Phenylobacterium;	dist_kullbackleibler|correl_pearson|dist_bray	7.34414	copresence	Bacteria_SV-120-k--Bacteria;-p--Actinobacteria;-c--Actinobacteria;-o--Micrococcales;-f--Microbacteriaceae;-g--NA;>Bacteria_SV-121-k--Bacteria;-p--Proteobacteria;-c--Alphaproteobacteria;-o--Caulobacterales;-f--Caulobacteraceae;-g--Phenylobacterium;	3	1.109911014912972|0.899729086753684|0.19770355358045621	dist_kullbackleibler=copresence|correl_pearson=copresence|dist_bray=copresence	dist_kullbackleibler=0.0|correl_pearson=1.6554952169489656E-4|dist_bray=0.01682203994826814	dist_kullbackleibler=1.109911014912972|correl_pearson=0.899729086753684|dist_bray=0.19770355358045621	8.71327	8.82618	2.25075	1.10991	0	0	0	0.8756490622039556|0.8947058218447069|0.18116374661045603	0.7605736900452508|0.9121776130492892|0.18563705342780135	38.0|38.0|38.0	0.5461238871627123|0.06249631766216701|0.04662885414887788	FALSE	0
Bacteria_SV-134-k--Bacteria;-p--Actinobacteria;-c--Actinobacteria;-o--Propionibacteriales;-f--Nocardioidaceae;-g--Nocardioides;	Bacteria_SV-121-k--Bacteria;-p--Proteobacteria;-c--Alphaproteobacteria;-o--Caulobacterales;-f--Caulobacteraceae;-g--Phenylobacterium;	sim_mutInfo|dist_bray|dist_kullbackleibler|correl_pearson	7.10792	copresence	Bacteria_SV-134-k--Bacteria;-p--Actinobacteria;-c--Actinobacteria;-o--Propionibacteriales;-f--Nocardioidaceae;-g--Nocardioides;>Bacteria_SV-121-k--Bacteria;-p--Proteobacteria;-c--Alphaproteobacteria;-o--Caulobacterales;-f--Caulobacteraceae;-g--Phenylobacterium;	4	0.73158819758509|0.21062327336066755|1.3478005658792138|0.8683734413836486	sim_mutInfo=unknown|dist_bray=copresence|dist_kullbackleibler=copresence|correl_pearson=copresence	sim_mutInfo=0.08258487560041317|dist_bray=0.02085696630085576|dist_kullbackleibler=0.0|correl_pearson=0.00573489947411554	sim_mutInfo=0.73158819758509|dist_bray=0.21062327336066755|dist_kullbackleibler=1.3478005658792138|correl_pearson=0.8683734413836486	0.273732	0.253309	0.0849454	0.731588	0	0	0	0.7772312054399734|0.19344417354149132|1.10674033619245|0.8524681716808767	0.7726856365067731|0.18810709215981058|1.074768823992694|0.8799790337657777	38.0|38.0|38.0|38.0	0.13160899822226366|0.05200017777180949|0.722332817427209|0.10803929911835704	FALSE	0
Bacteria_SV-143-k--Bacteria;-p--Actinobacteria;-c--Actinobacteria;-o--Propionibacteriales;-f--Nocardioidaceae;-g--Nocardioides;	Bacteria_SV-121-k--Bacteria;-p--Proteobacteria;-c--Alphaproteobacteria;-o--Caulobacterales;-f--Caulobacteraceae;-g--Phenylobacterium;	dist_bray|sim_mutInfo|correl_pearson|dist_kullbackleibler|correl_spearman	4.66118	copresence	Bacteria_SV-143-k--Bacteria;-p--Actinobacteria;-c--Actinobacteria;-o--Propionibacteriales;-f--Nocardioidaceae;-g--Nocardioides;>Bacteria_SV-121-k--Bacteria;-p--Proteobacteria;-c--Alphaproteobacteria;-o--Caulobacterales;-f--Caulobacteraceae;-g--Phenylobacterium;	5	0.19786186449694299|0.8008984752118444|0.8545919781195143|0.5980848030083572|0.8544935827556288	dist_bray=copresence|sim_mutInfo=unknown|correl_pearson=copresence|dist_kullbackleibler=copresence|correl_spearman=copresence	dist_bray=0.015729239254978156|sim_mutInfo=0.05618669874935833|correl_pearson=0.0017108777963437127|dist_kullbackleibler=0.0|correl_spearman=0.0016639687260859848	dist_bray=0.19786186449694299|sim_mutInfo=0.8008984752118444|correl_pearson=0.8545919781195143|dist_kullbackleibler=0.5980848030083572|correl_spearman=0.8544935827556288	0.652014	0.648678	0.0890865	0.197862	0	0	0	0.1800148194512638|0.8425920250958321|0.8581303656697663|0.4884476125314616|0.8494939437166572	0.17638676288046484|0.8244339088798169|0.8775377614597724|0.46521362117561|0.8671532846715325	38.0|38.0|38.0|38.0|38.0	0.04814054632614268|0.12352780616158984|0.08805965434866873|0.26549079544204807|0.08611850636474258	FALSE	0
Bacteria_SV-1467-k--Bacteria;-p--Proteobacteria;-c--Alphaproteobacteria;-o--Rhizobiales;-f--Brucellaceae;-g--Pseudochrobactrum;	Bacteria_SV-121-k--Bacteria;-p--Proteobacteria;-c--Alphaproteobacteria;-o--Caulobacterales;-f--Caulobacteraceae;-g--Phenylobacterium;	correl_pearson|correl_spearman|dist_bray|dist_kullbackleibler	83.9398	mutualExclusion	Bacteria_SV-1467-k--Bacteria;-p--Proteobacteria;-c--Alphaproteobacteria;-o--Rhizobiales;-f--Brucellaceae;-g--Pseudochrobactrum;>Bacteria_SV-121-k--Bacteria;-p--Proteobacteria;-c--Alphaproteobacteria;-o--Caulobacterales;-f--Caulobacteraceae;-g--Phenylobacterium;	4	-0.2582737262742231|-0.3585162259891742|0.998580851407523|20.242640430917117	correl_pearson=mutualExclusion|correl_spearman=mutualExclusion|dist_bray=mutualExclusion|dist_kullbackleibler=mutualExclusion	correl_pearson=0.138868165017888|correl_spearman=0.1828235462314357|dist_bray=0.0050259143467686895|dist_kullbackleibler=9.909540749086787E-7	correl_pearson=-0.2582737262742231|correl_spearman=-0.3585162259891742|dist_bray=0.998580851407523|dist_kullbackleibler=20.242640430917117				-0.258274	2.15e-07	2.15e-07	8.24e-07	-100.0|-100.0|-100.0|-100.0	-100.0|-100.0|-100.0|-100.0	-20.0|-20.0|-20.0|-20.0	-100.0|-100.0|-100.0|-100.0	FALSE	8.24e-07
Bacteria_SV-152-k--Bacteria;-p--Proteobacteria;-c--Alphaproteobacteria;-o--Rhodospirillales;-f--Rhodospirillaceae;-g--Azospirillum;	Bacteria_SV-121-k--Bacteria;-p--Proteobacteria;-c--Alphaproteobacteria;-o--Caulobacterales;-f--Caulobacteraceae;-g--Phenylobacterium;	sim_mutInfo|dist_kullbackleibler	7.48183	copresence	Bacteria_SV-152-k--Bacteria;-p--Proteobacteria;-c--Alphaproteobacteria;-o--Rhodospirillales;-f--Rhodospirillaceae;-g--Azospirillum;>Bacteria_SV-121-k--Bacteria;-p--Proteobacteria;-c--Alphaproteobacteria;-o--Caulobacterales;-f--Caulobacteraceae;-g--Phenylobacterium;	2	0.7073412033203337|1.2530555594043855	sim_mutInfo=unknown|dist_kullbackleibler=copresence	sim_mutInfo=0.04735858811649174|dist_kullbackleibler=0.0	sim_mutInfo=0.7073412033203337|dist_kullbackleibler=1.2530555594043855				0.707341	0	0	0	-100.0|-100.0	-100.0|-100.0	-6.0|-6.0	-100.0|-100.0	FALSE	0
Bacteria_SV-188-k--Bacteria;-p--Proteobacteria;-c--Alphaproteobacteria;-o--Sphingomonadales;-f--Ellin6055;-g--NA;	Bacteria_SV-121-k--Bacteria;-p--Proteobacteria;-c--Alphaproteobacteria;-o--Caulobacterales;-f--Caulobacteraceae;-g--Phenylobacterium;	correl_pearson|dist_kullbackleibler|correl_spearman|dist_bray	25.8165	mutualExclusion	Bacteria_SV-188-k--Bacteria;-p--Proteobacteria;-c--Alphaproteobacteria;-o--Sphingomonadales;-f--Ellin6055;-g--NA;>Bacteria_SV-121-k--Bacteria;-p--Proteobacteria;-c--Alphaproteobacteria;-o--Caulobacterales;-f--Caulobacteraceae;-g--Phenylobacterium;	4	-0.27705414013085194|19.161267018967074|-0.1551323916564782|0.9895163003936124	correl_pearson=mutualExclusion|dist_kullbackleibler=mutualExclusion|correl_spearman=mutualExclusion|dist_bray=mutualExclusion	correl_pearson=0.20578925670896797|dist_kullbackleibler=2.911192059557033E-4|correl_spearman=0.3848136882116824|dist_bray=0.3112620163464218	correl_pearson=-0.27705414013085194|dist_kullbackleibler=19.161267018967074|correl_spearman=-0.1551323916564782|dist_bray=0.9895163003936124	-0.0467307	-0.0890419	0.179841	-0.277054	0.00484747	0.00484747	0.0154244	-0.28600999220463813|17.983355344600213|-0.15416334179563373|0.9700894176120969	-0.27400495026743715|18.227861645892602|-0.16850849916262198|0.9865199374369787	34.0|34.0|34.0|34.0	0.08491769924904438|2.043336450363414|0.2341635944219706|0.06183781286606975	FALSE	0.0154244
Bacteria_SV-230-k--Bacteria;-p--Proteobacteria;-c--Alphaproteobacteria;-o--Caulobacterales;-f--Caulobacteraceae;-g--Phenylobacterium;	Bacteria_SV-121-k--Bacteria;-p--Proteobacteria;-c--Alphaproteobacteria;-o--Caulobacterales;-f--Caulobacteraceae;-g--Phenylobacterium;	sim_mutInfo|correl_spearman|dist_kullbackleibler|dist_bray|correl_pearson	4.01888	copresence	Bacteria_SV-230-k--Bacteria;-p--Proteobacteria;-c--Alphaproteobacteria;-o--Caulobacterales;-f--Caulobacteraceae;-g--Phenylobacterium;>Bacteria_SV-121-k--Bacteria;-p--Proteobacteria;-c--Alphaproteobacteria;-o--Caulobacterales;-f--Caulobacteraceae;-g--Phenylobacterium;	5	0.7759818969373422|0.9156363636363631|0.31591953726545047|0.21076669659788505|0.8086840518422276	sim_mutInfo=unknown|correl_spearman=copresence|dist_kullbackleibler=copresence|dist_bray=copresence|correl_pearson=copresence	sim_mutInfo=0.025692895155776996|correl_spearman=8.54060952392599E-4|dist_kullbackleibler=0.0|dist_bray=0.018973081110743695|correl_pearson=0.0021549192522558602	sim_mutInfo=0.7759818969373422|correl_spearman=0.9156363636363631|dist_kullbackleibler=0.31591953726545047|dist_bray=0.21076669659788505|correl_pearson=0.8086840518422276	0.272944	0.257458	0.0994401	0.775982	0	0	0	0.9064207528579412|0.8766654485292096|0.25759717691506817|0.1931541166014083|0.840221885504534	0.9047136708991437|0.8806818181818183|0.23413153804655878|0.1918122994908158|0.854800100093848	38.0|38.0|38.0|38.0|38.0	0.10572423257437842|0.07555535475493654|0.11902055831793175|0.05138035525891001|0.08265559981788051	FALSE	0
Bacteria_SV-27-k--Bacteria;-p--Actinobacteria;-c--Actinobacteria;-o--Micrococcales;-f--Micrococcaceae;-g--Pseudarthrobacter;	Bacteria_SV-121-k--Bacteria;-p--Proteobacteria;-c--Alphaproteobacteria;-o--Caulobacterales;-f--Caulobacteraceae;-g--Phenylobacterium;	dist_kullbackleibler|correl_spearman|correl_pearson|dist_bray|sim_mutInfo	4.54883	copresence	Bacteria_SV-27-k--Bacteria;-p--Actinobacteria;-c--Actinobacteria;-o--Micrococcales;-f--Micrococcaceae;-g--Pseudarthrobacter;>Bacteria_SV-121-k--Bacteria;-p--Proteobacteria;-c--Alphaproteobacteria;-o--Caulobacterales;-f--Caulobacteraceae;-g--Phenylobacterium;	5	0.9432617833469742|0.8516309576877708|0.7519754739163452|0.2793015298165381|0.6688704408194737	dist_kullbackleibler=copresence|correl_spearman=copresence|correl_pearson=copresence|dist_bray=copresence|sim_mutInfo=unknown	dist_kullbackleibler=0.0|correl_spearman=0.0051864832074144385|correl_pearson=0.006624733951681061|dist_bray=0.05675842235249484|sim_mutInfo=0.04524561808714511	dist_kullbackleibler=0.9432617833469742|correl_spearman=0.8516309576877708|correl_pearson=0.7519754739163452|dist_bray=0.2793015298165381|sim_mutInfo=0.6688704408194737	9.56979	9.78949	2.35252	0.943262	0	0	0	0.8081045350009426|0.8221942660622794|0.7417323790731839|0.2628502373769463|0.8638562692209618	0.8372702582238157|0.8445229145010023|0.7516790315357637|0.26234025595812194|0.8452921745640971	38.0|38.0|38.0|38.0|38.0	0.40708031404554174|0.09197913445124069|0.08768462199665096|0.05763129586374081|0.12087978046006995	FALSE	0
Bacteria_SV-35-k--Bacteria;-p--Proteobacteria;-c--Alphaproteobacteria;-o--Rhizobiales;-f--Methylobacteriaceae;-g--Microvirga;	Bacteria_SV-121-k--Bacteria;-p--Proteobacteria;-c--Alphaproteobacteria;-o--Caulobacterales;-f--Caulobacteraceae;-g--Phenylobacterium;	sim_mutInfo|dist_bray|correl_pearson	16.6495	copresence	Bacteria_SV-35-k--Bacteria;-p--Proteobacteria;-c--Alphaproteobacteria;-o--Rhizobiales;-f--Methylobacteriaceae;-g--Microvirga;>Bacteria_SV-121-k--Bacteria;-p--Proteobacteria;-c--Alphaproteobacteria;-o--Caulobacterales;-f--Caulobacteraceae;-g--Phenylobacterium;	3	0.888532810251963|0.2207107351717159|0.8546305262263101	sim_mutInfo=unknown|dist_bray=copresence|correl_pearson=copresence	sim_mutInfo=0.08272441585582663|dist_bray=0.03478354263504624|correl_pearson=0.0054906836774442636	sim_mutInfo=0.888532810251963|dist_bray=0.2207107351717159|correl_pearson=0.8546305262263101	0.285697	0.26949	0.0937331	0.888533	0.0091085	0.0091085	0.0282287	0.8135143445338393|0.21691680227461999|0.8277234679872921	0.8149361390928427|0.22127028906066637|0.8508238872479446	38.0|38.0|38.0	0.14482038726257565|0.06083011967201078|0.11384281164323173	FALSE	0.0282287
Bacteria_SV-36-k--Bacteria;-p--Actinobacteria;-c--Actinobacteria;-o--Micrococcales;-f--Micrococcaceae;-g--Arthrobacter;	Bacteria_SV-121-k--Bacteria;-p--Proteobacteria;-c--Alphaproteobacteria;-o--Caulobacterales;-f--Caulobacteraceae;-g--Phenylobacterium;	correl_spearman|dist_kullbackleibler|dist_bray|correl_pearson	4.95453	copresence	Bacteria_SV-36-k--Bacteria;-p--Actinobacteria;-c--Actinobacteria;-o--Micrococcales;-f--Micrococcaceae;-g--Arthrobacter;>Bacteria_SV-121-k--Bacteria;-p--Proteobacteria;-c--Alphaproteobacteria;-o--Caulobacterales;-f--Caulobacteraceae;-g--Phenylobacterium;	4	0.8072602691359709|0.8841252442775327|0.2707511896676936|0.7675551837214214	correl_spearman=copresence|dist_kullbackleibler=copresence|dist_bray=copresence|correl_pearson=copresence	correl_spearman=0.005550999344360263|dist_kullbackleibler=0.0|dist_bray=0.0715617603726042|correl_pearson=0.016310803734540913	correl_spearman=0.8072602691359709|dist_kullbackleibler=0.8841252442775327|dist_bray=0.2707511896676936|correl_pearson=0.7675551837214214	-0.00314173	-0.00143131	0.227555	0.80726	0	0	0	0.8002857228774055|0.7635900179700051|0.26523635535604867|0.7401913926046672	0.8203437550339774|0.7601610371275264|0.2645600386121214|0.762915245522501	38.0|38.0|38.0|38.0	0.10009365274469416|0.3360402578573277|0.06374458834285093|0.12342133251296414	FALSE	0
Bacteria_SV-426-k--Bacteria;-p--Proteobacteria;-c--Alphaproteobacteria;-o--Rhodospirillales;-f--Acetobacteraceae;-g--Roseomonas;	Bacteria_SV-121-k--Bacteria;-p--Proteobacteria;-c--Alphaproteobacteria;-o--Caulobacterales;-f--Caulobacteraceae;-g--Phenylobacterium;	sim_mutInfo|dist_kullbackleibler|correl_pearson	7.30299	copresence	Bacteria_SV-426-k--Bacteria;-p--Proteobacteria;-c--Alphaproteobacteria;-o--Rhodospirillales;-f--Acetobacteraceae;-g--Roseomonas;>Bacteria_SV-121-k--Bacteria;-p--Proteobacteria;-c--Alphaproteobacteria;-o--Caulobacterales;-f--Caulobacteraceae;-g--Phenylobacterium;	3	0.7982717987910213|1.1821821639756642|0.8012814632786242	sim_mutInfo=unknown|dist_kullbackleibler=copresence|correl_pearson=copresence	sim_mutInfo=0.043556114155722137|dist_kullbackleibler=0.0|correl_pearson=0.059695232376112406	sim_mutInfo=0.7982717987910213|dist_kullbackleibler=1.1821821639756642|correl_pearson=0.8012814632786242				0.798272	0	0	0	-100.0|-100.0|-100.0	-100.0|-100.0|-100.0	-6.0|-6.0|-6.0	-100.0|-100.0|-100.0	FALSE	0
Bacteria_SV-50-k--Bacteria;-p--Actinobacteria;-c--Actinobacteria;-o--Micrococcales;-f--Micrococcaceae;-g--Arthrobacter;	Bacteria_SV-121-k--Bacteria;-p--Proteobacteria;-c--Alphaproteobacteria;-o--Caulobacterales;-f--Caulobacteraceae;-g--Phenylobacterium;	dist_kullbackleibler|dist_bray|correl_spearman	5.15866	copresence	Bacteria_SV-50-k--Bacteria;-p--Actinobacteria;-c--Actinobacteria;-o--Micrococcales;-f--Micrococcaceae;-g--Arthrobacter;>Bacteria_SV-121-k--Bacteria;-p--Proteobacteria;-c--Alphaproteobacteria;-o--Caulobacterales;-f--Caulobacteraceae;-g--Phenylobacterium;	3	1.131218337295842|0.29372507516089363|0.8360893819116799	dist_kullbackleibler=copresence|dist_bray=copresence|correl_spearman=copresence	dist_kullbackleibler=0.0|dist_bray=0.0914081450000237|correl_spearman=0.005367082255200717	dist_kullbackleibler=1.131218337295842|dist_bray=0.29372507516089363|correl_spearman=0.8360893819116799	9.19824	9.09795	1.9303	1.13122	0	0	0	0.9709676133209115|0.28475489990916447|0.784008503120064	1.0070184525687635|0.28300769151002847|0.7989478891273271	38.0|38.0|38.0	0.3969685139605683|0.06083346358940501|0.10253123943928759	FALSE	0
Bacteria_SV-604-k--Bacteria;-p--Proteobacteria;-c--Alphaproteobacteria;-o--Rhizobiales;-f--Hyphomicrobiaceae;-g--Devosia;	Bacteria_SV-121-k--Bacteria;-p--Proteobacteria;-c--Alphaproteobacteria;-o--Caulobacterales;-f--Caulobacteraceae;-g--Phenylobacterium;	correl_spearman|dist_kullbackleibler|dist_bray|correl_pearson	67.3057	mutualExclusion	Bacteria_SV-604-k--Bacteria;-p--Proteobacteria;-c--Alphaproteobacteria;-o--Rhizobiales;-f--Hyphomicrobiaceae;-g--Devosia;>Bacteria_SV-121-k--Bacteria;-p--Proteobacteria;-c--Alphaproteobacteria;-o--Caulobacterales;-f--Caulobacteraceae;-g--Phenylobacterium;	4	-0.05789703028396602|19.76082014967982|0.9952854588783309|-0.2894941392203555	correl_spearman=mutualExclusion|dist_kullbackleibler=mutualExclusion|dist_bray=mutualExclusion|correl_pearson=mutualExclusion	correl_spearman=0.40537903232014405|dist_kullbackleibler=2.623504755661088E-6|dist_bray=0.021198683950111374|correl_pearson=0.13700292204490927	correl_spearman=-0.05789703028396602|dist_kullbackleibler=19.76082014967982|dist_bray=0.9952854588783309|correl_pearson=-0.2894941392203555				-0.057897	4.77e-06	4.77e-06	1.77e-05	-100.0|-100.0|-100.0|-100.0	-100.0|-100.0|-100.0|-100.0	-14.0|-14.0|-14.0|-14.0	-100.0|-100.0|-100.0|-100.0	FALSE	1.77e-05
Bacteria_SV-77-k--Bacteria;-p--Proteobacteria;-c--Alphaproteobacteria;-o--Rhizobiales;-f--Methylobacteriaceae;-g--Microvirga;	Bacteria_SV-121-k--Bacteria;-p--Proteobacteria;-c--Alphaproteobacteria;-o--Caulobacterales;-f--Caulobacteraceae;-g--Phenylobacterium;	dist_bray|correl_spearman|sim_mutInfo|correl_pearson|dist_kullbackleibler	5.74458	copresence	Bacteria_SV-77-k--Bacteria;-p--Proteobacteria;-c--Alphaproteobacteria;-o--Rhizobiales;-f--Methylobacteriaceae;-g--Microvirga;>Bacteria_SV-121-k--Bacteria;-p--Proteobacteria;-c--Alphaproteobacteria;-o--Caulobacterales;-f--Caulobacteraceae;-g--Phenylobacterium;	5	0.1659935906682668|0.9067364902440382|0.8507316317608489|0.9164558042480546|0.5627545224395776	dist_bray=copresence|correl_spearman=copresence|sim_mutInfo=unknown|correl_pearson=copresence|dist_kullbackleibler=copresence	dist_bray=0.004337245266883172|correl_spearman=8.79689984863985E-5|sim_mutInfo=0.04154238375210351|correl_pearson=4.143066658635064E-7|dist_kullbackleibler=0.0	dist_bray=0.1659935906682668|correl_spearman=0.9067364902440382|sim_mutInfo=0.8507316317608489|correl_pearson=0.9164558042480546|dist_kullbackleibler=0.5627545224395776	0.62517	0.6293	0.093401	0.165994	0	0	0	0.16147149770082403|0.9034144947702801|0.8826048644754845|0.9108631750847651|0.4683020123360105	0.1557895394698744|0.9137199434229134|0.8641502031949702|0.9165627732720657|0.503190101400274	38.0|38.0|38.0|38.0|38.0	0.03121311023848975|0.05462430644548485|0.11833625257284976|0.030730404267021092|0.30442754893764307	FALSE	0
Bacteria_SV-78-k--Bacteria;-p--Proteobacteria;-c--Alphaproteobacteria;-o--Rhizobiales;-f--Methylobacteriaceae;-g--Microvirga;	Bacteria_SV-121-k--Bacteria;-p--Proteobacteria;-c--Alphaproteobacteria;-o--Caulobacterales;-f--Caulobacteraceae;-g--Phenylobacterium;	dist_kullbackleibler|correl_spearman|dist_bray|correl_pearson	5.18016	copresence	Bacteria_SV-78-k--Bacteria;-p--Proteobacteria;-c--Alphaproteobacteria;-o--Rhizobiales;-f--Methylobacteriaceae;-g--Microvirga;>Bacteria_SV-121-k--Bacteria;-p--Proteobacteria;-c--Alphaproteobacteria;-o--Caulobacterales;-f--Caulobacteraceae;-g--Phenylobacterium;	4	1.1214516862562711|0.8304353539697581|0.2491076197450247|0.8112471489120784	dist_kullbackleibler=copresence|correl_spearman=copresence|dist_bray=copresence|correl_pearson=copresence	dist_kullbackleibler=0.0|correl_spearman=0.0037608661949112276|dist_bray=0.07968582211313668|correl_pearson=0.006383716706518827	dist_kullbackleibler=1.1214516862562711|correl_spearman=0.8304353539697581|dist_bray=0.2491076197450247|correl_pearson=0.8112471489120784	8.46247	8.69745	2.00264	1.12145	0	0	0	0.9361476976942166|0.8177163216817822|0.23445520825349084|0.7912173923642943	0.9829507674272145|0.8276219470398435|0.2338854013032433|0.7967242831235086	38.0|38.0|38.0|38.0	0.4438077765490956|0.08775755365569944|0.0662290216205379|0.09877608719671575	FALSE	0
Bacteria_SV-7-k--Bacteria;-p--Proteobacteria;-c--Alphaproteobacteria;-o--Rhizobiales;-f--Methylobacteriaceae;-g--Microvirga;	Bacteria_SV-121-k--Bacteria;-p--Proteobacteria;-c--Alphaproteobacteria;-o--Caulobacterales;-f--Caulobacteraceae;-g--Phenylobacterium;	dist_kullbackleibler|correl_pearson|dist_bray|correl_spearman	11.9152	copresence	Bacteria_SV-7-k--Bacteria;-p--Proteobacteria;-c--Alphaproteobacteria;-o--Rhizobiales;-f--Methylobacteriaceae;-g--Microvirga;>Bacteria_SV-121-k--Bacteria;-p--Proteobacteria;-c--Alphaproteobacteria;-o--Caulobacterales;-f--Caulobacteraceae;-g--Phenylobacterium;	4	1.2050247184035268|0.8836281191762978|0.22943993710969612|0.8484657586445411	dist_kullbackleibler=copresence|correl_pearson=copresence|dist_bray=copresence|correl_spearman=copresence	dist_kullbackleibler=0.0|correl_pearson=3.3890221351090544E-4|dist_bray=0.05239687125961634|correl_spearman=5.180013800973882E-4	dist_kullbackleibler=1.2050247184035268|correl_pearson=0.8836281191762978|dist_bray=0.22943993710969612|correl_spearman=0.8484657586445411	8.77743	8.97854	2.23317	1.20502	0	0	0	0.9880093609959529|0.8590097620730158|0.21639497750603037|0.8439394778938983	1.001634851868235|0.874522926708872|0.22113473310123|0.8599802688056881	38.0|38.0|38.0|38.0	0.4601818587954198|0.06566362039055831|0.05345560586570045|0.07263780432986154	FALSE	0
Bacteria_SV-82-k--Bacteria;-p--Proteobacteria;-c--Alphaproteobacteria;-o--Rhizobiales;-f--Methylobacteriaceae;-g--Microvirga;	Bacteria_SV-121-k--Bacteria;-p--Proteobacteria;-c--Alphaproteobacteria;-o--Caulobacterales;-f--Caulobacteraceae;-g--Phenylobacterium;	dist_bray|correl_pearson|sim_mutInfo|dist_kullbackleibler	7.69629	copresence	Bacteria_SV-82-k--Bacteria;-p--Proteobacteria;-c--Alphaproteobacteria;-o--Rhizobiales;-f--Methylobacteriaceae;-g--Microvirga;>Bacteria_SV-121-k--Bacteria;-p--Proteobacteria;-c--Alphaproteobacteria;-o--Caulobacterales;-f--Caulobacteraceae;-g--Phenylobacterium;	4	0.2720750060557918|0.7553306310610258|0.7598010362901615|1.125160831823822	dist_bray=copresence|correl_pearson=copresence|sim_mutInfo=unknown|dist_kullbackleibler=copresence	dist_bray=0.09451562385719159|correl_pearson=0.015616098535441048|sim_mutInfo=0.06127999552915564|dist_kullbackleibler=0.0	dist_bray=0.2720750060557918|correl_pearson=0.7553306310610258|sim_mutInfo=0.7598010362901615|dist_kullbackleibler=1.125160831823822	0.62279	0.623256	0.0788502	0.272075	0	0	0	0.2675583785861378|0.7148614099385735|0.8718855279013356|0.9440344692822318	0.2569791398458223|0.7133364017272374|0.8482879934890006|0.9057597481057287	38.0|38.0|38.0|38.0	0.07314682167293964|0.11108534994757124|0.15339401286084156|0.5426232192089772	FALSE	0
Bacteria_SV-96-k--Bacteria;-p--Actinobacteria;-c--Actinobacteria;-o--Micrococcales;-f--Micrococcaceae;-g--Pseudarthrobacter;	Bacteria_SV-121-k--Bacteria;-p--Proteobacteria;-c--Alphaproteobacteria;-o--Caulobacterales;-f--Caulobacteraceae;-g--Phenylobacterium;	dist_bray|dist_kullbackleibler|correl_spearman|correl_pearson|sim_mutInfo	4.09089	copresence	Bacteria_SV-96-k--Bacteria;-p--Actinobacteria;-c--Actinobacteria;-o--Micrococcales;-f--Micrococcaceae;-g--Pseudarthrobacter;>Bacteria_SV-121-k--Bacteria;-p--Proteobacteria;-c--Alphaproteobacteria;-o--Caulobacterales;-f--Caulobacteraceae;-g--Phenylobacterium;	5	0.2079405791478679|0.6070465337680032|0.9038738651761802|0.7900573847077994|0.8258150534863467	dist_bray=copresence|dist_kullbackleibler=copresence|correl_spearman=copresence|correl_pearson=copresence|sim_mutInfo=unknown	dist_bray=0.060598341787612364|dist_kullbackleibler=0.0|correl_spearman=8.58094627662398E-4|correl_pearson=0.010863278259079345|sim_mutInfo=0.05931967352908818	dist_bray=0.2079405791478679|dist_kullbackleibler=0.6070465337680032|correl_spearman=0.9038738651761802|correl_pearson=0.7900573847077994|sim_mutInfo=0.8258150534863467	0.623771	0.625777	0.0825045	0.207941	0	0	0	0.2186496262146827|0.5480938396897239|0.8693003570461473|0.7568813530986969|0.9022714640485899	0.21214715441681853|0.541936084843145|0.8739263863101879|0.7694415865450392|0.8751196875875424	38.0|38.0|38.0|38.0|38.0	0.06833380808152464|0.2501984940498665|0.07907712823324804|0.10964590650903787|0.15334596006139736	FALSE	0
Bacteria_SV-97-k--Bacteria;-p--Proteobacteria;-c--Alphaproteobacteria;-o--Rhodospirillales;-f--Acetobacteraceae;-g--Roseomonas;	Bacteria_SV-121-k--Bacteria;-p--Proteobacteria;-c--Alphaproteobacteria;-o--Caulobacterales;-f--Caulobacteraceae;-g--Phenylobacterium;	correl_spearman|correl_pearson|dist_bray	8.71237	copresence	Bacteria_SV-97-k--Bacteria;-p--Proteobacteria;-c--Alphaproteobacteria;-o--Rhodospirillales;-f--Acetobacteraceae;-g--Roseomonas;>Bacteria_SV-121-k--Bacteria;-p--Proteobacteria;-c--Alphaproteobacteria;-o--Caulobacterales;-f--Caulobacteraceae;-g--Phenylobacterium;	3	0.807465865455701|0.7266779449397036|0.27751233200379033	correl_spearman=copresence|correl_pearson=copresence|dist_bray=copresence	correl_spearman=0.0010993720243032135|correl_pearson=0.005592186067787774|dist_bray=0.0954419176821315	correl_spearman=0.807465865455701|correl_pearson=0.7266779449397036|dist_bray=0.27751233200379033	-0.0474126	-0.0667882	0.250953	0.807466	0.000587	0.000587	0.00197491	0.8129785101226743|0.7243344065093915|0.26702152159226467	0.814028350690579|0.7213811911296776|0.2661664113469603	36.0|36.0|36.0	0.07895609187157732|0.08463253858425217|0.06520193296191248	FALSE	0.00197491
Bacteria_SV-10-k--Bacteria;-p--Actinobacteria;-c--Actinobacteria;-o--Pseudonocardiales;-f--Pseudonocardiaceae;-g--Lechevalieria;	Bacteria_SV-126-k--Bacteria;-p--Proteobacteria;-c--Alphaproteobacteria;-o--Rhodospirillales;-f--Rhodospirillaceae;-g--NA;	correl_spearman|dist_kullbackleibler	10.5882	copresence	Bacteria_SV-10-k--Bacteria;-p--Actinobacteria;-c--Actinobacteria;-o--Pseudonocardiales;-f--Pseudonocardiaceae;-g--Lechevalieria;>Bacteria_SV-126-k--Bacteria;-p--Proteobacteria;-c--Alphaproteobacteria;-o--Rhodospirillales;-f--Rhodospirillaceae;-g--NA;	2	0.8230923457039807|1.2324394415260898	correl_spearman=copresence|dist_kullbackleibler=copresence	correl_spearman=0.0024192033366456367|dist_kullbackleibler=0.0	correl_spearman=0.8230923457039807|dist_kullbackleibler=1.2324394415260898	-0.0183767	-0.0314376	0.257641	0.823092	0	0	0	0.7981909526932639|1.0447012815595609	0.8103121604157161|0.9917442871164506	8.0|8.0	0.08398963406129152|0.37145551249310155	FALSE	0
Bacteria_SV-1467-k--Bacteria;-p--Proteobacteria;-c--Alphaproteobacteria;-o--Rhizobiales;-f--Brucellaceae;-g--Pseudochrobactrum;	Bacteria_SV-126-k--Bacteria;-p--Proteobacteria;-c--Alphaproteobacteria;-o--Rhodospirillales;-f--Rhodospirillaceae;-g--NA;	dist_bray|correl_pearson|dist_kullbackleibler|correl_spearman	109.274	mutualExclusion	Bacteria_SV-1467-k--Bacteria;-p--Proteobacteria;-c--Alphaproteobacteria;-o--Rhizobiales;-f--Brucellaceae;-g--Pseudochrobactrum;>Bacteria_SV-126-k--Bacteria;-p--Proteobacteria;-c--Alphaproteobacteria;-o--Rhodospirillales;-f--Rhodospirillaceae;-g--NA;	4	0.9982302332034858|-0.22847564063673437|22.34086843407984|-0.4984848484848486	dist_bray=mutualExclusion|correl_pearson=mutualExclusion|dist_kullbackleibler=mutualExclusion|correl_spearman=mutualExclusion	dist_bray=0.02638007114377172|correl_pearson=0.12547120895057573|dist_kullbackleibler=1.1748025369184845E-6|correl_spearman=0.09170717064026312	dist_bray=0.9982302332034858|correl_pearson=-0.22847564063673437|dist_kullbackleibler=22.34086843407984|correl_spearman=-0.4984848484848486				0.99823	5.94e-07	5.94e-07	2.25e-06	-100.0|-100.0|-100.0|-100.0	-100.0|-100.0|-100.0|-100.0	-40.0|-40.0|-40.0|-40.0	-100.0|-100.0|-100.0|-100.0	FALSE	2.25e-06
Bacteria_SV-149-k--Bacteria;-p--Proteobacteria;-c--Alphaproteobacteria;-o--Rhizobiales;-f--Xanthobacteraceae;-g--Pseudolabrys;	Bacteria_SV-126-k--Bacteria;-p--Proteobacteria;-c--Alphaproteobacteria;-o--Rhodospirillales;-f--Rhodospirillaceae;-g--NA;	correl_pearson|dist_bray|dist_kullbackleibler|correl_spearman|sim_mutInfo	4.87725	copresence	Bacteria_SV-149-k--Bacteria;-p--Proteobacteria;-c--Alphaproteobacteria;-o--Rhizobiales;-f--Xanthobacteraceae;-g--Pseudolabrys;>Bacteria_SV-126-k--Bacteria;-p--Proteobacteria;-c--Alphaproteobacteria;-o--Rhodospirillales;-f--Rhodospirillaceae;-g--NA;	5	0.736437492433162|0.2929036473165305|0.44396628448239805|0.9606060606060608|0.8892023942617089	correl_pearson=copresence|dist_bray=copresence|dist_kullbackleibler=copresence|correl_spearman=copresence|sim_mutInfo=unknown	correl_pearson=0.007744764484173494|dist_bray=0.036409074108317396|dist_kullbackleibler=0.0|correl_spearman=4.487219210180804E-5|sim_mutInfo=0.02855337643411604	correl_pearson=0.736437492433162|dist_bray=0.2929036473165305|dist_kullbackleibler=0.44396628448239805|correl_spearman=0.9606060606060608|sim_mutInfo=0.8892023942617089	-0.00332587	-0.0395547	0.220946	0.736437	0	0	0	0.7211324445889434|0.2865413054369778|0.432374671741314|0.9180489563606079|0.9584206958985274	0.7167317681168688|0.29037153243252567|0.4400473737813213|0.9325058459026134|0.968007959496953	8.0|8.0|8.0|8.0|8.0	0.08956438996963138|0.05545860095961941|0.12846391072826832|0.05462515109384555|0.13205429927205148	FALSE	0
Bacteria_SV-199-k--Bacteria;-p--Actinobacteria;-c--Actinobacteria;-o--Pseudonocardiales;-f--Pseudonocardiaceae;-g--Pseudonocardia;	Bacteria_SV-126-k--Bacteria;-p--Proteobacteria;-c--Alphaproteobacteria;-o--Rhodospirillales;-f--Rhodospirillaceae;-g--NA;	dist_kullbackleibler|correl_spearman	5.69043	copresence	Bacteria_SV-199-k--Bacteria;-p--Actinobacteria;-c--Actinobacteria;-o--Pseudonocardiales;-f--Pseudonocardiaceae;-g--Pseudonocardia;>Bacteria_SV-126-k--Bacteria;-p--Proteobacteria;-c--Alphaproteobacteria;-o--Rhodospirillales;-f--Rhodospirillaceae;-g--NA;	2	1.4370189058503227|0.8107591169457349	dist_kullbackleibler=copresence|correl_spearman=copresence	dist_kullbackleibler=0.0|correl_spearman=0.023135689244568658	dist_kullbackleibler=1.4370189058503227|correl_spearman=0.8107591169457349	9.97543	9.87201	2.98846	1.43702	0	0	0	1.234938802358234|0.7624898627544789	1.161796624765498|0.7747272827772691	8.0|8.0	0.4652864491631026|0.12417632575147818	FALSE	0
Bacteria_SV-219-k--Bacteria;-p--Acidobacteria;-c--Solibacteres;-o--Solibacterales;-f--Solibacteraceae_(Subgroup_3);-g--Bryobacter;	Bacteria_SV-126-k--Bacteria;-p--Proteobacteria;-c--Alphaproteobacteria;-o--Rhodospirillales;-f--Rhodospirillaceae;-g--NA;	dist_kullbackleibler|correl_spearman	4.56582	copresence	Bacteria_SV-219-k--Bacteria;-p--Acidobacteria;-c--Solibacteres;-o--Solibacterales;-f--Solibacteraceae_(Subgroup_3);-g--Bryobacter;>Bacteria_SV-126-k--Bacteria;-p--Proteobacteria;-c--Alphaproteobacteria;-o--Rhodospirillales;-f--Rhodospirillaceae;-g--NA;	2	1.0562397870862101|0.8706530336930774	dist_kullbackleibler=copresence|correl_spearman=copresence	dist_kullbackleibler=0.0|correl_spearman=7.547671520655719E-4	dist_kullbackleibler=1.0562397870862101|correl_spearman=0.8706530336930774	10.5958	10.9632	2.91818	1.05624	0	0	0	0.9883350137834541|0.8391477860234245	1.0208952526410338|0.8459926711995893	8.0|8.0	0.24777877677385388|0.06566901434640728	FALSE	0
Bacteria_SV-221-k--Bacteria;-p--Proteobacteria;-c--Alphaproteobacteria;-o--Rhizobiales;-f--Hyphomicrobiaceae;-g--Devosia;	Bacteria_SV-126-k--Bacteria;-p--Proteobacteria;-c--Alphaproteobacteria;-o--Rhodospirillales;-f--Rhodospirillaceae;-g--NA;	dist_kullbackleibler|correl_spearman|dist_bray	4.40471	copresence	Bacteria_SV-221-k--Bacteria;-p--Proteobacteria;-c--Alphaproteobacteria;-o--Rhizobiales;-f--Hyphomicrobiaceae;-g--Devosia;>Bacteria_SV-126-k--Bacteria;-p--Proteobacteria;-c--Alphaproteobacteria;-o--Rhodospirillales;-f--Rhodospirillaceae;-g--NA;	3	1.3698691008545905|0.8469296353077593|0.28486359913149195	dist_kullbackleibler=copresence|correl_spearman=copresence|dist_bray=copresence	dist_kullbackleibler=0.0|correl_spearman=9.587257980928632E-4|dist_bray=0.0337788360062754	dist_kullbackleibler=1.3698691008545905|correl_spearman=0.8469296353077593|dist_bray=0.28486359913149195				1.36987	0	0	0	-100.0|-100.0|-100.0	-100.0|-100.0|-100.0	-4.0|-4.0|-4.0	-100.0|-100.0|-100.0	FALSE	0
Bacteria_SV-258-k--Bacteria;-p--Actinobacteria;-c--Actinobacteria;-o--Micrococcales;-f--Microbacteriaceae;-g--Microbacterium;	Bacteria_SV-126-k--Bacteria;-p--Proteobacteria;-c--Alphaproteobacteria;-o--Rhodospirillales;-f--Rhodospirillaceae;-g--NA;	correl_pearson|correl_spearman|dist_kullbackleibler|dist_bray	5.19062	copresence	Bacteria_SV-258-k--Bacteria;-p--Actinobacteria;-c--Actinobacteria;-o--Micrococcales;-f--Microbacteriaceae;-g--Microbacterium;>Bacteria_SV-126-k--Bacteria;-p--Proteobacteria;-c--Alphaproteobacteria;-o--Rhodospirillales;-f--Rhodospirillaceae;-g--NA;	4	0.7769641693347386|0.8399756617005362|1.1123497358022902|0.26580130925886103	correl_pearson=copresence|correl_spearman=copresence|dist_kullbackleibler=copresence|dist_bray=copresence	correl_pearson=0.0029757289028840006|correl_spearman=3.318896188919673E-5|dist_kullbackleibler=0.0|dist_bray=0.028355884021709854	correl_pearson=0.7769641693347386|correl_spearman=0.8399756617005362|dist_kullbackleibler=1.1123497358022902|dist_bray=0.26580130925886103				0.776964	0	0	0	-100.0|-100.0|-100.0|-100.0	-100.0|-100.0|-100.0|-100.0	0.0|0.0|0.0|0.0	-100.0|-100.0|-100.0|-100.0	FALSE	0
Bacteria_SV-297-k--Bacteria;-p--Proteobacteria;-c--Alphaproteobacteria;-o--Rhizobiales;-f--Hyphomicrobiaceae;-g--Devosia;	Bacteria_SV-126-k--Bacteria;-p--Proteobacteria;-c--Alphaproteobacteria;-o--Rhodospirillales;-f--Rhodospirillaceae;-g--NA;	correl_pearson|dist_kullbackleibler|correl_spearman|dist_bray|sim_mutInfo	3.91099	copresence	Bacteria_SV-297-k--Bacteria;-p--Proteobacteria;-c--Alphaproteobacteria;-o--Rhizobiales;-f--Hyphomicrobiaceae;-g--Devosia;>Bacteria_SV-126-k--Bacteria;-p--Proteobacteria;-c--Alphaproteobacteria;-o--Rhodospirillales;-f--Rhodospirillaceae;-g--NA;	5	0.8959090754815596|0.43289204393378|0.9287878787878789|0.21250299062017408|0.7047145268995105	correl_pearson=copresence|dist_kullbackleibler=copresence|correl_spearman=copresence|dist_bray=copresence|sim_mutInfo=unknown	correl_pearson=4.053218733979236E-7|dist_kullbackleibler=0.0|correl_spearman=1.1910253521207892E-6|dist_bray=0.0020465329930142717|sim_mutInfo=0.06360858667530078	correl_pearson=0.8959090754815596|dist_kullbackleibler=0.43289204393378|correl_spearman=0.9287878787878789|dist_bray=0.21250299062017408|sim_mutInfo=0.7047145268995105				0.895909	0	0	0	-100.0|-100.0|-100.0|-100.0|-100.0	-100.0|-100.0|-100.0|-100.0|-100.0	-8.0|-8.0|-8.0|-8.0|-8.0	-100.0|-100.0|-100.0|-100.0|-100.0	FALSE	0
Bacteria_SV-365-k--Bacteria;-p--Saccharibacteria;-c--NA;-o--NA;-f--NA;-g--NA;	Bacteria_SV-126-k--Bacteria;-p--Proteobacteria;-c--Alphaproteobacteria;-o--Rhodospirillales;-f--Rhodospirillaceae;-g--NA;	correl_spearman|dist_bray|dist_kullbackleibler	6.05238	copresence	Bacteria_SV-365-k--Bacteria;-p--Saccharibacteria;-c--NA;-o--NA;-f--NA;-g--NA;>Bacteria_SV-126-k--Bacteria;-p--Proteobacteria;-c--Alphaproteobacteria;-o--Rhodospirillales;-f--Rhodospirillaceae;-g--NA;	3	0.8636363636363638|0.31732979307204046|1.0663902907492526	correl_spearman=copresence|dist_bray=copresence|dist_kullbackleibler=copresence	correl_spearman=8.11925253781931E-4|dist_bray=0.07090513029975709|dist_kullbackleibler=0.0	correl_spearman=0.8636363636363638|dist_bray=0.31732979307204046|dist_kullbackleibler=1.0663902907492526				0.863636	0	0	0	-100.0|-100.0|-100.0	-100.0|-100.0|-100.0	-16.0|-16.0|-16.0	-100.0|-100.0|-100.0	FALSE	0
Bacteria_SV-44-k--Bacteria;-p--Actinobacteria;-c--Actinobacteria;-o--Pseudonocardiales;-f--Pseudonocardiaceae;-g--Pseudonocardia;	Bacteria_SV-126-k--Bacteria;-p--Proteobacteria;-c--Alphaproteobacteria;-o--Rhodospirillales;-f--Rhodospirillaceae;-g--NA;	correl_spearman|dist_kullbackleibler|sim_mutInfo	4.78737	copresence	Bacteria_SV-44-k--Bacteria;-p--Actinobacteria;-c--Actinobacteria;-o--Pseudonocardiales;-f--Pseudonocardiaceae;-g--Pseudonocardia;>Bacteria_SV-126-k--Bacteria;-p--Proteobacteria;-c--Alphaproteobacteria;-o--Rhodospirillales;-f--Rhodospirillaceae;-g--NA;	3	0.8604272430288971|1.1007687221116425|0.691160342673153	correl_spearman=copresence|dist_kullbackleibler=copresence|sim_mutInfo=unknown	correl_spearman=0.002335498347838416|dist_kullbackleibler=0.0|sim_mutInfo=0.05317530552152527	correl_spearman=0.8604272430288971|dist_kullbackleibler=1.1007687221116425|sim_mutInfo=0.691160342673153	0.0206415	0.00584331	0.234254	0.860427	0	0	0	0.8313207937664174|0.9487069825810849|0.8017981202942606	0.8470243099199486|0.9812160123711453|0.8117791649147797	8.0|8.0|8.0	0.08212332162210641|0.4413522867952356|0.10838327495560063	FALSE	0
Bacteria_SV-604-k--Bacteria;-p--Proteobacteria;-c--Alphaproteobacteria;-o--Rhizobiales;-f--Hyphomicrobiaceae;-g--Devosia;	Bacteria_SV-126-k--Bacteria;-p--Proteobacteria;-c--Alphaproteobacteria;-o--Rhodospirillales;-f--Rhodospirillaceae;-g--NA;	dist_kullbackleibler|dist_bray|correl_pearson|correl_spearman	107.71	mutualExclusion	Bacteria_SV-604-k--Bacteria;-p--Proteobacteria;-c--Alphaproteobacteria;-o--Rhizobiales;-f--Hyphomicrobiaceae;-g--Devosia;>Bacteria_SV-126-k--Bacteria;-p--Proteobacteria;-c--Alphaproteobacteria;-o--Rhodospirillales;-f--Rhodospirillaceae;-g--NA;	4	19.885268538129267|0.9918135280431554|-0.2538064794260146|0.05303030303030304	dist_kullbackleibler=mutualExclusion|dist_bray=mutualExclusion|correl_pearson=mutualExclusion|correl_spearman=mutualExclusion	dist_kullbackleibler=8.808595930376306E-4|dist_bray=0.12023491700379507|correl_pearson=0.1620369875451344|correl_spearman=0.49481023718710127	dist_kullbackleibler=19.885268538129267|dist_bray=0.9918135280431554|correl_pearson=-0.2538064794260146|correl_spearman=0.05303030303030304				19.8853	0.00555446	0.00555446	0.0176104	-100.0|-100.0|-100.0|-100.0	-100.0|-100.0|-100.0|-100.0	-28.0|-28.0|-28.0|-28.0	-100.0|-100.0|-100.0|-100.0	FALSE	0.0176104
Bacteria_SV-620-k--Bacteria;-p--Proteobacteria;-c--Alphaproteobacteria;-o--Rhizobiales;-f--Phyllobacteriaceae;-g--NA;	Bacteria_SV-126-k--Bacteria;-p--Proteobacteria;-c--Alphaproteobacteria;-o--Rhodospirillales;-f--Rhodospirillaceae;-g--NA;	dist_kullbackleibler|correl_spearman	5.87395	copresence	Bacteria_SV-620-k--Bacteria;-p--Proteobacteria;-c--Alphaproteobacteria;-o--Rhizobiales;-f--Phyllobacteriaceae;-g--NA;>Bacteria_SV-126-k--Bacteria;-p--Proteobacteria;-c--Alphaproteobacteria;-o--Rhodospirillales;-f--Rhodospirillaceae;-g--NA;	2	1.3982205619630765|0.83134197330823	dist_kullbackleibler=copresence|correl_spearman=copresence	dist_kullbackleibler=0.0|correl_spearman=7.149342947812554E-4	dist_kullbackleibler=1.3982205619630765|correl_spearman=0.83134197330823				1.39822	0	0	0	-100.0|-100.0	-100.0|-100.0	-6.0|-6.0	-100.0|-100.0	FALSE	0
Bacteria_SV-66-k--Bacteria;-p--Proteobacteria;-c--Alphaproteobacteria;-o--Rhodospirillales;-f--I-10;-g--NA;	Bacteria_SV-126-k--Bacteria;-p--Proteobacteria;-c--Alphaproteobacteria;-o--Rhodospirillales;-f--Rhodospirillaceae;-g--NA;	dist_kullbackleibler|dist_bray|correl_spearman|sim_mutInfo	5.37395	copresence	Bacteria_SV-66-k--Bacteria;-p--Proteobacteria;-c--Alphaproteobacteria;-o--Rhodospirillales;-f--I-10;-g--NA;>Bacteria_SV-126-k--Bacteria;-p--Proteobacteria;-c--Alphaproteobacteria;-o--Rhodospirillales;-f--Rhodospirillaceae;-g--NA;	4	0.876308257348285|0.31828163371998297|0.9174452491151538|0.8231883770655235	dist_kullbackleibler=copresence|dist_bray=copresence|correl_spearman=copresence|sim_mutInfo=unknown	dist_kullbackleibler=0.0|dist_bray=0.05358851751414284|correl_spearman=8.586877026242057E-4|sim_mutInfo=0.03721332273137712	dist_kullbackleibler=0.876308257348285|dist_bray=0.31828163371998297|correl_spearman=0.9174452491151538|sim_mutInfo=0.8231883770655235	10.7355	10.7449	2.91741	0.876308	0	0	0	0.7711176206933499|0.30506608087685505|0.8676311058392903|0.8479702426923931	0.7426743385220655|0.3044858124545914|0.8889560083440007|0.848011903162473	8.0|8.0|8.0|8.0	0.23638973979222672|0.0611169787924397|0.07436256930850577|0.10485505880655314	FALSE	0
Bacteria_SV-85-k--Bacteria;-p--Proteobacteria;-c--Alphaproteobacteria;-o--Rhizobiales;-f--Phyllobacteriaceae;-g--Mesorhizobium;	Bacteria_SV-126-k--Bacteria;-p--Proteobacteria;-c--Alphaproteobacteria;-o--Rhodospirillales;-f--Rhodospirillaceae;-g--NA;	correl_spearman|dist_kullbackleibler|correl_pearson|dist_bray	11.3056	copresence	Bacteria_SV-85-k--Bacteria;-p--Proteobacteria;-c--Alphaproteobacteria;-o--Rhizobiales;-f--Phyllobacteriaceae;-g--Mesorhizobium;>Bacteria_SV-126-k--Bacteria;-p--Proteobacteria;-c--Alphaproteobacteria;-o--Rhodospirillales;-f--Rhodospirillaceae;-g--NA;	4	0.9145470507822008|0.7222433078180474|0.8628605275537938|0.19498029842265896	correl_spearman=copresence|dist_kullbackleibler=copresence|correl_pearson=copresence|dist_bray=copresence	correl_spearman=2.6474335501625035E-8|dist_kullbackleibler=0.0|correl_pearson=2.7905426840557634E-5|dist_bray=0.006677127425657736	correl_spearman=0.9145470507822008|dist_kullbackleibler=0.7222433078180474|correl_pearson=0.8628605275537938|dist_bray=0.19498029842265896	-0.0238211	-0.0385824	0.212814	0.914547	0	0	0	0.9268611069929108|0.6442671149998583|0.8928004614094301|0.1744430698249174	0.9341146445868604|0.657372437622978|0.8900734638464574|0.17185214866542642	8.0|8.0|8.0|8.0	0.030527779183881068|0.23460079577751453|0.05224616698612662|0.04048195129395331	FALSE	0
Fungi_SV-18-k--Fungi;-p--Ascomycota;-c--;-o--;-f--;-g--;-s--	Bacteria_SV-126-k--Bacteria;-p--Proteobacteria;-c--Alphaproteobacteria;-o--Rhodospirillales;-f--Rhodospirillaceae;-g--NA;	correl_spearman|sim_mutInfo|correl_pearson|dist_kullbackleibler	5.87083	copresence	Fungi_SV-18-k--Fungi;-p--Ascomycota;-c--;-o--;-f--;-g--;-s-->Bacteria_SV-126-k--Bacteria;-p--Proteobacteria;-c--Alphaproteobacteria;-o--Rhodospirillales;-f--Rhodospirillaceae;-g--NA;	4	0.8742486427273929|0.704044942889765|0.7352520605326985|0.933880016246875	correl_spearman=copresence|sim_mutInfo=unknown|correl_pearson=copresence|dist_kullbackleibler=copresence	correl_spearman=4.624271241426836E-5|sim_mutInfo=0.07889181577510168|correl_pearson=0.003684011812947141|dist_kullbackleibler=0.0	correl_spearman=0.8742486427273929|sim_mutInfo=0.704044942889765|correl_pearson=0.7352520605326985|dist_kullbackleibler=0.933880016246875	-0.0041837	0.0169512	0.197403	0.874249	0	0	0	0.8697173130156391|0.7959221996652118|0.7637775432818068|0.9331211119414424	0.8771661474558665|0.7965558621796185|0.7798395040072421|0.878724143574521	8.0|8.0|8.0|8.0	0.04996672995655489|0.13893941428734385|0.08812898022909729|0.29948703286509526	FALSE	0
Fungi_SV-34-k--Fungi;-p--Ascomycota;-c--Dothideomycetes;-o--Pleosporales;-f--Didymosphaeriaceae;-g--Pseudopithomyces;-s--	Bacteria_SV-126-k--Bacteria;-p--Proteobacteria;-c--Alphaproteobacteria;-o--Rhodospirillales;-f--Rhodospirillaceae;-g--NA;	correl_spearman|dist_kullbackleibler|correl_pearson|dist_bray	8.72465	copresence	Fungi_SV-34-k--Fungi;-p--Ascomycota;-c--Dothideomycetes;-o--Pleosporales;-f--Didymosphaeriaceae;-g--Pseudopithomyces;-s-->Bacteria_SV-126-k--Bacteria;-p--Proteobacteria;-c--Alphaproteobacteria;-o--Rhodospirillales;-f--Rhodospirillaceae;-g--NA;	4	0.8648097247421173|0.9554024110615572|0.8029730267061589|0.2957560571516463	correl_spearman=copresence|dist_kullbackleibler=copresence|correl_pearson=copresence|dist_bray=copresence	correl_spearman=8.27078789183977E-5|dist_kullbackleibler=0.0|correl_pearson=0.01956256630974862|dist_bray=0.05372111074674901	correl_spearman=0.8648097247421173|dist_kullbackleibler=0.9554024110615572|correl_pearson=0.8029730267061589|dist_bray=0.2957560571516463	0.000745	-0.00219124	0.220702	0.86481	0	0	0	0.8520792973711305|1.0873640551806618|0.7394511402953118|0.3073133789144791	0.858877086494689|0.9529684041748874|0.7788405492700713|0.28991127559711927	6.0|6.0|6.0|6.0	0.05108305295187702|0.4604054663263866|0.12715909460841276|0.07059139118217846	FALSE	0
Bacteria_SV-10-k--Bacteria;-p--Actinobacteria;-c--Actinobacteria;-o--Pseudonocardiales;-f--Pseudonocardiaceae;-g--Lechevalieria;	Bacteria_SV-12-k--Bacteria;-p--Actinobacteria;-c--Actinobacteria;-o--Propionibacteriales;-f--Nocardioidaceae;-g--Kribbella;	dist_kullbackleibler|sim_mutInfo	10.2395	copresence	Bacteria_SV-10-k--Bacteria;-p--Actinobacteria;-c--Actinobacteria;-o--Pseudonocardiales;-f--Pseudonocardiaceae;-g--Lechevalieria;>Bacteria_SV-12-k--Bacteria;-p--Actinobacteria;-c--Actinobacteria;-o--Propionibacteriales;-f--Nocardioidaceae;-g--Kribbella;	2	1.0762924398299518|0.6970832795245463	dist_kullbackleibler=copresence|sim_mutInfo=unknown	dist_kullbackleibler=0.0|sim_mutInfo=0.060985314953382996	dist_kullbackleibler=1.0762924398299518|sim_mutInfo=0.6970832795245463	9.26905	9.41749	2.4907	1.07629	0	0	0	1.0221776048968927|0.7845170590677268	1.0178662376548218|0.7844533533407594	84.0|84.0	0.2979405487383362|0.10316319353948698	FALSE	0
Bacteria_SV-1467-k--Bacteria;-p--Proteobacteria;-c--Alphaproteobacteria;-o--Rhizobiales;-f--Brucellaceae;-g--Pseudochrobactrum;	Bacteria_SV-12-k--Bacteria;-p--Actinobacteria;-c--Actinobacteria;-o--Propionibacteriales;-f--Nocardioidaceae;-g--Kribbella;	dist_bray|correl_spearman|correl_pearson|dist_kullbackleibler	73.6219	mutualExclusion	Bacteria_SV-1467-k--Bacteria;-p--Proteobacteria;-c--Alphaproteobacteria;-o--Rhizobiales;-f--Brucellaceae;-g--Pseudochrobactrum;>Bacteria_SV-12-k--Bacteria;-p--Actinobacteria;-c--Actinobacteria;-o--Propionibacteriales;-f--Nocardioidaceae;-g--Kribbella;	4	0.9973058067651991|-0.485453247983115|-0.2610767310222352|22.791216253352665	dist_bray=mutualExclusion|correl_spearman=mutualExclusion|correl_pearson=mutualExclusion|dist_kullbackleibler=mutualExclusion	dist_bray=0.0246867481991333|correl_spearman=0.10526706455766943|correl_pearson=0.12462005480111549|dist_kullbackleibler=1.3289036537855736E-11	dist_bray=0.9973058067651991|correl_spearman=-0.485453247983115|correl_pearson=-0.2610767310222352|dist_kullbackleibler=22.791216253352665	0.844779	0.858317	0.0910184	0.997306	5.86e-12	5.86e-12	2.5e-11	0.9940431438117013|-0.529624893270827|-0.33460781681575186|21.26529051615359	0.9959626273832508|-0.551994096174621|-0.32738277808540406|21.444978400452158	12.0|12.0|12.0|12.0	0.005768043433534756|0.1750187131557897|0.08393852365461418|1.3070256570342085	FALSE	2.5e-11
Bacteria_SV-15-k--Bacteria;-p--Proteobacteria;-c--Alphaproteobacteria;-o--Rhizobiales;-f--Methylobacteriaceae;-g--Microvirga;	Bacteria_SV-12-k--Bacteria;-p--Actinobacteria;-c--Actinobacteria;-o--Propionibacteriales;-f--Nocardioidaceae;-g--Kribbella;	dist_kullbackleibler	11.4682	copresence	Bacteria_SV-15-k--Bacteria;-p--Proteobacteria;-c--Alphaproteobacteria;-o--Rhizobiales;-f--Methylobacteriaceae;-g--Microvirga;>Bacteria_SV-12-k--Bacteria;-p--Actinobacteria;-c--Actinobacteria;-o--Propionibacteriales;-f--Nocardioidaceae;-g--Kribbella;	1	1.16828	dist_kullbackleibler=copresence	dist_kullbackleibler=0.0	dist_kullbackleibler=1.1682817895642326	8.86563	8.8897	2.57529	1.16828	0	0	0	1.13156	1.08248	84	0.370312	FALSE	0
Bacteria_SV-188-k--Bacteria;-p--Proteobacteria;-c--Alphaproteobacteria;-o--Sphingomonadales;-f--Ellin6055;-g--NA;	Bacteria_SV-12-k--Bacteria;-p--Actinobacteria;-c--Actinobacteria;-o--Propionibacteriales;-f--Nocardioidaceae;-g--Kribbella;	dist_kullbackleibler|dist_bray|correl_spearman|correl_pearson	29.2823	mutualExclusion	Bacteria_SV-188-k--Bacteria;-p--Proteobacteria;-c--Alphaproteobacteria;-o--Sphingomonadales;-f--Ellin6055;-g--NA;>Bacteria_SV-12-k--Bacteria;-p--Actinobacteria;-c--Actinobacteria;-o--Propionibacteriales;-f--Nocardioidaceae;-g--Kribbella;	4	21.75992033133644|0.9787979948807255|-0.20398351648351648|-0.27932983516208926	dist_kullbackleibler=mutualExclusion|dist_bray=mutualExclusion|correl_spearman=mutualExclusion|correl_pearson=mutualExclusion	dist_kullbackleibler=1.592857373511336E-5|dist_bray=0.2879763241924259|correl_spearman=0.33381241560702124|correl_pearson=0.22819883688528164	dist_kullbackleibler=21.75992033133644|dist_bray=0.9787979948807255|correl_spearman=-0.20398351648351648|correl_pearson=-0.27932983516208926	13.5875	13.1799	4.25896	21.7599	0.000372	0.000372	0.00127057	20.095847172933052|0.961509495224668|-0.2385219748590232|-0.29231144973472845	20.507053141977096|0.9723215724038825|-0.24481654007991638|-0.2773093876042446	72.0|72.0|72.0|72.0	2.447979383828414|0.040674266890726236|0.22322760580387246|0.08592974348006792	FALSE	0.00127057
Bacteria_SV-199-k--Bacteria;-p--Actinobacteria;-c--Actinobacteria;-o--Pseudonocardiales;-f--Pseudonocardiaceae;-g--Pseudonocardia;	Bacteria_SV-12-k--Bacteria;-p--Actinobacteria;-c--Actinobacteria;-o--Propionibacteriales;-f--Nocardioidaceae;-g--Kribbella;	sim_mutInfo|dist_kullbackleibler	6.28333	copresence	Bacteria_SV-199-k--Bacteria;-p--Actinobacteria;-c--Actinobacteria;-o--Pseudonocardiales;-f--Pseudonocardiaceae;-g--Pseudonocardia;>Bacteria_SV-12-k--Bacteria;-p--Actinobacteria;-c--Actinobacteria;-o--Propionibacteriales;-f--Nocardioidaceae;-g--Kribbella;	2	0.6634309836227223|1.101778185605272	sim_mutInfo=unknown|dist_kullbackleibler=copresence	sim_mutInfo=0.053344363153032814|dist_kullbackleibler=0.0	sim_mutInfo=0.6634309836227223|dist_kullbackleibler=1.101778185605272	0.286573	0.276083	0.109737	0.663431	0	0	0	0.827905206727259|0.9746571946661812	0.8332601965062059|1.0181563044787905	74.0|74.0	0.1125952370194351|0.24868948494509996	FALSE	0
Bacteria_SV-20-k--Bacteria;-p--Proteobacteria;-c--Alphaproteobacteria;-o--Rhizobiales;-f--Methylobacteriaceae;-g--Microvirga;	Bacteria_SV-12-k--Bacteria;-p--Actinobacteria;-c--Actinobacteria;-o--Propionibacteriales;-f--Nocardioidaceae;-g--Kribbella;	dist_kullbackleibler|sim_mutInfo	13.0897	copresence	Bacteria_SV-20-k--Bacteria;-p--Proteobacteria;-c--Alphaproteobacteria;-o--Rhizobiales;-f--Methylobacteriaceae;-g--Microvirga;>Bacteria_SV-12-k--Bacteria;-p--Actinobacteria;-c--Actinobacteria;-o--Propionibacteriales;-f--Nocardioidaceae;-g--Kribbella;	2	1.3658496010200913|0.6809024188773649	dist_kullbackleibler=copresence|sim_mutInfo=unknown	dist_kullbackleibler=0.0|sim_mutInfo=0.05444973374466222	dist_kullbackleibler=1.3658496010200913|sim_mutInfo=0.6809024188773649	8.66791	8.16456	2.31002	1.36585	0	0	0	1.380905620536504|0.82879022763397	1.271255335964582|0.8234763509677974	84.0|84.0	0.649455171629039|0.11901279208168435	FALSE	0
Bacteria_SV-30-k--Bacteria;-p--Actinobacteria;-c--Actinobacteria;-o--Propionibacteriales;-f--Nocardioidaceae;-g--Nocardioides;	Bacteria_SV-12-k--Bacteria;-p--Actinobacteria;-c--Actinobacteria;-o--Propionibacteriales;-f--Nocardioidaceae;-g--Kribbella;	dist_kullbackleibler|sim_mutInfo|correl_spearman|correl_pearson	9.33817	copresence	Bacteria_SV-30-k--Bacteria;-p--Actinobacteria;-c--Actinobacteria;-o--Propionibacteriales;-f--Nocardioidaceae;-g--Nocardioides;>Bacteria_SV-12-k--Bacteria;-p--Actinobacteria;-c--Actinobacteria;-o--Propionibacteriales;-f--Nocardioidaceae;-g--Kribbella;	4	1.0954881450606924|0.7321167200329|0.8464972527472527|0.8375041065576903	dist_kullbackleibler=copresence|sim_mutInfo=unknown|correl_spearman=copresence|correl_pearson=copresence	dist_kullbackleibler=0.0|sim_mutInfo=0.09047677286910444|correl_spearman=0.006839484401772178|correl_pearson=0.021334788839396213	dist_kullbackleibler=1.0954881450606924|sim_mutInfo=0.7321167200329|correl_spearman=0.8464972527472527|correl_pearson=0.8375041065576903	9.2595	9.17793	2.81973	1.09549	0	0	0	1.1215390858276084|0.8215879143211505|0.8221703582861909|0.7670847913248222	1.0226173219263464|0.8030416719780276|0.8426349044474191|0.8398406113182028	82.0|82.0|82.0|82.0	0.5676116470900708|0.15245868261559467|0.10968658635181833|0.16041968620366465	FALSE	0
Bacteria_SV-53-k--Bacteria;-p--Proteobacteria;-c--Alphaproteobacteria;-o--Rhizobiales;-f--Rhizobiaceae;-g--Shinella;	Bacteria_SV-12-k--Bacteria;-p--Actinobacteria;-c--Actinobacteria;-o--Propionibacteriales;-f--Nocardioidaceae;-g--Kribbella;	dist_kullbackleibler	7.07212	copresence	Bacteria_SV-53-k--Bacteria;-p--Proteobacteria;-c--Alphaproteobacteria;-o--Rhizobiales;-f--Rhizobiaceae;-g--Shinella;>Bacteria_SV-12-k--Bacteria;-p--Actinobacteria;-c--Actinobacteria;-o--Propionibacteriales;-f--Nocardioidaceae;-g--Kribbella;	1	1.31301	dist_kullbackleibler=copresence	dist_kullbackleibler=0.0	dist_kullbackleibler=1.3130107170763983	8.49808	8.31907	2.74697	1.31301	0	0	0	1.25737	1.22487	84	0.441492	FALSE	0
Bacteria_SV-57-k--Bacteria;-p--Actinobacteria;-c--Actinobacteria;-o--Streptosporangiales;-f--Streptosporangiaceae;-g--Nonomuraea;	Bacteria_SV-12-k--Bacteria;-p--Actinobacteria;-c--Actinobacteria;-o--Propionibacteriales;-f--Nocardioidaceae;-g--Kribbella;	correl_pearson|correl_spearman|dist_bray|dist_kullbackleibler	8.29937	copresence	Bacteria_SV-57-k--Bacteria;-p--Actinobacteria;-c--Actinobacteria;-o--Streptosporangiales;-f--Streptosporangiaceae;-g--Nonomuraea;>Bacteria_SV-12-k--Bacteria;-p--Actinobacteria;-c--Actinobacteria;-o--Propionibacteriales;-f--Nocardioidaceae;-g--Kribbella;	4	0.7227128415432337|0.8490180969319687|0.30147171829279706|0.7044259341336372	correl_pearson=copresence|correl_spearman=copresence|dist_bray=copresence|dist_kullbackleibler=copresence	correl_pearson=0.04792048317062403|correl_spearman=0.0030554150879865682|dist_bray=0.10157806594205465|dist_kullbackleibler=0.0	correl_pearson=0.7227128415432337|correl_spearman=0.8490180969319687|dist_bray=0.30147171829279706|dist_kullbackleibler=0.7044259341336372	0.0285328	0.0178281	0.223371	0.722713	0	0	0	0.7027990557420397|0.8275564009771779|0.29417169531768345|0.6956977090277363	0.7205125047854368|0.8498003124670324|0.29181715090182936|0.6464788544663176	84.0|84.0|84.0|84.0	0.16392554384135508|0.0912181817806315|0.07600818202275052|0.2580857989979072	FALSE	0
Bacteria_SV-604-k--Bacteria;-p--Proteobacteria;-c--Alphaproteobacteria;-o--Rhizobiales;-f--Hyphomicrobiaceae;-g--Devosia;	Bacteria_SV-12-k--Bacteria;-p--Actinobacteria;-c--Actinobacteria;-o--Propionibacteriales;-f--Nocardioidaceae;-g--Kribbella;	correl_spearman|dist_bray|dist_kullbackleibler|correl_pearson	67.3583	mutualExclusion	Bacteria_SV-604-k--Bacteria;-p--Proteobacteria;-c--Alphaproteobacteria;-o--Rhizobiales;-f--Hyphomicrobiaceae;-g--Devosia;>Bacteria_SV-12-k--Bacteria;-p--Actinobacteria;-c--Actinobacteria;-o--Propionibacteriales;-f--Nocardioidaceae;-g--Kribbella;	4	-0.20846357900017867|0.9915485145875207|22.644714735316583|-0.29187103259767866	correl_spearman=mutualExclusion|dist_bray=mutualExclusion|dist_kullbackleibler=mutualExclusion|correl_pearson=mutualExclusion	correl_spearman=0.2575026455012902|dist_bray=0.06465829224495478|dist_kullbackleibler=4.271805131850215E-12|correl_pearson=0.12208349535876983	correl_spearman=-0.20846357900017867|dist_bray=0.9915485145875207|dist_kullbackleibler=22.644714735316583|correl_pearson=-0.29187103259767866	0.0130272	0.00360663	0.204742	-0.208464	1.22e-11	1.22e-11	5.19e-11	-0.2734066771408867|0.986989891784761|21.313982024139637|-0.33110467685434203	-0.27004211398122424|0.9898924791929452|21.50402246921075|-0.3224466823971095	10.0|10.0|10.0|10.0	0.19355373198064627|0.007812215734514394|1.255313115035471|0.0939485889583004	FALSE	5.19e-11
Bacteria_SV-63-k--Bacteria;-p--Proteobacteria;-c--Alphaproteobacteria;-o--Sphingomonadales;-f--Sphingomonadaceae;-g--Sphingomonas;	Bacteria_SV-12-k--Bacteria;-p--Actinobacteria;-c--Actinobacteria;-o--Propionibacteriales;-f--Nocardioidaceae;-g--Kribbella;	dist_kullbackleibler	6.95394	copresence	Bacteria_SV-63-k--Bacteria;-p--Proteobacteria;-c--Alphaproteobacteria;-o--Sphingomonadales;-f--Sphingomonadaceae;-g--Sphingomonas;>Bacteria_SV-12-k--Bacteria;-p--Actinobacteria;-c--Actinobacteria;-o--Propionibacteriales;-f--Nocardioidaceae;-g--Kribbella;	1	1.10754	dist_kullbackleibler=copresence	dist_kullbackleibler=0.0	dist_kullbackleibler=1.1075395587515293	8.58825	8.46235	2.28483	1.10754	0	0	0	1.08636	1.03855	84	0.425927	FALSE	0
Bacteria_SV-66-k--Bacteria;-p--Proteobacteria;-c--Alphaproteobacteria;-o--Rhodospirillales;-f--I-10;-g--NA;	Bacteria_SV-12-k--Bacteria;-p--Actinobacteria;-c--Actinobacteria;-o--Propionibacteriales;-f--Nocardioidaceae;-g--Kribbella;	dist_kullbackleibler|correl_spearman	8.60543	copresence	Bacteria_SV-66-k--Bacteria;-p--Proteobacteria;-c--Alphaproteobacteria;-o--Rhodospirillales;-f--I-10;-g--NA;>Bacteria_SV-12-k--Bacteria;-p--Actinobacteria;-c--Actinobacteria;-o--Propionibacteriales;-f--Nocardioidaceae;-g--Kribbella;	2	1.3369965091705864|0.817007037607694	dist_kullbackleibler=copresence|correl_spearman=copresence	dist_kullbackleibler=0.0|correl_spearman=0.014034341545793305	dist_kullbackleibler=1.3369965091705864|correl_spearman=0.817007037607694	10.0607	9.89844	2.68426	1.337	0	0	0	1.3459117119496444|0.7556925915110498	1.2642575030229826|0.7887496358814796	48.0|48.0	0.5146145868993248|0.11979652342715116	FALSE	0
Bacteria_SV-69-k--Bacteria;-p--Chloroflexi;-c--Chloroflexia;-o--Kallotenuales;-f--AKIW781;-g--NA;	Bacteria_SV-12-k--Bacteria;-p--Actinobacteria;-c--Actinobacteria;-o--Propionibacteriales;-f--Nocardioidaceae;-g--Kribbella;	correl_spearman|dist_kullbackleibler	7.83485	copresence	Bacteria_SV-69-k--Bacteria;-p--Chloroflexi;-c--Chloroflexia;-o--Kallotenuales;-f--AKIW781;-g--NA;>Bacteria_SV-12-k--Bacteria;-p--Actinobacteria;-c--Actinobacteria;-o--Propionibacteriales;-f--Nocardioidaceae;-g--Kribbella;	2	0.8102164671075269|1.3416381019773842	correl_spearman=copresence|dist_kullbackleibler=copresence	correl_spearman=0.009903103557240056|dist_kullbackleibler=0.0	correl_spearman=0.8102164671075269|dist_kullbackleibler=1.3416381019773842	-0.0180612	-0.0316437	0.244156	0.810216	0	0	0	0.7384027970801121|1.4413179055951042	0.7578163463358334|1.3897974502541357	64.0|64.0	0.10540594419624241|0.5744588226126786	FALSE	0
Bacteria_SV-7-k--Bacteria;-p--Proteobacteria;-c--Alphaproteobacteria;-o--Rhizobiales;-f--Methylobacteriaceae;-g--Microvirga;	Bacteria_SV-12-k--Bacteria;-p--Actinobacteria;-c--Actinobacteria;-o--Propionibacteriales;-f--Nocardioidaceae;-g--Kribbella;	correl_pearson|dist_bray|dist_kullbackleibler	17.095	copresence	Bacteria_SV-7-k--Bacteria;-p--Proteobacteria;-c--Alphaproteobacteria;-o--Rhizobiales;-f--Methylobacteriaceae;-g--Microvirga;>Bacteria_SV-12-k--Bacteria;-p--Actinobacteria;-c--Actinobacteria;-o--Propionibacteriales;-f--Nocardioidaceae;-g--Kribbella;	3	0.7921612511600855|0.2922041391860135|1.2816337680120795	correl_pearson=copresence|dist_bray=copresence|dist_kullbackleibler=copresence	correl_pearson=0.026475578821556267|dist_bray=0.09490530609777459|dist_kullbackleibler=4.3298697960381105E-15	correl_pearson=0.7921612511600855|dist_bray=0.2922041391860135|dist_kullbackleibler=1.2816337680120795	-0.00419563	-0.0510785	0.213823	0.792161	1.03e-14	1.03e-14	4.6e-14	0.7220130325533087|0.29089844562302164|1.3244948779441323	0.7627066106041696|0.2885518874737802|1.2506494819468954	84.0|84.0|84.0	0.14080488114858733|0.05780568918443331|0.8422998730966242	FALSE	4.6e-14
Bacteria_SV-85-k--Bacteria;-p--Proteobacteria;-c--Alphaproteobacteria;-o--Rhizobiales;-f--Phyllobacteriaceae;-g--Mesorhizobium;	Bacteria_SV-12-k--Bacteria;-p--Actinobacteria;-c--Actinobacteria;-o--Propionibacteriales;-f--Nocardioidaceae;-g--Kribbella;	dist_kullbackleibler|correl_spearman	10.4548	copresence	Bacteria_SV-85-k--Bacteria;-p--Proteobacteria;-c--Alphaproteobacteria;-o--Rhizobiales;-f--Phyllobacteriaceae;-g--Mesorhizobium;>Bacteria_SV-12-k--Bacteria;-p--Actinobacteria;-c--Actinobacteria;-o--Propionibacteriales;-f--Nocardioidaceae;-g--Kribbella;	2	1.156008608448667|0.7932332540245798	dist_kullbackleibler=copresence|correl_spearman=copresence	dist_kullbackleibler=0.0|correl_spearman=0.008942479481655607	dist_kullbackleibler=1.156008608448667|correl_spearman=0.7932332540245798	8.52829	8.37944	2.37052	1.15601	0	0	0	1.0786003970449822|0.7590832954810139	1.04542011481568|0.7819180427702118	84.0|84.0	0.3441167393296564|0.11531173136693748	FALSE	0
Bacteria_SV-88-k--Bacteria;-p--Proteobacteria;-c--Alphaproteobacteria;-o--Sphingomonadales;-f--Erythrobacteraceae;-g--NA;	Bacteria_SV-12-k--Bacteria;-p--Actinobacteria;-c--Actinobacteria;-o--Propionibacteriales;-f--Nocardioidaceae;-g--Kribbella;	dist_bray|correl_pearson|dist_kullbackleibler	8.46351	copresence	Bacteria_SV-88-k--Bacteria;-p--Proteobacteria;-c--Alphaproteobacteria;-o--Sphingomonadales;-f--Erythrobacteraceae;-g--NA;>Bacteria_SV-12-k--Bacteria;-p--Actinobacteria;-c--Actinobacteria;-o--Propionibacteriales;-f--Nocardioidaceae;-g--Kribbella;	3	0.2640009604371888|0.7779752898473227|1.159438769218074	dist_bray=copresence|correl_pearson=copresence|dist_kullbackleibler=copresence	dist_bray=0.08466638061437848|correl_pearson=0.026039184411197236|dist_kullbackleibler=0.0	dist_bray=0.2640009604371888|correl_pearson=0.7779752898473227|dist_kullbackleibler=1.159438769218074	0.657681	0.653415	0.0874832	0.264001	0	0	0	0.2662468563876943|0.7567028902368804|1.0721898944239483	0.2628920662056695|0.7946776409845654|0.9695162900051603	76.0|76.0|76.0	0.08111888652705289|0.1460195949709803|0.6131427347682025	FALSE	0
Fungi_SV-75-k--Fungi;-p--Basidiomycota;-c--Agaricomycetes;-o--;-f--;-g--;-s--	Bacteria_SV-12-k--Bacteria;-p--Actinobacteria;-c--Actinobacteria;-o--Propionibacteriales;-f--Nocardioidaceae;-g--Kribbella;	correl_spearman|dist_kullbackleibler	6.43589	copresence	Fungi_SV-75-k--Fungi;-p--Basidiomycota;-c--Agaricomycetes;-o--;-f--;-g--;-s-->Bacteria_SV-12-k--Bacteria;-p--Actinobacteria;-c--Actinobacteria;-o--Propionibacteriales;-f--Nocardioidaceae;-g--Kribbella;	2	0.8190247252747253|1.3121787479471707	correl_spearman=copresence|dist_kullbackleibler=copresence	correl_spearman=0.011031267959277113|dist_kullbackleibler=0.0	correl_spearman=0.8190247252747253|dist_kullbackleibler=1.3121787479471707	0.0226133	0.0247253	0.229449	0.819025	0	0	0	0.7589797206776964|1.4780424024569976	0.7773635141225146|1.3343432179921935	72.0|72.0	0.1034633367096645|0.6834364276222215	FALSE	0
Bacteria_SV-59-k--Bacteria;-p--Actinobacteria;-c--Actinobacteria;-o--Pseudonocardiales;-f--Pseudonocardiaceae;-g--Actinophytocola;	Bacteria_SV-130-k--Bacteria;-p--Proteobacteria;-c--Alphaproteobacteria;-o--Rhizobiales;-f--Rhizobiaceae;-g--Rhizobium;	correl_spearman|dist_bray|dist_kullbackleibler	288	mutualExclusion	Bacteria_SV-59-k--Bacteria;-p--Actinobacteria;-c--Actinobacteria;-o--Pseudonocardiales;-f--Pseudonocardiaceae;-g--Actinophytocola;>Bacteria_SV-130-k--Bacteria;-p--Proteobacteria;-c--Alphaproteobacteria;-o--Rhizobiales;-f--Rhizobiaceae;-g--Rhizobium;	3	-0.5012053125493539|0.9854158558010405|27.65761074168721	correl_spearman=mutualExclusion|dist_bray=mutualExclusion|dist_kullbackleibler=mutualExclusion	correl_spearman=0.12628898234386865|dist_bray=0.38831188366310154|dist_kullbackleibler=1.8848618096434233E-4	correl_spearman=-0.5012053125493539|dist_bray=0.9854158558010405|dist_kullbackleibler=27.65761074168721	-0.0580731	-0.0691677	0.243102	-0.501205	0.00594689	0.00594689	0.0188005	-0.5330356155904428|0.9561556958386779|22.269173931058006	-0.5390222501003589|0.9747304585940825|23.049671251405925	38.0|38.0|38.0	0.17233878981773465|0.038936067592517595|3.652725979929424	FALSE	0.0188005
Bacteria_SV-143-k--Bacteria;-p--Actinobacteria;-c--Actinobacteria;-o--Propionibacteriales;-f--Nocardioidaceae;-g--Nocardioides;	Bacteria_SV-134-k--Bacteria;-p--Actinobacteria;-c--Actinobacteria;-o--Propionibacteriales;-f--Nocardioidaceae;-g--Nocardioides;	dist_bray|correl_pearson|sim_mutInfo|dist_kullbackleibler	7.34797	copresence	Bacteria_SV-143-k--Bacteria;-p--Actinobacteria;-c--Actinobacteria;-o--Propionibacteriales;-f--Nocardioidaceae;-g--Nocardioides;>Bacteria_SV-134-k--Bacteria;-p--Actinobacteria;-c--Actinobacteria;-o--Propionibacteriales;-f--Nocardioidaceae;-g--Nocardioides;	4	0.25466269576068534|0.8108906046948671|0.7543615790934095|1.1964958382882676	dist_bray=copresence|correl_pearson=copresence|sim_mutInfo=unknown|dist_kullbackleibler=copresence	dist_bray=0.06207514373586798|correl_pearson=0.024030581880003565|sim_mutInfo=0.05725756568313112|dist_kullbackleibler=2.8421709430404007E-14	dist_bray=0.25466269576068534|correl_pearson=0.8108906046948671|sim_mutInfo=0.7543615790934095|dist_kullbackleibler=1.1964958382882676	0.625134	0.633898	0.0850876	0.254663	2.11e-15	2.11e-15	9.46e-15	0.23152888998694418|0.7859120158696656|0.8272284514933531|1.0409262760756914	0.22290270378165722|0.8392473829722877|0.812930453269735|0.9599421143580344	74.0|74.0|74.0|74.0	0.0655306144977907|0.16174213625986059|0.12320046508892328|0.8938605702019283	FALSE	9.46e-15
Bacteria_SV-1467-k--Bacteria;-p--Proteobacteria;-c--Alphaproteobacteria;-o--Rhizobiales;-f--Brucellaceae;-g--Pseudochrobactrum;	Bacteria_SV-134-k--Bacteria;-p--Actinobacteria;-c--Actinobacteria;-o--Propionibacteriales;-f--Nocardioidaceae;-g--Nocardioides;	dist_kullbackleibler|dist_bray|correl_pearson|correl_spearman	71.7603	mutualExclusion	Bacteria_SV-1467-k--Bacteria;-p--Proteobacteria;-c--Alphaproteobacteria;-o--Rhizobiales;-f--Brucellaceae;-g--Pseudochrobactrum;>Bacteria_SV-134-k--Bacteria;-p--Actinobacteria;-c--Actinobacteria;-o--Propionibacteriales;-f--Nocardioidaceae;-g--Nocardioides;	4	20.497334556398954|0.998580851407523|-0.25799343946784703|-0.48978121156097343	dist_kullbackleibler=mutualExclusion|dist_bray=mutualExclusion|correl_pearson=mutualExclusion|correl_spearman=mutualExclusion	dist_kullbackleibler=1.478602129623141E-9|dist_bray=0.0023795459427284893|correl_pearson=0.14991538923893177|correl_spearman=0.08544402218383573	dist_kullbackleibler=20.497334556398954|dist_bray=0.998580851407523|correl_pearson=-0.25799343946784703|correl_spearman=-0.48978121156097343	12.3287	11.5875	3.55214	20.4973	6.8e-11	6.8e-11	2.86e-10	18.998324452223645|0.9968252285529386|-0.35391677692071744|-0.5310302949442638	19.054922400564536|0.9976958426371856|-0.32951486077037634|-0.5352055413123978	16.0|16.0|16.0|16.0	1.2633133720142207|0.002842023420011488|0.11369959762939173|0.1383864443488654	FALSE	2.86e-10
Bacteria_SV-188-k--Bacteria;-p--Proteobacteria;-c--Alphaproteobacteria;-o--Sphingomonadales;-f--Ellin6055;-g--NA;	Bacteria_SV-134-k--Bacteria;-p--Actinobacteria;-c--Actinobacteria;-o--Propionibacteriales;-f--Nocardioidaceae;-g--Nocardioides;	dist_bray|correl_pearson|dist_kullbackleibler|correl_spearman	19.9869	mutualExclusion	Bacteria_SV-188-k--Bacteria;-p--Proteobacteria;-c--Alphaproteobacteria;-o--Sphingomonadales;-f--Ellin6055;-g--NA;>Bacteria_SV-134-k--Bacteria;-p--Actinobacteria;-c--Actinobacteria;-o--Propionibacteriales;-f--Nocardioidaceae;-g--Nocardioides;	4	0.9860629473603013|-0.2767225591349313|19.130273294385503|-0.16277472527472528	dist_bray=mutualExclusion|correl_pearson=mutualExclusion|dist_kullbackleibler=mutualExclusion|correl_spearman=mutualExclusion	dist_bray=0.3199489467531622|correl_pearson=0.21935963681684023|dist_kullbackleibler=3.520326764971937E-5|correl_spearman=0.3949144277279437	dist_bray=0.9860629473603013|correl_pearson=-0.2767225591349313|dist_kullbackleibler=19.130273294385503|correl_spearman=-0.16277472527472528	0.853401	0.878272	0.100658	0.986063	0.000912	0.000912	0.00303446	0.9679624837831294|-0.30994243978929986|17.70990681387233|-0.1842828461868909	0.9812991545552023|-0.29735202852613907|18.278026099765732|-0.1696101393731882	74.0|74.0|74.0|74.0	0.0599626765544514|0.11044191861907679|2.2255067523744008|0.22517649883566895	FALSE	0.00303446
Bacteria_SV-20-k--Bacteria;-p--Proteobacteria;-c--Alphaproteobacteria;-o--Rhizobiales;-f--Methylobacteriaceae;-g--Microvirga;	Bacteria_SV-134-k--Bacteria;-p--Actinobacteria;-c--Actinobacteria;-o--Propionibacteriales;-f--Nocardioidaceae;-g--Nocardioides;	dist_bray|correl_pearson|dist_kullbackleibler	13.1753	copresence	Bacteria_SV-20-k--Bacteria;-p--Proteobacteria;-c--Alphaproteobacteria;-o--Rhizobiales;-f--Methylobacteriaceae;-g--Microvirga;>Bacteria_SV-134-k--Bacteria;-p--Actinobacteria;-c--Actinobacteria;-o--Propionibacteriales;-f--Nocardioidaceae;-g--Nocardioides;	3	0.2287712623726994|0.8010007322225332|1.1820308990870254	dist_bray=copresence|correl_pearson=copresence|dist_kullbackleibler=copresence	dist_bray=0.06268697306934612|correl_pearson=0.012689693230197419|dist_kullbackleibler=1.0436096431476471E-13	dist_bray=0.2287712623726994|correl_pearson=0.8010007322225332|dist_kullbackleibler=1.1820308990870254	0.565695	0.572254	0.0842176	0.228771	9.03e-14	9.03e-14	3.97e-13	0.21790101418293262|0.7920508208917223|1.098800906598622	0.2033663749882363|0.8194127522973685|1.0480385145135778	86.0|86.0|86.0	0.0514973735185074|0.11462081914028707|0.7861844628598247	FALSE	3.97e-13
Bacteria_SV-226-k--Bacteria;-p--Proteobacteria;-c--Alphaproteobacteria;-o--Sphingomonadales;-f--7B-8;-g--NA;	Bacteria_SV-134-k--Bacteria;-p--Actinobacteria;-c--Actinobacteria;-o--Propionibacteriales;-f--Nocardioidaceae;-g--Nocardioides;	dist_bray|correl_pearson	14.0667	copresence	Bacteria_SV-226-k--Bacteria;-p--Proteobacteria;-c--Alphaproteobacteria;-o--Sphingomonadales;-f--7B-8;-g--NA;>Bacteria_SV-134-k--Bacteria;-p--Actinobacteria;-c--Actinobacteria;-o--Propionibacteriales;-f--Nocardioidaceae;-g--Nocardioides;	2	0.2155011712744691|0.8934596288445705	dist_bray=copresence|correl_pearson=copresence	dist_bray=0.025696823347849618|correl_pearson=8.532924878980053E-4	dist_bray=0.2155011712744691|correl_pearson=0.8934596288445705	0.70141	0.713045	0.0912889	0.215501	0.0117671	0.0117671	0.0360875	0.21298894801047266|0.8655577016462979	0.20586382658597185|0.8856710548510338	4.0|4.0	0.06285386851728446|0.07558001594931091	FALSE	0.0360875
Bacteria_SV-22-k--Bacteria;-p--Proteobacteria;-c--Alphaproteobacteria;-o--Rhizobiales;-f--Methylobacteriaceae;-g--Microvirga;	Bacteria_SV-134-k--Bacteria;-p--Actinobacteria;-c--Actinobacteria;-o--Propionibacteriales;-f--Nocardioidaceae;-g--Nocardioides;	sim_mutInfo|dist_kullbackleibler|correl_pearson|correl_spearman|dist_bray	6.06137	copresence	Bacteria_SV-22-k--Bacteria;-p--Proteobacteria;-c--Alphaproteobacteria;-o--Rhizobiales;-f--Methylobacteriaceae;-g--Microvirga;>Bacteria_SV-134-k--Bacteria;-p--Actinobacteria;-c--Actinobacteria;-o--Propionibacteriales;-f--Nocardioidaceae;-g--Nocardioides;	5	0.6634309836227219|0.5832707533954952|0.8778746123038088|0.8039572840998294|0.22099872613488347	sim_mutInfo=unknown|dist_kullbackleibler=copresence|correl_pearson=copresence|correl_spearman=copresence|dist_bray=copresence	sim_mutInfo=0.053129015279034686|dist_kullbackleibler=0.0|correl_pearson=0.012070538756797533|correl_spearman=0.010601327985830133|dist_bray=0.04870114745443255	sim_mutInfo=0.6634309836227219|dist_kullbackleibler=0.5832707533954952|correl_pearson=0.8778746123038088|correl_spearman=0.8039572840998294|dist_bray=0.22099872613488347	0.28387	0.285821	0.101372	0.663431	0	0	0	0.8584535436147233|0.4816875540986223|0.8263302784175016|0.787840131812925|0.22193821164461183	0.8483241737707613|0.43669572375128407|0.8833809714571665|0.8083618611881742|0.21034221057318725	64.0|64.0|64.0|64.0|64.0	0.12654090105889576|0.23167569835698526|0.1350883264631279|0.11173110410905718|0.06113633563082281	FALSE	0
Bacteria_SV-230-k--Bacteria;-p--Proteobacteria;-c--Alphaproteobacteria;-o--Caulobacterales;-f--Caulobacteraceae;-g--Phenylobacterium;	Bacteria_SV-134-k--Bacteria;-p--Actinobacteria;-c--Actinobacteria;-o--Propionibacteriales;-f--Nocardioidaceae;-g--Nocardioides;	dist_kullbackleibler|correl_pearson|dist_bray	8.99264	copresence	Bacteria_SV-230-k--Bacteria;-p--Proteobacteria;-c--Alphaproteobacteria;-o--Caulobacterales;-f--Caulobacteraceae;-g--Phenylobacterium;>Bacteria_SV-134-k--Bacteria;-p--Actinobacteria;-c--Actinobacteria;-o--Propionibacteriales;-f--Nocardioidaceae;-g--Nocardioides;	3	1.4330202893742823|0.7680084549715598|0.26890217377331005	dist_kullbackleibler=copresence|correl_pearson=copresence|dist_bray=copresence	dist_kullbackleibler=2.220446049250313E-16|correl_pearson=0.005248221275983178|dist_bray=0.03448616454720299	dist_kullbackleibler=1.4330202893742823|correl_pearson=0.7680084549715598|dist_bray=0.26890217377331005	7.97988	8.28554	2.38593	1.43302	0	0	0	1.1732760421349382|0.7799999765038692|0.24404625891477288	1.1218346011563178|0.798189101727865|0.2352811286131442	38.0|38.0|38.0	0.6934745507009515|0.10219111406895634|0.05115374784962163	FALSE	0
Bacteria_SV-24-k--Bacteria;-p--Actinobacteria;-c--Actinobacteria;-o--Micrococcales;-f--Microbacteriaceae;-g--NA;	Bacteria_SV-134-k--Bacteria;-p--Actinobacteria;-c--Actinobacteria;-o--Propionibacteriales;-f--Nocardioidaceae;-g--Nocardioides;	correl_spearman|dist_kullbackleibler|dist_bray|sim_mutInfo	8.63953	copresence	Bacteria_SV-24-k--Bacteria;-p--Actinobacteria;-c--Actinobacteria;-o--Micrococcales;-f--Microbacteriaceae;-g--NA;>Bacteria_SV-134-k--Bacteria;-p--Actinobacteria;-c--Actinobacteria;-o--Propionibacteriales;-f--Nocardioidaceae;-g--Nocardioides;	4	0.7918726481000092|0.6938995886789361|0.2869124478556696|0.9611393483092869	correl_spearman=copresence|dist_kullbackleibler=copresence|dist_bray=copresence|sim_mutInfo=unknown	correl_spearman=0.018905899051855135|dist_kullbackleibler=0.0|dist_bray=0.09108812196679694|sim_mutInfo=0.043846733006549066	correl_spearman=0.7918726481000092|dist_kullbackleibler=0.6938995886789361|dist_bray=0.2869124478556696|sim_mutInfo=0.9611393483092869	0.00361241	0.0115651	0.229627	0.791873	0	0	0	0.7615628342433007|0.6707591231954653|0.2714990925205371|0.8374481618144249	0.7731262660364617|0.6296647372984412|0.2826933336010574|0.8378470315442379	86.0|86.0|86.0|86.0	0.13318490275758024|0.2772533367494955|0.0545399473981962|0.10535405524346642	FALSE	0
Bacteria_SV-27-k--Bacteria;-p--Actinobacteria;-c--Actinobacteria;-o--Micrococcales;-f--Micrococcaceae;-g--Pseudarthrobacter;	Bacteria_SV-134-k--Bacteria;-p--Actinobacteria;-c--Actinobacteria;-o--Propionibacteriales;-f--Nocardioidaceae;-g--Nocardioides;	sim_mutInfo|dist_kullbackleibler	8.5682	copresence	Bacteria_SV-27-k--Bacteria;-p--Actinobacteria;-c--Actinobacteria;-o--Micrococcales;-f--Micrococcaceae;-g--Pseudarthrobacter;>Bacteria_SV-134-k--Bacteria;-p--Actinobacteria;-c--Actinobacteria;-o--Propionibacteriales;-f--Nocardioidaceae;-g--Nocardioides;	2	0.7954590180150927|1.4036807134240337	sim_mutInfo=unknown|dist_kullbackleibler=copresence	sim_mutInfo=0.0703828672130472|dist_kullbackleibler=1.3988810110276972E-14	sim_mutInfo=0.7954590180150927|dist_kullbackleibler=1.4036807134240337	0.28916	0.276083	0.105176	0.795459	1.24e-12	1.24e-12	5.35e-12	0.8379535131813576|1.2342080618371254	0.8360729772821351|1.2012552655431268	74.0|74.0	0.13881781906462148|0.8960990230009289	FALSE	5.35e-12
Bacteria_SV-29-k--Bacteria;-p--Proteobacteria;-c--Alphaproteobacteria;-o--Rhodobacterales;-f--Rhodobacteraceae;-g--Rubellimicrobium;	Bacteria_SV-134-k--Bacteria;-p--Actinobacteria;-c--Actinobacteria;-o--Propionibacteriales;-f--Nocardioidaceae;-g--Nocardioides;	dist_kullbackleibler|correl_pearson|dist_bray	10.3348	copresence	Bacteria_SV-29-k--Bacteria;-p--Proteobacteria;-c--Alphaproteobacteria;-o--Rhodobacterales;-f--Rhodobacteraceae;-g--Rubellimicrobium;>Bacteria_SV-134-k--Bacteria;-p--Actinobacteria;-c--Actinobacteria;-o--Propionibacteriales;-f--Nocardioidaceae;-g--Nocardioides;	3	1.020398502134036|0.9040699462987857|0.19590863680628756	dist_kullbackleibler=copresence|correl_pearson=copresence|dist_bray=copresence	dist_kullbackleibler=0.0|correl_pearson=0.0046174924665118855|dist_bray=0.04164008694791366	dist_kullbackleibler=1.020398502134036|correl_pearson=0.9040699462987857|dist_bray=0.19590863680628756	7.65534	7.77539	2.3358	1.0204	0	0	0	0.9155738489104912|0.8599114046737364|0.20078741337387132	0.8718602540833491|0.9098225946835843|0.19630748320845404	80.0|80.0|80.0	0.539541129910656|0.11745972397406029|0.054053758300385134	FALSE	0
Bacteria_SV-30-k--Bacteria;-p--Actinobacteria;-c--Actinobacteria;-o--Propionibacteriales;-f--Nocardioidaceae;-g--Nocardioides;	Bacteria_SV-134-k--Bacteria;-p--Actinobacteria;-c--Actinobacteria;-o--Propionibacteriales;-f--Nocardioidaceae;-g--Nocardioides;	correl_pearson|dist_bray|dist_kullbackleibler|correl_spearman|sim_mutInfo	5.77157	copresence	Bacteria_SV-30-k--Bacteria;-p--Actinobacteria;-c--Actinobacteria;-o--Propionibacteriales;-f--Nocardioidaceae;-g--Nocardioides;>Bacteria_SV-134-k--Bacteria;-p--Actinobacteria;-c--Actinobacteria;-o--Propionibacteriales;-f--Nocardioidaceae;-g--Nocardioides;	5	0.9633603979625244|0.19085476279038693|0.2078642185750808|0.9423076923076923|0.8756482100353522	correl_pearson=copresence|dist_bray=copresence|dist_kullbackleibler=copresence|correl_spearman=copresence|sim_mutInfo=unknown	correl_pearson=1.4417708955161146E-5|dist_bray=0.009486882667666396|dist_kullbackleibler=0.0|correl_spearman=2.549408780481155E-4|sim_mutInfo=0.031187611666681492	correl_pearson=0.9633603979625244|dist_bray=0.19085476279038693|dist_kullbackleibler=0.2078642185750808|correl_spearman=0.9423076923076923|sim_mutInfo=0.8756482100353522	0.00922496	-0.0307291	0.233094	0.96336	0	0	0	0.9353070872457531|0.18574984806254183|0.2003686220277664|0.9164762938436135|0.9443225343526471	0.9572397052030884|0.19381551530422247|0.19553228665883385|0.9349363507779347|0.9296302491736461	86.0|86.0|86.0|86.0|86.0	0.049026685276930486|0.04330767050098685|0.05761099700000032|0.06337040210143476|0.12100933611808432	FALSE	0
Bacteria_SV-35-k--Bacteria;-p--Proteobacteria;-c--Alphaproteobacteria;-o--Rhizobiales;-f--Methylobacteriaceae;-g--Microvirga;	Bacteria_SV-134-k--Bacteria;-p--Actinobacteria;-c--Actinobacteria;-o--Propionibacteriales;-f--Nocardioidaceae;-g--Nocardioides;	sim_mutInfo|dist_kullbackleibler|correl_pearson|dist_bray	12.3231	copresence	Bacteria_SV-35-k--Bacteria;-p--Proteobacteria;-c--Alphaproteobacteria;-o--Rhizobiales;-f--Methylobacteriaceae;-g--Microvirga;>Bacteria_SV-134-k--Bacteria;-p--Actinobacteria;-c--Actinobacteria;-o--Propionibacteriales;-f--Nocardioidaceae;-g--Nocardioides;	4	0.7321167200328991|1.2345191909383328|0.8554019805739556|0.23455645531402547	sim_mutInfo=unknown|dist_kullbackleibler=copresence|correl_pearson=copresence|dist_bray=copresence	sim_mutInfo=0.10285061237272797|dist_kullbackleibler=0.0|correl_pearson=0.0023298789658344754|dist_bray=0.04474248554249316	sim_mutInfo=0.7321167200328991|dist_kullbackleibler=1.2345191909383328|correl_pearson=0.8554019805739556|dist_bray=0.23455645531402547	0.29311	0.291261	0.110296	0.732117	0	0	0	0.7555124829972338|1.1588756515274437|0.8364687482227784|0.22673201303081775	0.7551914376491811|1.0271476758496592|0.8612065603801935|0.22147731651930702	80.0|80.0|80.0|80.0	0.1335161448672689|0.6892516253869102|0.08601033421863552|0.054247898119416535	FALSE	0
Bacteria_SV-36-k--Bacteria;-p--Actinobacteria;-c--Actinobacteria;-o--Micrococcales;-f--Micrococcaceae;-g--Arthrobacter;	Bacteria_SV-134-k--Bacteria;-p--Actinobacteria;-c--Actinobacteria;-o--Propionibacteriales;-f--Nocardioidaceae;-g--Nocardioides;	correl_pearson|dist_kullbackleibler|dist_bray|sim_mutInfo	7.59729	copresence	Bacteria_SV-36-k--Bacteria;-p--Actinobacteria;-c--Actinobacteria;-o--Micrococcales;-f--Micrococcaceae;-g--Arthrobacter;>Bacteria_SV-134-k--Bacteria;-p--Actinobacteria;-c--Actinobacteria;-o--Propionibacteriales;-f--Nocardioidaceae;-g--Nocardioides;	4	0.7921797339027828|1.2385488794135358|0.26361389354794185|0.7954590180150927	correl_pearson=copresence|dist_kullbackleibler=copresence|dist_bray=copresence|sim_mutInfo=unknown	correl_pearson=0.020214092654690208|dist_kullbackleibler=6.661338147750939E-16|dist_bray=0.05250049362660869|sim_mutInfo=0.05570615621841679	correl_pearson=0.7921797339027828|dist_kullbackleibler=1.2385488794135358|dist_bray=0.26361389354794185|sim_mutInfo=0.7954590180150927	0.026074	-0.0206381	0.232743	0.79218	0	0	0	0.7626946619379338|1.1000179026373802|0.25465000262057497|0.8558275065392061	0.8022419040327193|1.05041646361074|0.24945746258349988|0.8360729772821351	74.0|74.0|74.0|74.0	0.12919829686084328|0.928501649005188|0.05843834800650222|0.13010189831043745	FALSE	0
Bacteria_SV-50-k--Bacteria;-p--Actinobacteria;-c--Actinobacteria;-o--Micrococcales;-f--Micrococcaceae;-g--Arthrobacter;	Bacteria_SV-134-k--Bacteria;-p--Actinobacteria;-c--Actinobacteria;-o--Propionibacteriales;-f--Nocardioidaceae;-g--Nocardioides;	sim_mutInfo|dist_kullbackleibler	7.20389	copresence	Bacteria_SV-50-k--Bacteria;-p--Actinobacteria;-c--Actinobacteria;-o--Micrococcales;-f--Micrococcaceae;-g--Arthrobacter;>Bacteria_SV-134-k--Bacteria;-p--Actinobacteria;-c--Actinobacteria;-o--Propionibacteriales;-f--Nocardioidaceae;-g--Nocardioides;	2	0.7847176145646646|0.6122939295941644	sim_mutInfo=unknown|dist_kullbackleibler=copresence	sim_mutInfo=0.04087578238747591|dist_kullbackleibler=0.0	sim_mutInfo=0.7847176145646646|dist_kullbackleibler=0.6122939295941644	0.298337	0.281522	0.112619	0.784718	0	0	0	0.9086523757912668|0.5737743831771117	0.8918290706825327|0.5994237572052785	86.0|86.0	0.12294303372676574|0.13603455353881017	FALSE	0
Bacteria_SV-56-k--Bacteria;-p--Actinobacteria;-c--Actinobacteria;-o--Micrococcales;-f--Micrococcaceae;-g--Arthrobacter;	Bacteria_SV-134-k--Bacteria;-p--Actinobacteria;-c--Actinobacteria;-o--Propionibacteriales;-f--Nocardioidaceae;-g--Nocardioides;	dist_kullbackleibler|sim_mutInfo	7.95849	copresence	Bacteria_SV-56-k--Bacteria;-p--Actinobacteria;-c--Actinobacteria;-o--Micrococcales;-f--Micrococcaceae;-g--Arthrobacter;>Bacteria_SV-134-k--Bacteria;-p--Actinobacteria;-c--Actinobacteria;-o--Propionibacteriales;-f--Nocardioidaceae;-g--Nocardioides;	2	1.3299306151938204|0.7630972967207315	dist_kullbackleibler=copresence|sim_mutInfo=unknown	dist_kullbackleibler=0.0|sim_mutInfo=0.06028866331335003	dist_kullbackleibler=1.3299306151938204|sim_mutInfo=0.7630972967207315	6.73014	6.60899	2.27573	1.32993	0	0	0	1.220392438493964|0.7948343957143598	1.195252564566018|0.7847176145646639	86.0|86.0	0.3898086867855604|0.11455740624786342	FALSE	0
Bacteria_SV-604-k--Bacteria;-p--Proteobacteria;-c--Alphaproteobacteria;-o--Rhizobiales;-f--Hyphomicrobiaceae;-g--Devosia;	Bacteria_SV-134-k--Bacteria;-p--Actinobacteria;-c--Actinobacteria;-o--Propionibacteriales;-f--Nocardioidaceae;-g--Nocardioides;	dist_kullbackleibler|correl_pearson|dist_bray|correl_spearman	56.025	mutualExclusion	Bacteria_SV-604-k--Bacteria;-p--Proteobacteria;-c--Alphaproteobacteria;-o--Rhizobiales;-f--Hyphomicrobiaceae;-g--Devosia;>Bacteria_SV-134-k--Bacteria;-p--Actinobacteria;-c--Actinobacteria;-o--Propionibacteriales;-f--Nocardioidaceae;-g--Nocardioides;	4	20.682731300490975|-0.28970511617434225|0.9952854588783309|-0.2928588687684171	dist_kullbackleibler=mutualExclusion|correl_pearson=mutualExclusion|dist_bray=mutualExclusion|correl_spearman=mutualExclusion	dist_kullbackleibler=7.293521342432996E-11|correl_pearson=0.17503268209245615|dist_bray=0.01844214310707304|correl_spearman=0.21408619085747027	dist_kullbackleibler=20.682731300490975|correl_pearson=-0.28970511617434225|dist_bray=0.9952854588783309|correl_spearman=-0.2928588687684171	12.6	12.063	3.37687	20.6827	7.64e-11	7.64e-11	3.2e-10	19.326599251399912|-0.35810869080476554|0.9927915730978217|-0.3574317015271396	19.54120624913708|-0.34196357614089984|0.9938118149242896|-0.34501061869708594	14.0|14.0|14.0|14.0	1.1013507957091566|0.12457951664458626|0.003826674113363678|0.20629385011501974	FALSE	3.2e-10
Bacteria_SV-69-k--Bacteria;-p--Chloroflexi;-c--Chloroflexia;-o--Kallotenuales;-f--AKIW781;-g--NA;	Bacteria_SV-134-k--Bacteria;-p--Actinobacteria;-c--Actinobacteria;-o--Propionibacteriales;-f--Nocardioidaceae;-g--Nocardioides;	correl_pearson|dist_kullbackleibler	21.5893	copresence	Bacteria_SV-69-k--Bacteria;-p--Chloroflexi;-c--Chloroflexia;-o--Kallotenuales;-f--AKIW781;-g--NA;>Bacteria_SV-134-k--Bacteria;-p--Actinobacteria;-c--Actinobacteria;-o--Propionibacteriales;-f--Nocardioidaceae;-g--Nocardioides;	2	0.7247636815601225|1.3924912140873635	correl_pearson=copresence|dist_kullbackleibler=copresence	correl_pearson=0.03347387423771364|dist_kullbackleibler=0.0	correl_pearson=0.7247636815601225|dist_kullbackleibler=1.3924912140873635	0.00605774	-0.0278691	0.211248	0.724764	0	0	0	0.705982501875145|1.4577915371271497	0.7230180628344434|1.372457680282478	68.0|68.0	0.14596209663464207|0.5855868843384489	FALSE	0
Bacteria_SV-6-k--Bacteria;-p--Proteobacteria;-c--Alphaproteobacteria;-o--Rhizobiales;-f--Methylobacteriaceae;-g--NA;	Bacteria_SV-134-k--Bacteria;-p--Actinobacteria;-c--Actinobacteria;-o--Propionibacteriales;-f--Nocardioidaceae;-g--Nocardioides;	correl_pearson|dist_bray|dist_kullbackleibler	13.1818	copresence	Bacteria_SV-6-k--Bacteria;-p--Proteobacteria;-c--Alphaproteobacteria;-o--Rhizobiales;-f--Methylobacteriaceae;-g--NA;>Bacteria_SV-134-k--Bacteria;-p--Actinobacteria;-c--Actinobacteria;-o--Propionibacteriales;-f--Nocardioidaceae;-g--Nocardioides;	3	0.7538723961041466|0.3002456300398251|1.449874459432002	correl_pearson=copresence|dist_bray=copresence|dist_kullbackleibler=copresence	correl_pearson=0.007032472137402324|dist_bray=0.07144647410118876|dist_kullbackleibler=4.0190073491430667E-13	correl_pearson=0.7538723961041466|dist_bray=0.3002456300398251|dist_kullbackleibler=1.449874459432002	-0.0186357	-0.0653543	0.20469	0.753872	2.32e-13	2.32e-13	1.01e-12	0.7528941165997936|0.27819703216924685|1.3474774881539988	0.7674611891109975|0.2794494256239367|1.2883394642843808	80.0|80.0|80.0	0.09871657315441383|0.050269610354645715|0.8184180148716063	FALSE	1.01e-12
Bacteria_SV-7-k--Bacteria;-p--Proteobacteria;-c--Alphaproteobacteria;-o--Rhizobiales;-f--Methylobacteriaceae;-g--Microvirga;	Bacteria_SV-134-k--Bacteria;-p--Actinobacteria;-c--Actinobacteria;-o--Propionibacteriales;-f--Nocardioidaceae;-g--Nocardioides;	correl_pearson|sim_mutInfo|dist_kullbackleibler|dist_bray|correl_spearman	8.23859	copresence	Bacteria_SV-7-k--Bacteria;-p--Proteobacteria;-c--Alphaproteobacteria;-o--Rhizobiales;-f--Methylobacteriaceae;-g--Microvirga;>Bacteria_SV-134-k--Bacteria;-p--Actinobacteria;-c--Actinobacteria;-o--Propionibacteriales;-f--Nocardioidaceae;-g--Nocardioides;	5	0.8940720720784561|0.7469164360735498|0.3487409232772455|0.2008952449954966|0.8775908213479484	correl_pearson=copresence|sim_mutInfo=unknown|dist_kullbackleibler=copresence|dist_bray=copresence|correl_spearman=copresence	correl_pearson=4.960246672537361E-4|sim_mutInfo=0.047158524363333676|dist_kullbackleibler=0.0|dist_bray=0.012189963966930062|correl_spearman=0.002139509711518106	correl_pearson=0.8940720720784561|sim_mutInfo=0.7469164360735498|dist_kullbackleibler=0.3487409232772455|dist_bray=0.2008952449954966|correl_spearman=0.8775908213479484	0.0325967	0.0430912	0.214506	0.894072	0	0	0	0.8748727795995782|0.848640396515661|0.3246656426115807|0.1883737274956081|0.8592946976723559	0.8958497918095644|0.8428485362922487|0.3125751790904471|0.1901222158776502|0.8828732892229517	86.0|86.0|86.0|86.0|86.0	0.06543130843001013|0.11959813782834028|0.13493830610742835|0.0296077996325058|0.09122048829578447	FALSE	0
Bacteria_SV-97-k--Bacteria;-p--Proteobacteria;-c--Alphaproteobacteria;-o--Rhodospirillales;-f--Acetobacteraceae;-g--Roseomonas;	Bacteria_SV-134-k--Bacteria;-p--Actinobacteria;-c--Actinobacteria;-o--Propionibacteriales;-f--Nocardioidaceae;-g--Nocardioides;	correl_spearman|dist_kullbackleibler|dist_bray	7.11619	copresence	Bacteria_SV-97-k--Bacteria;-p--Proteobacteria;-c--Alphaproteobacteria;-o--Rhodospirillales;-f--Acetobacteraceae;-g--Roseomonas;>Bacteria_SV-134-k--Bacteria;-p--Actinobacteria;-c--Actinobacteria;-o--Propionibacteriales;-f--Nocardioidaceae;-g--Nocardioides;	3	0.8485576923076923|0.8395280933350175|0.2997232959336691	correl_spearman=copresence|dist_kullbackleibler=copresence|dist_bray=copresence	correl_spearman=0.005164879091731245|dist_kullbackleibler=0.0|dist_bray=0.06673469872484772	correl_spearman=0.8485576923076923|dist_kullbackleibler=0.8395280933350175|dist_bray=0.2997232959336691	0.0376889	0.043956	0.21428	0.848558	0	0	0	0.8326430524165338|0.7250521988336833|0.2762898911455915	0.8539005010054705|0.6848645093768226|0.27697443492301643	80.0|80.0|80.0	0.09608333580157133|0.2785422051995462|0.04833180249000746	FALSE	0
Fungi_SV-31-k--Fungi;-p--Ascomycota;-c--Sordariomycetes;-o--Sordariales;-f--Chaetomiaceae;-g--Thielavia;-s--microspora-	Bacteria_SV-134-k--Bacteria;-p--Actinobacteria;-c--Actinobacteria;-o--Propionibacteriales;-f--Nocardioidaceae;-g--Nocardioides;	sim_mutInfo|correl_pearson|correl_spearman	13.0746	copresence	Fungi_SV-31-k--Fungi;-p--Ascomycota;-c--Sordariomycetes;-o--Sordariales;-f--Chaetomiaceae;-g--Thielavia;-s--microspora->Bacteria_SV-134-k--Bacteria;-p--Actinobacteria;-c--Actinobacteria;-o--Propionibacteriales;-f--Nocardioidaceae;-g--Nocardioides;	3	0.8756482100353518|0.8195671638596526|0.8818681318681318	sim_mutInfo=unknown|correl_pearson=copresence|correl_spearman=copresence	sim_mutInfo=0.02751187051544768|correl_pearson=0.08163713136180928|correl_spearman=0.0029128467934259605	sim_mutInfo=0.8756482100353518|correl_pearson=0.8195671638596526|correl_spearman=0.8818681318681318	0.279174	0.281522	0.0963952	0.875648	0.00449678	0.00449678	0.0143292	0.882183097015813|0.7095704048809043|0.8437225915517262	0.8756482100353511|0.8220027152771754|0.8616168973051713	86.0|86.0|86.0	0.09877317310002591|0.24681351047750752|0.0894781204002386	FALSE	0.0143292
Bacteria_SV-110-k--Bacteria;-p--Actinobacteria;-c--Actinobacteria;-o--Streptosporangiales;-f--Thermomonosporaceae;-g--Actinomadura;	Bacteria_SV-135-k--Bacteria;-p--Actinobacteria;-c--Actinobacteria;-o--Propionibacteriales;-f--Nocardioidaceae;-g--Kribbella;	dist_kullbackleibler|correl_spearman	7.36723	copresence	Bacteria_SV-110-k--Bacteria;-p--Actinobacteria;-c--Actinobacteria;-o--Streptosporangiales;-f--Thermomonosporaceae;-g--Actinomadura;>Bacteria_SV-135-k--Bacteria;-p--Actinobacteria;-c--Actinobacteria;-o--Propionibacteriales;-f--Nocardioidaceae;-g--Kribbella;	2	1.1241472253022124|0.8833333333333335	dist_kullbackleibler=copresence|correl_spearman=copresence	dist_kullbackleibler=0.0|correl_spearman=1.1254885209371901E-4	dist_kullbackleibler=1.1241472253022124|correl_spearman=0.8833333333333335				1.12415	0	0	0	-100.0|-100.0	-100.0|-100.0	-14.0|-14.0	-100.0|-100.0	FALSE	0
Bacteria_SV-1467-k--Bacteria;-p--Proteobacteria;-c--Alphaproteobacteria;-o--Rhizobiales;-f--Brucellaceae;-g--Pseudochrobactrum;	Bacteria_SV-135-k--Bacteria;-p--Actinobacteria;-c--Actinobacteria;-o--Propionibacteriales;-f--Nocardioidaceae;-g--Kribbella;	dist_kullbackleibler|dist_bray|correl_spearman|correl_pearson	119.313	mutualExclusion	Bacteria_SV-1467-k--Bacteria;-p--Proteobacteria;-c--Alphaproteobacteria;-o--Rhizobiales;-f--Brucellaceae;-g--Pseudochrobactrum;>Bacteria_SV-135-k--Bacteria;-p--Actinobacteria;-c--Actinobacteria;-o--Propionibacteriales;-f--Nocardioidaceae;-g--Kribbella;	4	22.076327040726742|0.9986832842016045|-0.490909090909091|-0.23878833599912905	dist_kullbackleibler=mutualExclusion|dist_bray=mutualExclusion|correl_spearman=mutualExclusion|correl_pearson=mutualExclusion	dist_kullbackleibler=2.422839706639479E-12|dist_bray=0.004479342743856418|correl_spearman=0.0855700709360172|correl_pearson=0.11644912654087769	dist_kullbackleibler=22.076327040726742|dist_bray=0.9986832842016045|correl_spearman=-0.490909090909091|correl_pearson=-0.23878833599912905				22.0763	1.2e-13	1.2e-13	5.25e-13	-100.0|-100.0|-100.0|-100.0	-100.0|-100.0|-100.0|-100.0	-36.0|-36.0|-36.0|-36.0	-100.0|-100.0|-100.0|-100.0	FALSE	5.25e-13
Bacteria_SV-188-k--Bacteria;-p--Proteobacteria;-c--Alphaproteobacteria;-o--Sphingomonadales;-f--Ellin6055;-g--NA;	Bacteria_SV-135-k--Bacteria;-p--Actinobacteria;-c--Actinobacteria;-o--Propionibacteriales;-f--Nocardioidaceae;-g--Kribbella;	correl_spearman|dist_bray|dist_kullbackleibler|correl_pearson	35.6592	mutualExclusion	Bacteria_SV-188-k--Bacteria;-p--Proteobacteria;-c--Alphaproteobacteria;-o--Sphingomonadales;-f--Ellin6055;-g--NA;>Bacteria_SV-135-k--Bacteria;-p--Actinobacteria;-c--Actinobacteria;-o--Propionibacteriales;-f--Nocardioidaceae;-g--Kribbella;	4	-0.24164463309709291|0.9922710551884212|19.38587481873281|-0.2573875848602102	correl_spearman=mutualExclusion|dist_bray=mutualExclusion|dist_kullbackleibler=mutualExclusion|correl_pearson=mutualExclusion	correl_spearman=0.28265576227387756|dist_bray=0.2836789902950667|dist_kullbackleibler=9.104043259100525E-5|correl_pearson=0.23869084104249927	correl_spearman=-0.24164463309709291|dist_bray=0.9922710551884212|dist_kullbackleibler=19.38587481873281|correl_pearson=-0.2573875848602102				-0.241645	0.00149669	0.00149669	0.00491867	-100.0|-100.0|-100.0|-100.0	-100.0|-100.0|-100.0|-100.0	-2.0|-2.0|-2.0|-2.0	-100.0|-100.0|-100.0|-100.0	FALSE	0.00491867
Bacteria_SV-263-k--Bacteria;-p--Proteobacteria;-c--Alphaproteobacteria;-o--Rhizobiales;-f--Rhizobiaceae;-g--Ensifer;	Bacteria_SV-135-k--Bacteria;-p--Actinobacteria;-c--Actinobacteria;-o--Propionibacteriales;-f--Nocardioidaceae;-g--Kribbella;	correl_spearman|dist_kullbackleibler|correl_pearson|dist_bray|sim_mutInfo	4.9	copresence	Bacteria_SV-263-k--Bacteria;-p--Proteobacteria;-c--Alphaproteobacteria;-o--Rhizobiales;-f--Rhizobiaceae;-g--Ensifer;>Bacteria_SV-135-k--Bacteria;-p--Actinobacteria;-c--Actinobacteria;-o--Propionibacteriales;-f--Nocardioidaceae;-g--Kribbella;	5	0.9426824161620108|0.5509644622994996|0.7745740163766478|0.26858115199919086|0.7733552205165191	correl_spearman=copresence|dist_kullbackleibler=copresence|correl_pearson=copresence|dist_bray=copresence|sim_mutInfo=unknown	correl_spearman=6.8206263713621595E-6|dist_kullbackleibler=0.0|correl_pearson=0.007053968813339195|dist_bray=0.04353369805242202|sim_mutInfo=0.03204570606412349	correl_spearman=0.9426824161620108|dist_kullbackleibler=0.5509644622994996|correl_pearson=0.7745740163766478|dist_bray=0.26858115199919086|sim_mutInfo=0.7733552205165191	-0.0201229	-0.000371	0.224815	0.942682	0	0	0	0.9159677935573555|0.5354435896900843|0.7402050713311441|0.27249216718224645|0.9057171853945404	0.9215869847311797|0.5339102357499155|0.7246158288383184|0.2699355064177581|0.914971594694932	6.0|6.0|6.0|6.0|6.0	0.04631756656418237|0.18316608863032952|0.08660252520646777|0.06280481532218249|0.1229937905123067	FALSE	0
Bacteria_SV-52-k--Bacteria;-p--Chloroflexi;-c--Chloroflexia;-o--Kallotenuales;-f--AKIW781;-g--NA;	Bacteria_SV-135-k--Bacteria;-p--Actinobacteria;-c--Actinobacteria;-o--Propionibacteriales;-f--Nocardioidaceae;-g--Kribbella;	sim_mutInfo|correl_pearson|dist_bray|correl_spearman|dist_kullbackleibler	3.3	copresence	Bacteria_SV-52-k--Bacteria;-p--Chloroflexi;-c--Chloroflexia;-o--Kallotenuales;-f--AKIW781;-g--NA;>Bacteria_SV-135-k--Bacteria;-p--Actinobacteria;-c--Actinobacteria;-o--Propionibacteriales;-f--Nocardioidaceae;-g--Kribbella;	5	0.7322577815948359|0.7209594193152131|0.27251145308154034|0.9121212121212123|0.613511343318546	sim_mutInfo=unknown|correl_pearson=copresence|dist_bray=copresence|correl_spearman=copresence|dist_kullbackleibler=copresence	sim_mutInfo=0.0235075780595857|correl_pearson=0.02337711660235431|dist_bray=0.05401848590806191|correl_spearman=8.347091603904677E-4|dist_kullbackleibler=0.0	sim_mutInfo=0.7322577815948359|correl_pearson=0.7209594193152131|dist_bray=0.27251145308154034|correl_spearman=0.9121212121212123|dist_kullbackleibler=0.613511343318546	0.248844	0.23932	0.0674216	0.732258	0	0	0	0.928189803866664|0.7184659946104519|0.26645381987195116|0.8716984609531208|0.5592479191061416	0.914971594694932|0.7439014839461937|0.24916427423575072|0.8845861807137431|0.5581883972111913	6.0|6.0|6.0|6.0|6.0	0.11699072771607726|0.12416335980155419|0.07655130713092934|0.07868168008093585|0.21106788946325644	FALSE	0
Bacteria_SV-604-k--Bacteria;-p--Proteobacteria;-c--Alphaproteobacteria;-o--Rhizobiales;-f--Hyphomicrobiaceae;-g--Devosia;	Bacteria_SV-135-k--Bacteria;-p--Actinobacteria;-c--Actinobacteria;-o--Propionibacteriales;-f--Nocardioidaceae;-g--Kribbella;	correl_spearman|correl_pearson|dist_kullbackleibler|dist_bray	109.268	mutualExclusion	Bacteria_SV-604-k--Bacteria;-p--Proteobacteria;-c--Alphaproteobacteria;-o--Rhizobiales;-f--Hyphomicrobiaceae;-g--Devosia;>Bacteria_SV-135-k--Bacteria;-p--Actinobacteria;-c--Actinobacteria;-o--Propionibacteriales;-f--Nocardioidaceae;-g--Kribbella;	4	0.0015151515151515154|-0.26601982590127066|19.11425788090672|0.9955504723339654	correl_spearman=mutualExclusion|correl_pearson=mutualExclusion|dist_kullbackleibler=mutualExclusion|dist_bray=mutualExclusion	correl_spearman=0.41276612513890165|correl_pearson=0.1852976055256348|dist_kullbackleibler=1.1208616171998198E-4|dist_bray=0.005285418723816715	correl_spearman=0.0015151515151515154|correl_pearson=-0.26601982590127066|dist_kullbackleibler=19.11425788090672|dist_bray=0.9955504723339654				0.00151515	5.91e-05	5.91e-05	0.000209	-100.0|-100.0|-100.0|-100.0	-100.0|-100.0|-100.0|-100.0	-30.0|-30.0|-30.0|-30.0	-100.0|-100.0|-100.0|-100.0	FALSE	0.000209
Bacteria_SV-77-k--Bacteria;-p--Proteobacteria;-c--Alphaproteobacteria;-o--Rhizobiales;-f--Methylobacteriaceae;-g--Microvirga;	Bacteria_SV-135-k--Bacteria;-p--Actinobacteria;-c--Actinobacteria;-o--Propionibacteriales;-f--Nocardioidaceae;-g--Kribbella;	dist_kullbackleibler|correl_spearman|sim_mutInfo	13.8667	copresence	Bacteria_SV-77-k--Bacteria;-p--Proteobacteria;-c--Alphaproteobacteria;-o--Rhizobiales;-f--Methylobacteriaceae;-g--Microvirga;>Bacteria_SV-135-k--Bacteria;-p--Actinobacteria;-c--Actinobacteria;-o--Propionibacteriales;-f--Nocardioidaceae;-g--Kribbella;	3	1.3987275652193303|0.835593179987316|0.6662437643986505	dist_kullbackleibler=copresence|correl_spearman=copresence|sim_mutInfo=unknown	dist_kullbackleibler=0.0|correl_spearman=0.006686033329760421|sim_mutInfo=0.05285856491983665	dist_kullbackleibler=1.3987275652193303|correl_spearman=0.835593179987316|sim_mutInfo=0.6662437643986505	9.78606	9.80946	2.50432	1.39873	0	0	0	1.1025385664014453|0.8044511052258121|0.8224627081745357	1.1034492205068038|0.8175357241369232|0.8360729772821351	6.0|6.0|6.0	0.5403312546013003|0.11368854597835404|0.11817457946702949	FALSE	0
Bacteria_SV-1467-k--Bacteria;-p--Proteobacteria;-c--Alphaproteobacteria;-o--Rhizobiales;-f--Brucellaceae;-g--Pseudochrobactrum;	Bacteria_SV-13-k--Bacteria;-p--Proteobacteria;-c--Alphaproteobacteria;-o--Rhizobiales;-f--Methylobacteriaceae;-g--Microvirga;	dist_bray|correl_pearson|dist_kullbackleibler|correl_spearman	93.085	mutualExclusion	Bacteria_SV-1467-k--Bacteria;-p--Proteobacteria;-c--Alphaproteobacteria;-o--Rhizobiales;-f--Brucellaceae;-g--Pseudochrobactrum;>Bacteria_SV-13-k--Bacteria;-p--Proteobacteria;-c--Alphaproteobacteria;-o--Rhizobiales;-f--Methylobacteriaceae;-g--Microvirga;	4	0.998580851407523|-0.26367924189679176|21.249130737788914|-0.37121212121212127	dist_bray=mutualExclusion|correl_pearson=mutualExclusion|dist_kullbackleibler=mutualExclusion|correl_spearman=mutualExclusion	dist_bray=0.004387001684214242|correl_pearson=0.10940213636731877|dist_kullbackleibler=2.5375308854158618E-8|correl_spearman=0.14918590502023954	dist_bray=0.998580851407523|correl_pearson=-0.26367924189679176|dist_kullbackleibler=21.249130737788914|correl_spearman=-0.37121212121212127				0.998581	3.05e-09	3.05e-09	1.23e-08	-100.0|-100.0|-100.0|-100.0	-100.0|-100.0|-100.0|-100.0	-46.0|-46.0|-46.0|-46.0	-100.0|-100.0|-100.0|-100.0	FALSE	1.23e-08
Bacteria_SV-152-k--Bacteria;-p--Proteobacteria;-c--Alphaproteobacteria;-o--Rhodospirillales;-f--Rhodospirillaceae;-g--Azospirillum;	Bacteria_SV-13-k--Bacteria;-p--Proteobacteria;-c--Alphaproteobacteria;-o--Rhizobiales;-f--Methylobacteriaceae;-g--Microvirga;	dist_bray|correl_spearman|correl_pearson	9.36611	copresence	Bacteria_SV-152-k--Bacteria;-p--Proteobacteria;-c--Alphaproteobacteria;-o--Rhodospirillales;-f--Rhodospirillaceae;-g--Azospirillum;>Bacteria_SV-13-k--Bacteria;-p--Proteobacteria;-c--Alphaproteobacteria;-o--Rhizobiales;-f--Methylobacteriaceae;-g--Microvirga;	3	0.2587228895496415|0.8060606060606061|0.7645497574085751	dist_bray=copresence|correl_spearman=copresence|correl_pearson=copresence	dist_bray=0.05021823443367357|correl_spearman=0.010914487169813136|correl_pearson=0.006871388017461899	dist_bray=0.2587228895496415|correl_spearman=0.8060606060606061|correl_pearson=0.7645497574085751				0.258723	0.00285699	0.00285699	0.009224	-100.0|-100.0|-100.0	-100.0|-100.0|-100.0	-18.0|-18.0|-18.0	-100.0|-100.0|-100.0	FALSE	0.009224
Bacteria_SV-157-k--Bacteria;-p--Proteobacteria;-c--Alphaproteobacteria;-o--Sphingomonadales;-f--Sphingomonadaceae;-g--Sphingomonas;	Bacteria_SV-13-k--Bacteria;-p--Proteobacteria;-c--Alphaproteobacteria;-o--Rhizobiales;-f--Methylobacteriaceae;-g--Microvirga;	correl_spearman|dist_bray|correl_pearson	8.74051	copresence	Bacteria_SV-157-k--Bacteria;-p--Proteobacteria;-c--Alphaproteobacteria;-o--Sphingomonadales;-f--Sphingomonadaceae;-g--Sphingomonas;>Bacteria_SV-13-k--Bacteria;-p--Proteobacteria;-c--Alphaproteobacteria;-o--Rhizobiales;-f--Methylobacteriaceae;-g--Microvirga;	3	0.8212121212121214|0.24729851977879258|0.794048060938711	correl_spearman=copresence|dist_bray=copresence|correl_pearson=copresence	correl_spearman=0.018576282418155232|dist_bray=0.03850905355067891|correl_pearson=0.0030604201581175827	correl_spearman=0.8212121212121214|dist_bray=0.24729851977879258|correl_pearson=0.794048060938711				0.821212	0.00181536	0.00181536	0.00593053	-100.0|-100.0|-100.0	-100.0|-100.0|-100.0	-12.0|-12.0|-12.0	-100.0|-100.0|-100.0	FALSE	0.00593053
Bacteria_SV-22-k--Bacteria;-p--Proteobacteria;-c--Alphaproteobacteria;-o--Rhizobiales;-f--Methylobacteriaceae;-g--Microvirga;	Bacteria_SV-13-k--Bacteria;-p--Proteobacteria;-c--Alphaproteobacteria;-o--Rhizobiales;-f--Methylobacteriaceae;-g--Microvirga;	correl_pearson|dist_bray|correl_spearman|dist_kullbackleibler|sim_mutInfo	10.3591	copresence	Bacteria_SV-22-k--Bacteria;-p--Proteobacteria;-c--Alphaproteobacteria;-o--Rhizobiales;-f--Methylobacteriaceae;-g--Microvirga;>Bacteria_SV-13-k--Bacteria;-p--Proteobacteria;-c--Alphaproteobacteria;-o--Rhizobiales;-f--Methylobacteriaceae;-g--Microvirga;	5	0.8445032463235557|0.24387333968679126|0.8385148344627961|0.980688191930652|0.6662437643986507	correl_pearson=copresence|dist_bray=copresence|correl_spearman=copresence|dist_kullbackleibler=copresence|sim_mutInfo=unknown	correl_pearson=1.972304070490538E-4|dist_bray=0.012918555178334401|correl_spearman=0.00398314467264671|dist_kullbackleibler=0.0|sim_mutInfo=0.08920539692447538	correl_pearson=0.8445032463235557|dist_bray=0.24387333968679126|correl_spearman=0.8385148344627961|dist_kullbackleibler=0.980688191930652|sim_mutInfo=0.6662437643986507				0.844503	0	0	0	-100.0|-100.0|-100.0|-100.0|-100.0	-100.0|-100.0|-100.0|-100.0|-100.0	0.0|0.0|0.0|0.0|0.0	-100.0|-100.0|-100.0|-100.0|-100.0	FALSE	0
Bacteria_SV-23-k--Bacteria;-p--Actinobacteria;-c--Actinobacteria;-o--Micrococcales;-f--Microbacteriaceae;-g--NA;	Bacteria_SV-13-k--Bacteria;-p--Proteobacteria;-c--Alphaproteobacteria;-o--Rhizobiales;-f--Methylobacteriaceae;-g--Microvirga;	correl_pearson|dist_bray	14.7361	copresence	Bacteria_SV-23-k--Bacteria;-p--Actinobacteria;-c--Actinobacteria;-o--Micrococcales;-f--Microbacteriaceae;-g--NA;>Bacteria_SV-13-k--Bacteria;-p--Proteobacteria;-c--Alphaproteobacteria;-o--Rhizobiales;-f--Methylobacteriaceae;-g--Microvirga;	2	0.8370521335260522|0.24529175751325705	correl_pearson=copresence|dist_bray=copresence	correl_pearson=2.401617911427789E-4|dist_bray=0.033587029492412546	correl_pearson=0.8370521335260522|dist_bray=0.24529175751325705				0.837052	0.00532888	0.00532888	0.0169074	-100.0|-100.0	-100.0|-100.0	-18.0|-18.0	-100.0|-100.0	FALSE	0.0169074
Bacteria_SV-26-k--Bacteria;-p--Actinobacteria;-c--Actinobacteria;-o--Micrococcales;-f--Micrococcaceae;-g--Pseudarthrobacter;	Bacteria_SV-13-k--Bacteria;-p--Proteobacteria;-c--Alphaproteobacteria;-o--Rhizobiales;-f--Methylobacteriaceae;-g--Microvirga;	dist_bray|sim_mutInfo|correl_pearson|correl_spearman	13.8964	copresence	Bacteria_SV-26-k--Bacteria;-p--Actinobacteria;-c--Actinobacteria;-o--Micrococcales;-f--Micrococcaceae;-g--Pseudarthrobacter;>Bacteria_SV-13-k--Bacteria;-p--Proteobacteria;-c--Alphaproteobacteria;-o--Rhizobiales;-f--Methylobacteriaceae;-g--Microvirga;	4	0.2565416213548205|0.7484386422420168|0.8214791928163524|0.8002286694344257	dist_bray=copresence|sim_mutInfo=unknown|correl_pearson=copresence|correl_spearman=copresence	dist_bray=0.06049780999325183|sim_mutInfo=0.10417225805141306|correl_pearson=0.0016372353880783619|correl_spearman=0.005561680967032634	dist_bray=0.2565416213548205|sim_mutInfo=0.7484386422420168|correl_pearson=0.8214791928163524|correl_spearman=0.8002286694344257				0.256542	7.34e-05	7.34e-05	0.000259	-100.0|-100.0|-100.0|-100.0	-100.0|-100.0|-100.0|-100.0	0.0|0.0|0.0|0.0	-100.0|-100.0|-100.0|-100.0	FALSE	0.000259
Bacteria_SV-29-k--Bacteria;-p--Proteobacteria;-c--Alphaproteobacteria;-o--Rhodobacterales;-f--Rhodobacteraceae;-g--Rubellimicrobium;	Bacteria_SV-13-k--Bacteria;-p--Proteobacteria;-c--Alphaproteobacteria;-o--Rhizobiales;-f--Methylobacteriaceae;-g--Microvirga;	correl_spearman|dist_bray|correl_pearson|dist_kullbackleibler	11.5108	copresence	Bacteria_SV-29-k--Bacteria;-p--Proteobacteria;-c--Alphaproteobacteria;-o--Rhodobacterales;-f--Rhodobacteraceae;-g--Rubellimicrobium;>Bacteria_SV-13-k--Bacteria;-p--Proteobacteria;-c--Alphaproteobacteria;-o--Rhizobiales;-f--Methylobacteriaceae;-g--Microvirga;	4	0.8497235157861954|0.25297549733871183|0.8270752234477534|1.269226066376648	correl_spearman=copresence|dist_bray=copresence|correl_pearson=copresence|dist_kullbackleibler=copresence	correl_spearman=5.406900245911728E-4|dist_bray=0.00803210890379047|correl_pearson=2.4788319648860746E-5|dist_kullbackleibler=0.0	correl_spearman=0.8497235157861954|dist_bray=0.25297549733871183|correl_pearson=0.8270752234477534|dist_kullbackleibler=1.269226066376648				0.849724	0	0	0	-100.0|-100.0|-100.0|-100.0	-100.0|-100.0|-100.0|-100.0	0.0|0.0|0.0|0.0	-100.0|-100.0|-100.0|-100.0	FALSE	0
Bacteria_SV-426-k--Bacteria;-p--Proteobacteria;-c--Alphaproteobacteria;-o--Rhodospirillales;-f--Acetobacteraceae;-g--Roseomonas;	Bacteria_SV-13-k--Bacteria;-p--Proteobacteria;-c--Alphaproteobacteria;-o--Rhizobiales;-f--Methylobacteriaceae;-g--Microvirga;	correl_pearson|dist_bray|correl_spearman|sim_mutInfo	9.44618	copresence	Bacteria_SV-426-k--Bacteria;-p--Proteobacteria;-c--Alphaproteobacteria;-o--Rhodospirillales;-f--Acetobacteraceae;-g--Roseomonas;>Bacteria_SV-13-k--Bacteria;-p--Proteobacteria;-c--Alphaproteobacteria;-o--Rhizobiales;-f--Methylobacteriaceae;-g--Microvirga;	4	0.7777859935353356|0.3199525379709144|0.8227272727272729|0.8205617006447004	correl_pearson=copresence|dist_bray=copresence|correl_spearman=copresence|sim_mutInfo=unknown	correl_pearson=8.178644600758678E-4|dist_bray=0.027857283860520776|correl_spearman=0.007276879835257932|sim_mutInfo=0.06172823656397641	correl_pearson=0.7777859935353356|dist_bray=0.3199525379709144|correl_spearman=0.8227272727272729|sim_mutInfo=0.8205617006447004				0.777786	1.48e-05	1.48e-05	5.39e-05	-100.0|-100.0|-100.0|-100.0	-100.0|-100.0|-100.0|-100.0	-18.0|-18.0|-18.0|-18.0	-100.0|-100.0|-100.0|-100.0	FALSE	5.39e-05
Bacteria_SV-46-k--Bacteria;-p--Proteobacteria;-c--Alphaproteobacteria;-o--Rhizobiales;-f--Methylobacteriaceae;-g--NA;	Bacteria_SV-13-k--Bacteria;-p--Proteobacteria;-c--Alphaproteobacteria;-o--Rhizobiales;-f--Methylobacteriaceae;-g--Microvirga;	dist_bray|correl_pearson|sim_mutInfo|correl_spearman|dist_kullbackleibler	9.08771	copresence	Bacteria_SV-46-k--Bacteria;-p--Proteobacteria;-c--Alphaproteobacteria;-o--Rhizobiales;-f--Methylobacteriaceae;-g--NA;>Bacteria_SV-13-k--Bacteria;-p--Proteobacteria;-c--Alphaproteobacteria;-o--Rhizobiales;-f--Methylobacteriaceae;-g--Microvirga;	5	0.12902169867399993|0.937225974382314|0.7982717987910213|0.9278370237815067|0.7592792252802858	dist_bray=copresence|correl_pearson=copresence|sim_mutInfo=unknown|correl_spearman=copresence|dist_kullbackleibler=copresence	dist_bray=2.732714068121034E-4|correl_pearson=3.669729187194548E-9|sim_mutInfo=0.030315951616419423|correl_spearman=3.43356725259758E-5|dist_kullbackleibler=0.0	dist_bray=0.12902169867399993|correl_pearson=0.937225974382314|sim_mutInfo=0.7982717987910213|correl_spearman=0.9278370237815067|dist_kullbackleibler=0.7592792252802858				0.129022	0	0	0	-100.0|-100.0|-100.0|-100.0|-100.0	-100.0|-100.0|-100.0|-100.0|-100.0	0.0|0.0|0.0|0.0|0.0	-100.0|-100.0|-100.0|-100.0|-100.0	FALSE	0
Bacteria_SV-54-k--Bacteria;-p--Proteobacteria;-c--Alphaproteobacteria;-o--Rhizobiales;-f--Methylobacteriaceae;-g--Microvirga;	Bacteria_SV-13-k--Bacteria;-p--Proteobacteria;-c--Alphaproteobacteria;-o--Rhizobiales;-f--Methylobacteriaceae;-g--Microvirga;	correl_spearman|dist_kullbackleibler|correl_pearson|dist_bray	12.6729	copresence	Bacteria_SV-54-k--Bacteria;-p--Proteobacteria;-c--Alphaproteobacteria;-o--Rhizobiales;-f--Methylobacteriaceae;-g--Microvirga;>Bacteria_SV-13-k--Bacteria;-p--Proteobacteria;-c--Alphaproteobacteria;-o--Rhizobiales;-f--Methylobacteriaceae;-g--Microvirga;	4	0.7987996896675785|1.370481695029434|0.8340123650342508|0.22149833289740417	correl_spearman=copresence|dist_kullbackleibler=copresence|correl_pearson=copresence|dist_bray=copresence	correl_spearman=0.00473440681887638|dist_kullbackleibler=0.0|correl_pearson=0.0014883031822712223|dist_bray=0.010494366555029666	correl_spearman=0.7987996896675785|dist_kullbackleibler=1.370481695029434|correl_pearson=0.8340123650342508|dist_bray=0.22149833289740417				0.7988	0	0	0	-100.0|-100.0|-100.0|-100.0	-100.0|-100.0|-100.0|-100.0	0.0|0.0|0.0|0.0	-100.0|-100.0|-100.0|-100.0	FALSE	0
Bacteria_SV-604-k--Bacteria;-p--Proteobacteria;-c--Alphaproteobacteria;-o--Rhizobiales;-f--Hyphomicrobiaceae;-g--Devosia;	Bacteria_SV-13-k--Bacteria;-p--Proteobacteria;-c--Alphaproteobacteria;-o--Rhizobiales;-f--Methylobacteriaceae;-g--Microvirga;	correl_pearson|correl_spearman|dist_kullbackleibler|dist_bray	75.5603	mutualExclusion	Bacteria_SV-604-k--Bacteria;-p--Proteobacteria;-c--Alphaproteobacteria;-o--Rhizobiales;-f--Hyphomicrobiaceae;-g--Devosia;>Bacteria_SV-13-k--Bacteria;-p--Proteobacteria;-c--Alphaproteobacteria;-o--Rhizobiales;-f--Methylobacteriaceae;-g--Microvirga;	4	-0.2965329037934664|-0.38030303030303036|22.091692971234092|0.9969912639188476	correl_pearson=mutualExclusion|correl_spearman=mutualExclusion|dist_kullbackleibler=mutualExclusion|dist_bray=mutualExclusion	correl_pearson=0.15005408142106558|correl_spearman=0.17286166105407452|dist_kullbackleibler=5.303931738254164E-10|dist_bray=0.011972197248513838	correl_pearson=-0.2965329037934664|correl_spearman=-0.38030303030303036|dist_kullbackleibler=22.091692971234092|dist_bray=0.9969912639188476				-0.296533	2.6e-10	2.6e-10	1.08e-09	-100.0|-100.0|-100.0|-100.0	-100.0|-100.0|-100.0|-100.0	-42.0|-42.0|-42.0|-42.0	-100.0|-100.0|-100.0|-100.0	FALSE	1.08e-09
Bacteria_SV-62-k--Bacteria;-p--Proteobacteria;-c--Alphaproteobacteria;-o--Rhizobiales;-f--Hyphomicrobiaceae;-g--Devosia;	Bacteria_SV-13-k--Bacteria;-p--Proteobacteria;-c--Alphaproteobacteria;-o--Rhizobiales;-f--Methylobacteriaceae;-g--Microvirga;	correl_spearman|dist_kullbackleibler	14.103	copresence	Bacteria_SV-62-k--Bacteria;-p--Proteobacteria;-c--Alphaproteobacteria;-o--Rhizobiales;-f--Hyphomicrobiaceae;-g--Devosia;>Bacteria_SV-13-k--Bacteria;-p--Proteobacteria;-c--Alphaproteobacteria;-o--Rhizobiales;-f--Methylobacteriaceae;-g--Microvirga;	2	0.803558570955706|1.3620059957059405	correl_spearman=copresence|dist_kullbackleibler=copresence	correl_spearman=0.016509813669690288|dist_kullbackleibler=0.0	correl_spearman=0.803558570955706|dist_kullbackleibler=1.3620059957059405				0.803559	0	0	0	-100.0|-100.0	-100.0|-100.0	0.0|0.0	-100.0|-100.0	FALSE	0
Bacteria_SV-6-k--Bacteria;-p--Proteobacteria;-c--Alphaproteobacteria;-o--Rhizobiales;-f--Methylobacteriaceae;-g--NA;	Bacteria_SV-13-k--Bacteria;-p--Proteobacteria;-c--Alphaproteobacteria;-o--Rhizobiales;-f--Methylobacteriaceae;-g--Microvirga;	dist_bray|sim_mutInfo|correl_pearson|correl_spearman	10.9405	copresence	Bacteria_SV-6-k--Bacteria;-p--Proteobacteria;-c--Alphaproteobacteria;-o--Rhizobiales;-f--Methylobacteriaceae;-g--NA;>Bacteria_SV-13-k--Bacteria;-p--Proteobacteria;-c--Alphaproteobacteria;-o--Rhizobiales;-f--Methylobacteriaceae;-g--Microvirga;	4	0.19866402769623237|0.6791283646152624|0.8696938366833037|0.8511661703121483	dist_bray=copresence|sim_mutInfo=unknown|correl_pearson=copresence|correl_spearman=copresence	dist_bray=0.012172904223924252|sim_mutInfo=0.08339172072713408|correl_pearson=6.977836412574989E-5|correl_spearman=1.2146184227151968E-4	dist_bray=0.19866402769623237|sim_mutInfo=0.6791283646152624|correl_pearson=0.8696938366833037|correl_spearman=0.8511661703121483				0.198664	1.47e-08	1.47e-08	5.78e-08	-100.0|-100.0|-100.0|-100.0	-100.0|-100.0|-100.0|-100.0	0.0|0.0|0.0|0.0	-100.0|-100.0|-100.0|-100.0	FALSE	5.78e-08
Bacteria_SV-7-k--Bacteria;-p--Proteobacteria;-c--Alphaproteobacteria;-o--Rhizobiales;-f--Methylobacteriaceae;-g--Microvirga;	Bacteria_SV-13-k--Bacteria;-p--Proteobacteria;-c--Alphaproteobacteria;-o--Rhizobiales;-f--Methylobacteriaceae;-g--Microvirga;	correl_spearman|dist_bray|correl_pearson	18.3777	copresence	Bacteria_SV-7-k--Bacteria;-p--Proteobacteria;-c--Alphaproteobacteria;-o--Rhizobiales;-f--Methylobacteriaceae;-g--Microvirga;>Bacteria_SV-13-k--Bacteria;-p--Proteobacteria;-c--Alphaproteobacteria;-o--Rhizobiales;-f--Methylobacteriaceae;-g--Microvirga;	3	0.7930837706001898|0.24858732074663703|0.8354496647067361	correl_spearman=copresence|dist_bray=copresence|correl_pearson=copresence	correl_spearman=0.007023873219962562|dist_bray=0.04871465960505594|correl_pearson=0.001122166604670738	correl_spearman=0.7930837706001898|dist_bray=0.24858732074663703|correl_pearson=0.8354496647067361				0.793084	0.000404	0.000404	0.00137964	-100.0|-100.0|-100.0	-100.0|-100.0|-100.0	0.0|0.0|0.0	-100.0|-100.0|-100.0	FALSE	0.00137964
Bacteria_SV-92-k--Bacteria;-p--Actinobacteria;-c--Actinobacteria;-o--Propionibacteriales;-f--Nocardioidaceae;-g--Nocardioides;	Bacteria_SV-13-k--Bacteria;-p--Proteobacteria;-c--Alphaproteobacteria;-o--Rhizobiales;-f--Methylobacteriaceae;-g--Microvirga;	dist_bray|correl_spearman|dist_kullbackleibler|correl_pearson	8.95445	copresence	Bacteria_SV-92-k--Bacteria;-p--Actinobacteria;-c--Actinobacteria;-o--Propionibacteriales;-f--Nocardioidaceae;-g--Nocardioides;>Bacteria_SV-13-k--Bacteria;-p--Proteobacteria;-c--Alphaproteobacteria;-o--Rhizobiales;-f--Methylobacteriaceae;-g--Microvirga;	4	0.29571930365420374|0.8909090909090911|1.0911117315068322|0.792751026613886	dist_bray=copresence|correl_spearman=copresence|dist_kullbackleibler=copresence|correl_pearson=copresence	dist_bray=0.02129299095482895|correl_spearman=1.8941841668951298E-5|dist_kullbackleibler=0.0|correl_pearson=5.106117709128277E-4	dist_bray=0.29571930365420374|correl_spearman=0.8909090909090911|dist_kullbackleibler=1.0911117315068322|correl_pearson=0.792751026613886				0.295719	0	0	0	-100.0|-100.0|-100.0|-100.0	-100.0|-100.0|-100.0|-100.0	-18.0|-18.0|-18.0|-18.0	-100.0|-100.0|-100.0|-100.0	FALSE	0
Bacteria_SV-93-k--Bacteria;-p--Proteobacteria;-c--Alphaproteobacteria;-o--Sphingomonadales;-f--JG34-KF-161;-g--NA;	Bacteria_SV-13-k--Bacteria;-p--Proteobacteria;-c--Alphaproteobacteria;-o--Rhizobiales;-f--Methylobacteriaceae;-g--Microvirga;	sim_mutInfo|correl_spearman|correl_pearson|dist_bray|dist_kullbackleibler	8.74397	copresence	Bacteria_SV-93-k--Bacteria;-p--Proteobacteria;-c--Alphaproteobacteria;-o--Sphingomonadales;-f--JG34-KF-161;-g--NA;>Bacteria_SV-13-k--Bacteria;-p--Proteobacteria;-c--Alphaproteobacteria;-o--Rhizobiales;-f--Methylobacteriaceae;-g--Microvirga;	5	0.6636170879778274|0.8090909090909092|0.7849557092041529|0.27593688772571023|1.3420818603372304	sim_mutInfo=unknown|correl_spearman=copresence|correl_pearson=copresence|dist_bray=copresence|dist_kullbackleibler=copresence	sim_mutInfo=0.10033891442034443|correl_spearman=0.004589890221024739|correl_pearson=0.007496553268921846|dist_bray=0.031656040595310575|dist_kullbackleibler=0.0	sim_mutInfo=0.6636170879778274|correl_spearman=0.8090909090909092|correl_pearson=0.7849557092041529|dist_bray=0.27593688772571023|dist_kullbackleibler=1.3420818603372304				0.663617	0	0	0	-100.0|-100.0|-100.0|-100.0|-100.0	-100.0|-100.0|-100.0|-100.0|-100.0	-18.0|-18.0|-18.0|-18.0|-18.0	-100.0|-100.0|-100.0|-100.0|-100.0	FALSE	0
Bacteria_SV-99-k--Bacteria;-p--Proteobacteria;-c--Alphaproteobacteria;-o--Rhizobiales;-f--Rhizobiales_Incertae_Sedis;-g--Agaricicola;	Bacteria_SV-13-k--Bacteria;-p--Proteobacteria;-c--Alphaproteobacteria;-o--Rhizobiales;-f--Methylobacteriaceae;-g--Microvirga;	correl_pearson|correl_spearman	7.2731	copresence	Bacteria_SV-99-k--Bacteria;-p--Proteobacteria;-c--Alphaproteobacteria;-o--Rhizobiales;-f--Rhizobiales_Incertae_Sedis;-g--Agaricicola;>Bacteria_SV-13-k--Bacteria;-p--Proteobacteria;-c--Alphaproteobacteria;-o--Rhizobiales;-f--Methylobacteriaceae;-g--Microvirga;	2	0.7712126358373335|0.8000000000000002	correl_pearson=copresence|correl_spearman=copresence	correl_pearson=0.002069115000337407|correl_spearman=0.015880981378294967	correl_pearson=0.7712126358373335|correl_spearman=0.8000000000000002				0.771213	0.0160593	0.0160593	0.0485414	-100.0|-100.0	-100.0|-100.0	-16.0|-16.0	-100.0|-100.0	FALSE	0.0485414
Fungi_SV-37-k--Fungi;-p--Mucoromycota;-c--Mucoromycetes;-o--Mucorales;-f--Rhizopodaceae;-g--Rhizopus;-s--microsporus-	Bacteria_SV-13-k--Bacteria;-p--Proteobacteria;-c--Alphaproteobacteria;-o--Rhizobiales;-f--Methylobacteriaceae;-g--Microvirga;	correl_spearman|dist_bray|correl_pearson	7.57476	copresence	Fungi_SV-37-k--Fungi;-p--Mucoromycota;-c--Mucoromycetes;-o--Mucorales;-f--Rhizopodaceae;-g--Rhizopus;-s--microsporus->Bacteria_SV-13-k--Bacteria;-p--Proteobacteria;-c--Alphaproteobacteria;-o--Rhizobiales;-f--Methylobacteriaceae;-g--Microvirga;	3	0.7934862227379446|0.2699724299133409|0.9062004226333986	correl_spearman=copresence|dist_bray=copresence|correl_pearson=copresence	correl_spearman=0.006283527745696127|dist_bray=0.02181074937472227|correl_pearson=8.05594413810784E-6	correl_spearman=0.7934862227379446|dist_bray=0.2699724299133409|correl_pearson=0.9062004226333986				0.793486	1.78e-06	1.78e-06	6.66e-06	-100.0|-100.0|-100.0	-100.0|-100.0|-100.0	-12.0|-12.0|-12.0	-100.0|-100.0|-100.0	FALSE	6.66e-06
Bacteria_SV-152-k--Bacteria;-p--Proteobacteria;-c--Alphaproteobacteria;-o--Rhodospirillales;-f--Rhodospirillaceae;-g--Azospirillum;	Bacteria_SV-142-k--Bacteria;-p--Proteobacteria;-c--Alphaproteobacteria;-o--Rhodobacterales;-f--Rhodobacteraceae;-g--Paracoccus;	dist_bray|correl_pearson|dist_kullbackleibler|correl_spearman	7.95796	copresence	Bacteria_SV-152-k--Bacteria;-p--Proteobacteria;-c--Alphaproteobacteria;-o--Rhodospirillales;-f--Rhodospirillaceae;-g--Azospirillum;>Bacteria_SV-142-k--Bacteria;-p--Proteobacteria;-c--Alphaproteobacteria;-o--Rhodobacterales;-f--Rhodobacteraceae;-g--Paracoccus;	4	0.2621027359496324|0.7672536586754077|1.3441995432712808|0.8326715255118359	dist_bray=copresence|correl_pearson=copresence|dist_kullbackleibler=copresence|correl_spearman=copresence	dist_bray=0.06100535753186054|correl_pearson=0.004590742311757046|dist_kullbackleibler=0.0|correl_spearman=0.0020767664528177354	dist_bray=0.2621027359496324|correl_pearson=0.7672536586754077|dist_kullbackleibler=1.3441995432712808|correl_spearman=0.8326715255118359				0.262103	0	0	0	-100.0|-100.0|-100.0|-100.0	-100.0|-100.0|-100.0|-100.0	-6.0|-6.0|-6.0|-6.0	-100.0|-100.0|-100.0|-100.0	FALSE	0
Bacteria_SV-210-k--Bacteria;-p--Actinobacteria;-c--Actinobacteria;-o--Streptomycetales;-f--Streptomycetaceae;-g--Streptomyces;	Bacteria_SV-142-k--Bacteria;-p--Proteobacteria;-c--Alphaproteobacteria;-o--Rhodobacterales;-f--Rhodobacteraceae;-g--Paracoccus;	dist_bray|dist_kullbackleibler|sim_mutInfo|correl_pearson	15.3167	copresence	Bacteria_SV-210-k--Bacteria;-p--Actinobacteria;-c--Actinobacteria;-o--Streptomycetales;-f--Streptomycetaceae;-g--Streptomyces;>Bacteria_SV-142-k--Bacteria;-p--Proteobacteria;-c--Alphaproteobacteria;-o--Rhodobacterales;-f--Rhodobacteraceae;-g--Paracoccus;	4	0.2766806607761011|1.2991375382240946|0.7012321621138353|0.7540156205988529	dist_bray=copresence|dist_kullbackleibler=copresence|sim_mutInfo=unknown|correl_pearson=copresence	dist_bray=0.0708004287336148|dist_kullbackleibler=0.0|sim_mutInfo=0.09665704215458382|correl_pearson=0.008200776717210756	dist_bray=0.2766806607761011|dist_kullbackleibler=1.2991375382240946|sim_mutInfo=0.7012321621138353|correl_pearson=0.7540156205988529	0.615192	0.603739	0.0904373	0.276681	0	0	0	0.25809126377190966|1.1654121453509652|0.7287570734457495|0.7918990923960566	0.25028871981216033|1.0380562273598204|0.7029028137257044|0.8141116653248105	28.0|28.0|28.0|28.0	0.0590243431223109|0.5124743527573625|0.12037487893753758|0.09506862874472455	FALSE	0
Bacteria_SV-27-k--Bacteria;-p--Actinobacteria;-c--Actinobacteria;-o--Micrococcales;-f--Micrococcaceae;-g--Pseudarthrobacter;	Bacteria_SV-142-k--Bacteria;-p--Proteobacteria;-c--Alphaproteobacteria;-o--Rhodobacterales;-f--Rhodobacteraceae;-g--Paracoccus;	sim_mutInfo|dist_kullbackleibler|dist_bray|correl_spearman	6.97747	copresence	Bacteria_SV-27-k--Bacteria;-p--Actinobacteria;-c--Actinobacteria;-o--Micrococcales;-f--Micrococcaceae;-g--Pseudarthrobacter;>Bacteria_SV-142-k--Bacteria;-p--Proteobacteria;-c--Alphaproteobacteria;-o--Rhodobacterales;-f--Rhodobacteraceae;-g--Paracoccus;	4	0.8735050132691684|0.5787421265407545|0.2864880498802589|0.8845070422535208	sim_mutInfo=unknown|dist_kullbackleibler=copresence|dist_bray=copresence|correl_spearman=copresence	sim_mutInfo=0.0256665943961929|dist_kullbackleibler=0.0|dist_bray=0.0724430730800445|correl_spearman=0.001080547123341935	sim_mutInfo=0.8735050132691684|dist_kullbackleibler=0.5787421265407545|dist_bray=0.2864880498802589|correl_spearman=0.8845070422535208	0.27057	0.266275	0.0916561	0.873505	0	0	0	0.9347484073785676|0.5484098305469004|0.2753372952090826|0.8809571935754129	0.9296302491736459|0.5684939519125198|0.2731666488661102|0.893425605536332	74.0|74.0|74.0|74.0	0.11616791486149125|0.22031254190436733|0.0615720568698593|0.07221392474309	FALSE	0
Bacteria_SV-50-k--Bacteria;-p--Actinobacteria;-c--Actinobacteria;-o--Micrococcales;-f--Micrococcaceae;-g--Arthrobacter;	Bacteria_SV-142-k--Bacteria;-p--Proteobacteria;-c--Alphaproteobacteria;-o--Rhodobacterales;-f--Rhodobacteraceae;-g--Paracoccus;	correl_pearson|correl_spearman|dist_kullbackleibler|dist_bray|sim_mutInfo	7.05516	copresence	Bacteria_SV-50-k--Bacteria;-p--Actinobacteria;-c--Actinobacteria;-o--Micrococcales;-f--Micrococcaceae;-g--Arthrobacter;>Bacteria_SV-142-k--Bacteria;-p--Proteobacteria;-c--Alphaproteobacteria;-o--Rhodobacterales;-f--Rhodobacteraceae;-g--Paracoccus;	5	0.8374391552262829|0.9054951417802576|0.4759047252183402|0.21825955529226926|0.75436157909341	correl_pearson=copresence|correl_spearman=copresence|dist_kullbackleibler=copresence|dist_bray=copresence|sim_mutInfo=unknown	correl_pearson=1.6084628750978602E-4|correl_spearman=3.014332866607683E-5|dist_kullbackleibler=0.0|dist_bray=0.04465324028669804|sim_mutInfo=0.04717449436284793	correl_pearson=0.8374391552262829|correl_spearman=0.9054951417802576|dist_kullbackleibler=0.4759047252183402|dist_bray=0.21825955529226926|sim_mutInfo=0.75436157909341	0.0410715	0.0360816	0.195766	0.837439	0	0	0	0.881883245787575|0.9187628195809054|0.41909112363381723|0.20136591228101278|0.8790475539196295	0.8933348496966018|0.9308098850014355|0.4070014411660694|0.1960884667140188|0.8494410571533868	74.0|74.0|74.0|74.0|74.0	0.05463545073437525|0.05312323189100723|0.15866871387331105|0.04643635096748362|0.13335987184447973	FALSE	0
Bacteria_SV-142-k--Bacteria;-p--Proteobacteria;-c--Alphaproteobacteria;-o--Rhodobacterales;-f--Rhodobacteraceae;-g--Paracoccus;	Bacteria_SV-143-k--Bacteria;-p--Actinobacteria;-c--Actinobacteria;-o--Propionibacteriales;-f--Nocardioidaceae;-g--Nocardioides;	dist_kullbackleibler|sim_mutInfo	8.15393	copresence	Bacteria_SV-142-k--Bacteria;-p--Proteobacteria;-c--Alphaproteobacteria;-o--Rhodobacterales;-f--Rhodobacteraceae;-g--Paracoccus;>Bacteria_SV-143-k--Bacteria;-p--Actinobacteria;-c--Actinobacteria;-o--Propionibacteriales;-f--Nocardioidaceae;-g--Nocardioides;	2	1.2885353126186163|0.8735050132691686	dist_kullbackleibler=copresence|sim_mutInfo=unknown	dist_kullbackleibler=0.0|sim_mutInfo=0.027721090633085588	dist_kullbackleibler=1.2885353126186163|sim_mutInfo=0.8735050132691686	8.54386	8.47196	2.02258	1.28854	0	0	0	1.22995535095668|0.9110641540975772	1.2276245400810397|0.909925047153753	74.0|74.0	0.35062435061727504|0.11057593823632957	FALSE	0
Bacteria_SV-188-k--Bacteria;-p--Proteobacteria;-c--Alphaproteobacteria;-o--Sphingomonadales;-f--Ellin6055;-g--NA;	Bacteria_SV-143-k--Bacteria;-p--Actinobacteria;-c--Actinobacteria;-o--Propionibacteriales;-f--Nocardioidaceae;-g--Nocardioides;	dist_kullbackleibler|correl_spearman|correl_pearson|dist_bray	24.339	mutualExclusion	Bacteria_SV-188-k--Bacteria;-p--Proteobacteria;-c--Alphaproteobacteria;-o--Sphingomonadales;-f--Ellin6055;-g--NA;>Bacteria_SV-143-k--Bacteria;-p--Actinobacteria;-c--Actinobacteria;-o--Propionibacteriales;-f--Nocardioidaceae;-g--Nocardioides;	4	19.574530342579717|-0.3192183333925793|-0.3177082886061353|0.9895163003936124	dist_kullbackleibler=mutualExclusion|correl_spearman=mutualExclusion|correl_pearson=mutualExclusion|dist_bray=mutualExclusion	dist_kullbackleibler=3.2791454900760186E-5|correl_spearman=0.26260540033173585|correl_pearson=0.19285127502052468|dist_bray=0.29980499419585593	dist_kullbackleibler=19.574530342579717|correl_spearman=-0.3192183333925793|correl_pearson=-0.3177082886061353|dist_bray=0.9895163003936124	12.8343	12.7669	3.78228	19.5745	0.000508	0.000508	0.00171997	18.328150499632358|-0.30325956164401535|-0.32025673667076215|0.9730168980664325	18.68740336332467|-0.281445401235943|-0.3102845968711261|0.9867761027847775	62.0|62.0|62.0|62.0	1.89420693404264|0.23093068451064647|0.0829356215357848|0.05650917134933833	FALSE	0.00171997
Bacteria_SV-22-k--Bacteria;-p--Proteobacteria;-c--Alphaproteobacteria;-o--Rhizobiales;-f--Methylobacteriaceae;-g--Microvirga;	Bacteria_SV-143-k--Bacteria;-p--Actinobacteria;-c--Actinobacteria;-o--Propionibacteriales;-f--Nocardioidaceae;-g--Nocardioides;	sim_mutInfo|dist_bray|dist_kullbackleibler|correl_pearson	5.88296	copresence	Bacteria_SV-22-k--Bacteria;-p--Proteobacteria;-c--Alphaproteobacteria;-o--Rhizobiales;-f--Methylobacteriaceae;-g--Microvirga;>Bacteria_SV-143-k--Bacteria;-p--Actinobacteria;-c--Actinobacteria;-o--Propionibacteriales;-f--Nocardioidaceae;-g--Nocardioides;	4	0.6579915264259695|0.30281629588396686|1.2693209092805535|0.7886775251861147	sim_mutInfo=unknown|dist_bray=copresence|dist_kullbackleibler=copresence|correl_pearson=copresence	sim_mutInfo=0.06756207985504126|dist_bray=0.08658586787273148|dist_kullbackleibler=0.0|correl_pearson=0.02410252440971461	sim_mutInfo=0.6579915264259695|dist_bray=0.30281629588396686|dist_kullbackleibler=1.2693209092805535|correl_pearson=0.7886775251861147	0.276567	0.261907	0.0889939	0.657992	0	0	0	0.805709704022542|0.27810223666928713|1.025681257665406|0.767655541655249	0.8070530436242414|0.2702521668200589|0.8612756511226104|0.8159603679391917	58.0|58.0|58.0|58.0	0.12540915506395878|0.0689177033966677|0.7124076896967445|0.14207221071033588	FALSE	0
Bacteria_SV-27-k--Bacteria;-p--Actinobacteria;-c--Actinobacteria;-o--Micrococcales;-f--Micrococcaceae;-g--Pseudarthrobacter;	Bacteria_SV-143-k--Bacteria;-p--Actinobacteria;-c--Actinobacteria;-o--Propionibacteriales;-f--Nocardioidaceae;-g--Nocardioides;	dist_bray|dist_kullbackleibler|sim_mutInfo|correl_spearman	4.77528	copresence	Bacteria_SV-27-k--Bacteria;-p--Actinobacteria;-c--Actinobacteria;-o--Micrococcales;-f--Micrococcaceae;-g--Pseudarthrobacter;>Bacteria_SV-143-k--Bacteria;-p--Actinobacteria;-c--Actinobacteria;-o--Propionibacteriales;-f--Nocardioidaceae;-g--Nocardioides;	4	0.3151678497511302|0.650938338443445|0.9146024521908516|0.8056338028169011	dist_bray=copresence|dist_kullbackleibler=copresence|sim_mutInfo=unknown|correl_spearman=copresence	dist_bray=0.09020177854458455|dist_kullbackleibler=0.0|sim_mutInfo=0.02480688087016847|correl_spearman=0.011317404723136026	dist_bray=0.3151678497511302|dist_kullbackleibler=0.650938338443445|sim_mutInfo=0.9146024521908516|correl_spearman=0.8056338028169011	0.633024	0.641017	0.0865047	0.315168	0	0	0	0.2967605903308983|0.5845464405829788|0.911151937782145|0.784990559558454	0.28732603570355764|0.5722359408434726|0.9121588139190031|0.8070296347346658	74.0|74.0|74.0|74.0	0.06301822256373064|0.20970511257741217|0.1057722660369509|0.11876902177657131	FALSE	0
Bacteria_SV-50-k--Bacteria;-p--Actinobacteria;-c--Actinobacteria;-o--Micrococcales;-f--Micrococcaceae;-g--Arthrobacter;	Bacteria_SV-143-k--Bacteria;-p--Actinobacteria;-c--Actinobacteria;-o--Propionibacteriales;-f--Nocardioidaceae;-g--Nocardioides;	dist_kullbackleibler|dist_bray|sim_mutInfo	5.38504	copresence	Bacteria_SV-50-k--Bacteria;-p--Actinobacteria;-c--Actinobacteria;-o--Micrococcales;-f--Micrococcaceae;-g--Arthrobacter;>Bacteria_SV-143-k--Bacteria;-p--Actinobacteria;-c--Actinobacteria;-o--Propionibacteriales;-f--Nocardioidaceae;-g--Nocardioides;	3	0.6668145249643614|0.30492310033097236|0.7792781573679122	dist_kullbackleibler=copresence|dist_bray=copresence|sim_mutInfo=unknown	dist_kullbackleibler=0.0|dist_bray=0.12745093771671057|sim_mutInfo=0.04455495762645367	dist_kullbackleibler=0.6668145249643614|dist_bray=0.30492310033097236|sim_mutInfo=0.7792781573679122	8.30801	8.51174	1.95886	0.666815	0	0	0	0.617688677137871|0.2972603138613178|0.821586225495602	0.6277984349601978|0.30223848939344766|0.8124019308219266	74.0|74.0|74.0	0.1866157530058124|0.058657068294856896|0.11078117754574861	FALSE	0
Bacteria_SV-10-k--Bacteria;-p--Actinobacteria;-c--Actinobacteria;-o--Pseudonocardiales;-f--Pseudonocardiaceae;-g--Lechevalieria;	Bacteria_SV-1467-k--Bacteria;-p--Proteobacteria;-c--Alphaproteobacteria;-o--Rhizobiales;-f--Brucellaceae;-g--Pseudochrobactrum;	dist_bray|correl_spearman|dist_kullbackleibler|correl_pearson	63.7419	mutualExclusion	Bacteria_SV-10-k--Bacteria;-p--Actinobacteria;-c--Actinobacteria;-o--Pseudonocardiales;-f--Pseudonocardiaceae;-g--Lechevalieria;>Bacteria_SV-1467-k--Bacteria;-p--Proteobacteria;-c--Alphaproteobacteria;-o--Rhizobiales;-f--Brucellaceae;-g--Pseudochrobactrum;	4	0.9973058067651991|-0.4301229098210038|22.796415143793382|-0.2711209955918048	dist_bray=mutualExclusion|correl_spearman=mutualExclusion|dist_kullbackleibler=mutualExclusion|correl_pearson=mutualExclusion	dist_bray=0.02211777015683991|correl_spearman=0.17319918254293287|dist_kullbackleibler=4.897654504176785E-10|correl_pearson=0.14006556691014338	dist_bray=0.9973058067651991|correl_spearman=-0.4301229098210038|dist_kullbackleibler=22.796415143793382|correl_pearson=-0.2711209955918048	0.842376	0.865024	0.0966457	0.997306	4.21e-10	4.21e-10	1.74e-09	0.9941120662637333|-0.45359290166394106|21.390301691645497|-0.32037029236786435	0.9959626273832508|-0.4767966226015821|21.299268846790376|-0.32347912186201644	16.0|16.0|16.0|16.0	0.0056883431673523275|0.21757022356120836|1.5975034548040863|0.06756385135439397	FALSE	1.74e-09
Bacteria_SV-110-k--Bacteria;-p--Actinobacteria;-c--Actinobacteria;-o--Streptosporangiales;-f--Thermomonosporaceae;-g--Actinomadura;	Bacteria_SV-1467-k--Bacteria;-p--Proteobacteria;-c--Alphaproteobacteria;-o--Rhizobiales;-f--Brucellaceae;-g--Pseudochrobactrum;	correl_spearman|dist_bray|dist_kullbackleibler	206.431	mutualExclusion	Bacteria_SV-110-k--Bacteria;-p--Actinobacteria;-c--Actinobacteria;-o--Streptosporangiales;-f--Thermomonosporaceae;-g--Actinomadura;>Bacteria_SV-1467-k--Bacteria;-p--Proteobacteria;-c--Alphaproteobacteria;-o--Rhizobiales;-f--Brucellaceae;-g--Pseudochrobactrum;	3	-0.4712121212121213|0.9987133298079532|23.042955404247987	correl_spearman=mutualExclusion|dist_bray=mutualExclusion|dist_kullbackleibler=mutualExclusion	correl_spearman=0.09227957173335755|dist_bray=0.010616887645701234|dist_kullbackleibler=3.135058879166763E-11	correl_spearman=-0.4712121212121213|dist_bray=0.9987133298079532|dist_kullbackleibler=23.042955404247987				-0.471212	4.57e-11	4.57e-11	1.92e-10	-100.0|-100.0|-100.0	-100.0|-100.0|-100.0	-40.0|-40.0|-40.0	-100.0|-100.0|-100.0	FALSE	1.92e-10
Bacteria_SV-111-k--Bacteria;-p--Proteobacteria;-c--Alphaproteobacteria;-o--Rhizobiales;-f--Hyphomicrobiaceae;-g--Devosia;	Bacteria_SV-1467-k--Bacteria;-p--Proteobacteria;-c--Alphaproteobacteria;-o--Rhizobiales;-f--Brucellaceae;-g--Pseudochrobactrum;	correl_spearman|correl_pearson|dist_bray|dist_kullbackleibler	190.171	mutualExclusion	Bacteria_SV-111-k--Bacteria;-p--Proteobacteria;-c--Alphaproteobacteria;-o--Rhizobiales;-f--Hyphomicrobiaceae;-g--Devosia;>Bacteria_SV-1467-k--Bacteria;-p--Proteobacteria;-c--Alphaproteobacteria;-o--Rhizobiales;-f--Brucellaceae;-g--Pseudochrobactrum;	4	-0.32576447401603403|-0.2461278113441191|0.9973058067651991|20.699832902295356	correl_spearman=mutualExclusion|correl_pearson=mutualExclusion|dist_bray=mutualExclusion|dist_kullbackleibler=mutualExclusion	correl_spearman=0.22291478878287396|correl_pearson=0.10448113123221714|dist_bray=0.02509365586589607|dist_kullbackleibler=2.0558077692411914E-6	correl_spearman=-0.32576447401603403|correl_pearson=-0.2461278113441191|dist_bray=0.9973058067651991|dist_kullbackleibler=20.699832902295356	0.0169164	0.0314078	0.251367	-0.325764	1.93e-06	1.93e-06	7.21e-06	-0.35393599323738845|-0.3068142314337436|0.9939366556747253|19.29569756855314	-0.42330484475329333|-0.3046610062110573|0.9958093970497626|19.176057146867777	8.0|8.0|8.0|8.0	0.23662037728105023|0.06821713279424993|0.0058402862105761755|1.555332636304151	FALSE	7.21e-06
Bacteria_SV-1241-k--Bacteria;-p--Proteobacteria;-c--Alphaproteobacteria;-o--Caulobacterales;-f--Caulobacteraceae;-g--Brevundimonas;	Bacteria_SV-1467-k--Bacteria;-p--Proteobacteria;-c--Alphaproteobacteria;-o--Rhizobiales;-f--Brucellaceae;-g--Pseudochrobactrum;	correl_pearson|correl_spearman|dist_kullbackleibler|dist_bray	253.571	mutualExclusion	Bacteria_SV-1241-k--Bacteria;-p--Proteobacteria;-c--Alphaproteobacteria;-o--Caulobacterales;-f--Caulobacteraceae;-g--Brevundimonas;>Bacteria_SV-1467-k--Bacteria;-p--Proteobacteria;-c--Alphaproteobacteria;-o--Rhizobiales;-f--Brucellaceae;-g--Pseudochrobactrum;	4	-0.2569659402776788|-0.05000000000000001|16.43708612785516|0.9973058067651991	correl_pearson=mutualExclusion|correl_spearman=mutualExclusion|dist_kullbackleibler=mutualExclusion|dist_bray=mutualExclusion	correl_pearson=0.1222197687504174|correl_spearman=0.399082725942453|dist_kullbackleibler=0.008482921149369438|dist_bray=0.03624990190555666	correl_pearson=-0.2569659402776788|correl_spearman=-0.05000000000000001|dist_kullbackleibler=16.43708612785516|dist_bray=0.9973058067651991				-0.256966	0.00874307	0.00874307	0.0271343	-100.0|-100.0|-100.0|-100.0	-100.0|-100.0|-100.0|-100.0	-18.0|-18.0|-18.0|-18.0	-100.0|-100.0|-100.0|-100.0	FALSE	0.0271343
Bacteria_SV-142-k--Bacteria;-p--Proteobacteria;-c--Alphaproteobacteria;-o--Rhodobacterales;-f--Rhodobacteraceae;-g--Paracoccus;	Bacteria_SV-1467-k--Bacteria;-p--Proteobacteria;-c--Alphaproteobacteria;-o--Rhizobiales;-f--Brucellaceae;-g--Pseudochrobactrum;	dist_kullbackleibler|correl_pearson|dist_bray|correl_spearman	93.7888	mutualExclusion	Bacteria_SV-142-k--Bacteria;-p--Proteobacteria;-c--Alphaproteobacteria;-o--Rhodobacterales;-f--Rhodobacteraceae;-g--Paracoccus;>Bacteria_SV-1467-k--Bacteria;-p--Proteobacteria;-c--Alphaproteobacteria;-o--Rhizobiales;-f--Brucellaceae;-g--Pseudochrobactrum;	4	20.115115094641304|-0.30364319069406376|0.998580851407523|-0.4922987791184012	dist_kullbackleibler=mutualExclusion|correl_pearson=mutualExclusion|dist_bray=mutualExclusion|correl_spearman=mutualExclusion	dist_kullbackleibler=5.454413920524814E-9|correl_pearson=0.11095303046386962|dist_bray=0.0013460018240488703|correl_spearman=0.06510025895389226	dist_kullbackleibler=20.115115094641304|correl_pearson=-0.30364319069406376|dist_bray=0.998580851407523|correl_spearman=-0.4922987791184012	13.4807	14.4814	3.59692	20.1151	8.06e-11	8.06e-11	3.37e-10	19.22663087011976|-0.33379171484128256|0.9968503887584427|-0.5890954976655796	19.138877884300033|-0.320865285593839|0.9976958426371856|-0.5834573237258491	8.0|8.0|8.0|8.0	1.0105328230559063|0.0778914213328959|0.002878211931395591|0.16318224569579717	FALSE	3.37e-10
Bacteria_SV-143-k--Bacteria;-p--Actinobacteria;-c--Actinobacteria;-o--Propionibacteriales;-f--Nocardioidaceae;-g--Nocardioides;	Bacteria_SV-1467-k--Bacteria;-p--Proteobacteria;-c--Alphaproteobacteria;-o--Rhizobiales;-f--Brucellaceae;-g--Pseudochrobactrum;	correl_pearson|correl_spearman|dist_kullbackleibler|dist_bray	88.7932	mutualExclusion	Bacteria_SV-143-k--Bacteria;-p--Actinobacteria;-c--Actinobacteria;-o--Propionibacteriales;-f--Nocardioidaceae;-g--Nocardioides;>Bacteria_SV-1467-k--Bacteria;-p--Proteobacteria;-c--Alphaproteobacteria;-o--Rhizobiales;-f--Brucellaceae;-g--Pseudochrobactrum;	4	-0.2951059649278294|-0.4966812608316214|20.851515052806807|0.998580851407523	correl_pearson=mutualExclusion|correl_spearman=mutualExclusion|dist_kullbackleibler=mutualExclusion|dist_bray=mutualExclusion	correl_pearson=0.1384171557211774|correl_spearman=0.08907138489527355|dist_kullbackleibler=2.788852815349685E-9|dist_bray=0.002065949167617487	correl_pearson=-0.2951059649278294|correl_spearman=-0.4966812608316214|dist_kullbackleibler=20.851515052806807|dist_bray=0.998580851407523	-0.0317174	-0.0820229	0.217107	-0.295106	1.09e-10	1.09e-10	4.54e-10	-0.3631613079037386|-0.5624319015354872|19.532605840693417|0.9968503887584427	-0.3561516751432632|-0.5909852072998726|19.644876834480762|0.9976958426371856	8.0|8.0|8.0|8.0	0.09289555227235918|0.16111741290809853|1.2464731214495341|0.002878211931395591	FALSE	4.54e-10
Bacteria_SV-148-k--Bacteria;-p--Proteobacteria;-c--Alphaproteobacteria;-o--Sphingomonadales;-f--Sphingomonadaceae;-g--Sphingomonas;	Bacteria_SV-1467-k--Bacteria;-p--Proteobacteria;-c--Alphaproteobacteria;-o--Rhizobiales;-f--Brucellaceae;-g--Pseudochrobactrum;	dist_kullbackleibler|correl_spearman|dist_bray	83.5871	mutualExclusion	Bacteria_SV-148-k--Bacteria;-p--Proteobacteria;-c--Alphaproteobacteria;-o--Sphingomonadales;-f--Sphingomonadaceae;-g--Sphingomonas;>Bacteria_SV-1467-k--Bacteria;-p--Proteobacteria;-c--Alphaproteobacteria;-o--Rhizobiales;-f--Brucellaceae;-g--Pseudochrobactrum;	3	20.690474821126667|-0.2234231553265868|0.9973058067651991	dist_kullbackleibler=mutualExclusion|correl_spearman=mutualExclusion|dist_bray=mutualExclusion	dist_kullbackleibler=1.2354667419500753E-4|correl_spearman=0.28831743210469973|dist_bray=0.04519813950154139	dist_kullbackleibler=20.690474821126667|correl_spearman=-0.2234231553265868|dist_bray=0.9973058067651991				20.6905	0.00139952	0.00139952	0.00461653	-100.0|-100.0|-100.0	-100.0|-100.0|-100.0	-20.0|-20.0|-20.0	-100.0|-100.0|-100.0	FALSE	0.00461653
Bacteria_SV-152-k--Bacteria;-p--Proteobacteria;-c--Alphaproteobacteria;-o--Rhodospirillales;-f--Rhodospirillaceae;-g--Azospirillum;	Bacteria_SV-1467-k--Bacteria;-p--Proteobacteria;-c--Alphaproteobacteria;-o--Rhizobiales;-f--Brucellaceae;-g--Pseudochrobactrum;	dist_bray|correl_pearson|correl_spearman|dist_kullbackleibler	101.761	mutualExclusion	Bacteria_SV-152-k--Bacteria;-p--Proteobacteria;-c--Alphaproteobacteria;-o--Rhodospirillales;-f--Rhodospirillaceae;-g--Azospirillum;>Bacteria_SV-1467-k--Bacteria;-p--Proteobacteria;-c--Alphaproteobacteria;-o--Rhizobiales;-f--Brucellaceae;-g--Pseudochrobactrum;	4	0.998580851407523|-0.2726948826817361|-0.3272727272727273|19.7631208720678	dist_bray=mutualExclusion|correl_pearson=mutualExclusion|correl_spearman=mutualExclusion|dist_kullbackleibler=mutualExclusion	dist_bray=0.005046829158839805|correl_pearson=0.1210940463172302|correl_spearman=0.18878400144374252|dist_kullbackleibler=5.986744433528202E-10	dist_bray=0.998580851407523|correl_pearson=-0.2726948826817361|correl_spearman=-0.3272727272727273|dist_kullbackleibler=19.7631208720678				0.998581	1.06e-10	1.06e-10	4.42e-10	-100.0|-100.0|-100.0|-100.0	-100.0|-100.0|-100.0|-100.0	-46.0|-46.0|-46.0|-46.0	-100.0|-100.0|-100.0|-100.0	FALSE	4.42e-10
Bacteria_SV-157-k--Bacteria;-p--Proteobacteria;-c--Alphaproteobacteria;-o--Sphingomonadales;-f--Sphingomonadaceae;-g--Sphingomonas;	Bacteria_SV-1467-k--Bacteria;-p--Proteobacteria;-c--Alphaproteobacteria;-o--Rhizobiales;-f--Brucellaceae;-g--Pseudochrobactrum;	correl_spearman|dist_bray|dist_kullbackleibler|correl_pearson	103.048	mutualExclusion	Bacteria_SV-157-k--Bacteria;-p--Proteobacteria;-c--Alphaproteobacteria;-o--Sphingomonadales;-f--Sphingomonadaceae;-g--Sphingomonas;>Bacteria_SV-1467-k--Bacteria;-p--Proteobacteria;-c--Alphaproteobacteria;-o--Rhizobiales;-f--Brucellaceae;-g--Pseudochrobactrum;	4	-0.30000000000000004|0.998580851407523|19.878528865994166|-0.26484160019979136	correl_spearman=mutualExclusion|dist_bray=mutualExclusion|dist_kullbackleibler=mutualExclusion|correl_pearson=mutualExclusion	correl_spearman=0.16500561251875245|dist_bray=0.00422434833629548|dist_kullbackleibler=1.3779645535727525E-8|correl_pearson=0.11187933480466428	correl_spearman=-0.30000000000000004|dist_bray=0.998580851407523|dist_kullbackleibler=19.878528865994166|correl_pearson=-0.26484160019979136				-0.3	1.78e-09	1.78e-09	7.24e-09	-100.0|-100.0|-100.0|-100.0	-100.0|-100.0|-100.0|-100.0	-34.0|-34.0|-34.0|-34.0	-100.0|-100.0|-100.0|-100.0	FALSE	7.24e-09
Bacteria_SV-199-k--Bacteria;-p--Actinobacteria;-c--Actinobacteria;-o--Pseudonocardiales;-f--Pseudonocardiaceae;-g--Pseudonocardia;	Bacteria_SV-1467-k--Bacteria;-p--Proteobacteria;-c--Alphaproteobacteria;-o--Rhizobiales;-f--Brucellaceae;-g--Pseudochrobactrum;	correl_pearson|correl_spearman|dist_bray|dist_kullbackleibler	95.0096	mutualExclusion	Bacteria_SV-199-k--Bacteria;-p--Actinobacteria;-c--Actinobacteria;-o--Pseudonocardiales;-f--Pseudonocardiaceae;-g--Pseudonocardia;>Bacteria_SV-1467-k--Bacteria;-p--Proteobacteria;-c--Alphaproteobacteria;-o--Rhizobiales;-f--Brucellaceae;-g--Pseudochrobactrum;	4	-0.21790333073477422|-0.349137709819875|0.9974082395592806|20.95238538046039	correl_pearson=mutualExclusion|correl_spearman=mutualExclusion|dist_bray=mutualExclusion|dist_kullbackleibler=mutualExclusion	correl_pearson=0.2029968972510907|correl_spearman=0.20570057977066114|dist_bray=0.021875426023240996|dist_kullbackleibler=1.0215902191967885E-6	correl_pearson=-0.21790333073477422|correl_spearman=-0.349137709819875|dist_bray=0.9974082395592806|dist_kullbackleibler=20.95238538046039	-0.0551383	-0.0916302	0.171417	-0.217903	1.51e-06	1.51e-06	5.67e-06	-0.289333285692253|-0.37448865346882504|0.9942982921129472|19.3743352129007	-0.28107703457707955|-0.39999999999999986|0.9963135934032632|19.278249432874254	6.0|6.0|6.0|6.0	0.07943105541678644|0.20690376293563792|0.005809367347069731|1.737042256392758	FALSE	5.67e-06
Bacteria_SV-19-k--Bacteria;-p--Actinobacteria;-c--Actinobacteria;-o--Streptomycetales;-f--Streptomycetaceae;-g--Streptomyces;	Bacteria_SV-1467-k--Bacteria;-p--Proteobacteria;-c--Alphaproteobacteria;-o--Rhizobiales;-f--Brucellaceae;-g--Pseudochrobactrum;	dist_bray|correl_spearman|dist_kullbackleibler|correl_pearson	273.743	mutualExclusion	Bacteria_SV-19-k--Bacteria;-p--Actinobacteria;-c--Actinobacteria;-o--Streptomycetales;-f--Streptomycetaceae;-g--Streptomyces;>Bacteria_SV-1467-k--Bacteria;-p--Proteobacteria;-c--Alphaproteobacteria;-o--Rhizobiales;-f--Brucellaceae;-g--Pseudochrobactrum;	4	0.9791997207007098|-0.10387112586860113|19.82764961030213|-0.27832573080881595	dist_bray=mutualExclusion|correl_spearman=mutualExclusion|dist_kullbackleibler=mutualExclusion|correl_pearson=mutualExclusion	dist_bray=0.23784933455084634|correl_spearman=0.34324195477664177|dist_kullbackleibler=2.259987937569541E-6|correl_pearson=0.13762393345285984	dist_bray=0.9791997207007098|correl_spearman=-0.10387112586860113|dist_kullbackleibler=19.82764961030213|correl_pearson=-0.27832573080881595	0.83148	0.833331	0.0821666	0.9792	3.46e-05	3.46e-05	0.000124	0.9647885588510035|-0.2122475866255702|18.817927624371173|-0.31200610835707293	0.974622962673002|-0.22083014295294057|19.206400182969517|-0.3177790336120404	18.0|18.0|18.0|18.0	0.034934114694754534|0.20965599734692392|1.8955034134136626|0.07965813381190466	FALSE	0.000124
Bacteria_SV-20-k--Bacteria;-p--Proteobacteria;-c--Alphaproteobacteria;-o--Rhizobiales;-f--Methylobacteriaceae;-g--Microvirga;	Bacteria_SV-1467-k--Bacteria;-p--Proteobacteria;-c--Alphaproteobacteria;-o--Rhizobiales;-f--Brucellaceae;-g--Pseudochrobactrum;	dist_bray|correl_spearman|correl_pearson|dist_kullbackleibler	50.4002	mutualExclusion	Bacteria_SV-20-k--Bacteria;-p--Proteobacteria;-c--Alphaproteobacteria;-o--Rhizobiales;-f--Methylobacteriaceae;-g--Microvirga;>Bacteria_SV-1467-k--Bacteria;-p--Proteobacteria;-c--Alphaproteobacteria;-o--Rhizobiales;-f--Brucellaceae;-g--Pseudochrobactrum;	4	0.9973058067651991|-0.3215204475406175|-0.3582243137282891|20.800382307840213	dist_bray=mutualExclusion|correl_spearman=mutualExclusion|correl_pearson=mutualExclusion|dist_kullbackleibler=mutualExclusion	dist_bray=0.0162673651345423|correl_spearman=0.20416750040894605|correl_pearson=0.08169666496794104|dist_kullbackleibler=3.1710301051646184E-11	dist_bray=0.9973058067651991|correl_spearman=-0.3215204475406175|correl_pearson=-0.3582243137282891|dist_kullbackleibler=20.800382307840213	0.832878	0.830706	0.0729722	0.997306	1.21e-11	1.21e-11	5.14e-11	0.9941120662637333|-0.3945583783372021|-0.43785214671018324|19.451116494194213	0.9959626273832508|-0.40944779826815136|-0.4271262662309854|19.382866483640957	16.0|16.0|16.0|16.0	0.0056883431673523275|0.2012665417864091|0.09927469730290613|1.1207488650588795	FALSE	5.14e-11
Bacteria_SV-210-k--Bacteria;-p--Actinobacteria;-c--Actinobacteria;-o--Streptomycetales;-f--Streptomycetaceae;-g--Streptomyces;	Bacteria_SV-1467-k--Bacteria;-p--Proteobacteria;-c--Alphaproteobacteria;-o--Rhizobiales;-f--Brucellaceae;-g--Pseudochrobactrum;	correl_spearman|dist_bray|dist_kullbackleibler|correl_pearson	135.957	mutualExclusion	Bacteria_SV-210-k--Bacteria;-p--Actinobacteria;-c--Actinobacteria;-o--Streptomycetales;-f--Streptomycetaceae;-g--Streptomyces;>Bacteria_SV-1467-k--Bacteria;-p--Proteobacteria;-c--Alphaproteobacteria;-o--Rhizobiales;-f--Brucellaceae;-g--Pseudochrobactrum;	4	-0.5908466167440635|0.999402845051728|21.00213188143457|-0.2899023332698447	correl_spearman=mutualExclusion|dist_bray=mutualExclusion|dist_kullbackleibler=mutualExclusion|correl_pearson=mutualExclusion	correl_spearman=0.03209789899016169|dist_bray=2.6751511720612964E-4|dist_kullbackleibler=1.2262213466840421E-10|correl_pearson=0.0978112489583376	correl_spearman=-0.5908466167440635|dist_bray=0.999402845051728|dist_kullbackleibler=21.00213188143457|correl_pearson=-0.2899023332698447				-0.590847	1.13e-13	1.13e-13	4.99e-13	-100.0|-100.0|-100.0|-100.0	-100.0|-100.0|-100.0|-100.0	-28.0|-28.0|-28.0|-28.0	-100.0|-100.0|-100.0|-100.0	FALSE	4.99e-13
Bacteria_SV-219-k--Bacteria;-p--Acidobacteria;-c--Solibacteres;-o--Solibacterales;-f--Solibacteraceae_(Subgroup_3);-g--Bryobacter;	Bacteria_SV-1467-k--Bacteria;-p--Proteobacteria;-c--Alphaproteobacteria;-o--Rhizobiales;-f--Brucellaceae;-g--Pseudochrobactrum;	dist_kullbackleibler|correl_spearman|correl_pearson|dist_bray	103.202	mutualExclusion	Bacteria_SV-219-k--Bacteria;-p--Acidobacteria;-c--Solibacteres;-o--Solibacterales;-f--Solibacteraceae_(Subgroup_3);-g--Bryobacter;>Bacteria_SV-1467-k--Bacteria;-p--Proteobacteria;-c--Alphaproteobacteria;-o--Rhizobiales;-f--Brucellaceae;-g--Pseudochrobactrum;	4	21.50995981460359|-0.46454306160134|-0.2293721991227278|0.9974082395592806	dist_kullbackleibler=mutualExclusion|correl_spearman=mutualExclusion|correl_pearson=mutualExclusion|dist_bray=mutualExclusion	dist_kullbackleibler=6.47518483276599E-9|correl_spearman=0.10933557461690713|correl_pearson=0.09436508271039412|dist_bray=0.02398158692930563	dist_kullbackleibler=21.50995981460359|correl_spearman=-0.46454306160134|correl_pearson=-0.2293721991227278|dist_bray=0.9974082395592806				21.51	2.68e-09	2.68e-09	1.08e-08	-100.0|-100.0|-100.0|-100.0	-100.0|-100.0|-100.0|-100.0	0.0|0.0|0.0|0.0	-100.0|-100.0|-100.0|-100.0	FALSE	1.08e-08
Bacteria_SV-221-k--Bacteria;-p--Proteobacteria;-c--Alphaproteobacteria;-o--Rhizobiales;-f--Hyphomicrobiaceae;-g--Devosia;	Bacteria_SV-1467-k--Bacteria;-p--Proteobacteria;-c--Alphaproteobacteria;-o--Rhizobiales;-f--Brucellaceae;-g--Pseudochrobactrum;	correl_pearson|dist_kullbackleibler|dist_bray|correl_spearman	107.784	mutualExclusion	Bacteria_SV-221-k--Bacteria;-p--Proteobacteria;-c--Alphaproteobacteria;-o--Rhizobiales;-f--Hyphomicrobiaceae;-g--Devosia;>Bacteria_SV-1467-k--Bacteria;-p--Proteobacteria;-c--Alphaproteobacteria;-o--Rhizobiales;-f--Brucellaceae;-g--Pseudochrobactrum;	4	-0.31071479316317613|20.145571205703778|0.9981278004094042|-0.43645453598682077	correl_pearson=mutualExclusion|dist_kullbackleibler=mutualExclusion|dist_bray=mutualExclusion|correl_spearman=mutualExclusion	correl_pearson=0.08405196205415821|dist_kullbackleibler=2.04516613644401E-7|dist_bray=0.02074559602035564|correl_spearman=0.17508144575089735	correl_pearson=-0.31071479316317613|dist_kullbackleibler=20.145571205703778|dist_bray=0.9981278004094042|correl_spearman=-0.43645453598682077				-0.310715	1.07e-07	1.07e-07	4.12e-07	-100.0|-100.0|-100.0|-100.0	-100.0|-100.0|-100.0|-100.0	-20.0|-20.0|-20.0|-20.0	-100.0|-100.0|-100.0|-100.0	FALSE	4.12e-07
Bacteria_SV-22-k--Bacteria;-p--Proteobacteria;-c--Alphaproteobacteria;-o--Rhizobiales;-f--Methylobacteriaceae;-g--Microvirga;	Bacteria_SV-1467-k--Bacteria;-p--Proteobacteria;-c--Alphaproteobacteria;-o--Rhizobiales;-f--Brucellaceae;-g--Pseudochrobactrum;	dist_bray|dist_kullbackleibler|correl_spearman|correl_pearson	81.9997	mutualExclusion	Bacteria_SV-22-k--Bacteria;-p--Proteobacteria;-c--Alphaproteobacteria;-o--Rhizobiales;-f--Methylobacteriaceae;-g--Microvirga;>Bacteria_SV-1467-k--Bacteria;-p--Proteobacteria;-c--Alphaproteobacteria;-o--Rhizobiales;-f--Brucellaceae;-g--Pseudochrobactrum;	4	0.998580851407523|21.193306718351465|-0.45723892541263966|-0.23973426542103363	dist_bray=mutualExclusion|dist_kullbackleibler=mutualExclusion|correl_spearman=mutualExclusion|correl_pearson=mutualExclusion	dist_bray=0.0019110515569261688|dist_kullbackleibler=1.8114347799524921E-9|correl_spearman=0.10477454748031068|correl_pearson=0.1534816274299008	dist_bray=0.998580851407523|dist_kullbackleibler=21.193306718351465|correl_spearman=-0.45723892541263966|correl_pearson=-0.23973426542103363				0.998581	8.47e-11	8.47e-11	3.54e-10	-100.0|-100.0|-100.0|-100.0	-100.0|-100.0|-100.0|-100.0	-2.0|-2.0|-2.0|-2.0	-100.0|-100.0|-100.0|-100.0	FALSE	3.54e-10
Bacteria_SV-252-k--Bacteria;-p--Chloroflexi;-c--Thermomicrobia;-o--JG30-KF-CM45;-f--NA;-g--NA;	Bacteria_SV-1467-k--Bacteria;-p--Proteobacteria;-c--Alphaproteobacteria;-o--Rhizobiales;-f--Brucellaceae;-g--Pseudochrobactrum;	dist_bray|correl_spearman|dist_kullbackleibler|correl_pearson	100.67	mutualExclusion	Bacteria_SV-252-k--Bacteria;-p--Chloroflexi;-c--Thermomicrobia;-o--JG30-KF-CM45;-f--NA;-g--NA;>Bacteria_SV-1467-k--Bacteria;-p--Proteobacteria;-c--Alphaproteobacteria;-o--Rhizobiales;-f--Brucellaceae;-g--Pseudochrobactrum;	4	0.9973058067651991|-0.14545454545454548|19.116397174986403|-0.22952518376413025	dist_bray=mutualExclusion|correl_spearman=mutualExclusion|dist_kullbackleibler=mutualExclusion|correl_pearson=mutualExclusion	dist_bray=0.0254331209122326|correl_spearman=0.3358695240257473|dist_kullbackleibler=4.028254425531008E-4|correl_pearson=0.14403184456670592	dist_bray=0.9973058067651991|correl_spearman=-0.14545454545454548|dist_kullbackleibler=19.116397174986403|correl_pearson=-0.22952518376413025				0.997306	0.000506	0.000506	0.00171444	-100.0|-100.0|-100.0|-100.0	-100.0|-100.0|-100.0|-100.0	-26.0|-26.0|-26.0|-26.0	-100.0|-100.0|-100.0|-100.0	FALSE	0.00171444
Bacteria_SV-258-k--Bacteria;-p--Actinobacteria;-c--Actinobacteria;-o--Micrococcales;-f--Microbacteriaceae;-g--Microbacterium;	Bacteria_SV-1467-k--Bacteria;-p--Proteobacteria;-c--Alphaproteobacteria;-o--Rhizobiales;-f--Brucellaceae;-g--Pseudochrobactrum;	correl_pearson|correl_spearman|dist_kullbackleibler|dist_bray	93.2995	mutualExclusion	Bacteria_SV-258-k--Bacteria;-p--Actinobacteria;-c--Actinobacteria;-o--Micrococcales;-f--Microbacteriaceae;-g--Microbacterium;>Bacteria_SV-1467-k--Bacteria;-p--Proteobacteria;-c--Alphaproteobacteria;-o--Rhizobiales;-f--Brucellaceae;-g--Pseudochrobactrum;	4	-0.2875719115745269|-0.48937712464292105|20.809146654201378|0.9974382851656294	correl_pearson=mutualExclusion|correl_spearman=mutualExclusion|dist_kullbackleibler=mutualExclusion|dist_bray=mutualExclusion	correl_pearson=0.11825357096026634|correl_spearman=0.11740243695572472|dist_kullbackleibler=6.781697248214869E-8|dist_bray=0.018727619448747235	correl_pearson=-0.2875719115745269|correl_spearman=-0.48937712464292105|dist_kullbackleibler=20.809146654201378|dist_bray=0.9974382851656294				-0.287572	3.03e-08	3.03e-08	1.18e-07	-100.0|-100.0|-100.0|-100.0	-100.0|-100.0|-100.0|-100.0	-8.0|-8.0|-8.0|-8.0	-100.0|-100.0|-100.0|-100.0	FALSE	1.18e-07
Bacteria_SV-27-k--Bacteria;-p--Actinobacteria;-c--Actinobacteria;-o--Micrococcales;-f--Micrococcaceae;-g--Pseudarthrobacter;	Bacteria_SV-1467-k--Bacteria;-p--Proteobacteria;-c--Alphaproteobacteria;-o--Rhizobiales;-f--Brucellaceae;-g--Pseudochrobactrum;	dist_kullbackleibler|correl_pearson|dist_bray|correl_spearman	85.2306	mutualExclusion	Bacteria_SV-27-k--Bacteria;-p--Actinobacteria;-c--Actinobacteria;-o--Micrococcales;-f--Micrococcaceae;-g--Pseudarthrobacter;>Bacteria_SV-1467-k--Bacteria;-p--Proteobacteria;-c--Alphaproteobacteria;-o--Rhizobiales;-f--Brucellaceae;-g--Pseudochrobactrum;	4	20.957143141483517|-0.29668229878293517|0.998580851407523|-0.46600388883908006	dist_kullbackleibler=mutualExclusion|correl_pearson=mutualExclusion|dist_bray=mutualExclusion|correl_spearman=mutualExclusion	dist_kullbackleibler=4.4354686590253323E-10|correl_pearson=0.0968942849651726|dist_bray=0.0043970423559335226|correl_spearman=0.09283559456631174	dist_kullbackleibler=20.957143141483517|correl_pearson=-0.29668229878293517|dist_bray=0.998580851407523|correl_spearman=-0.46600388883908006	13.3243	13.255	3.58335	20.9571	2.55e-11	2.55e-11	1.08e-10	19.832610813054288|-0.35281585830018325|0.9968503887584427|-0.541530502273139	19.779140939251384|-0.34988120677105344|0.9976958426371856|-0.5440265339780115	8.0|8.0|8.0|8.0	1.1277726074541428|0.08031034048472488|0.002878211931395591|0.1585863716940805	FALSE	1.08e-10
Bacteria_SV-28-k--Bacteria;-p--Saccharibacteria;-c--NA;-o--NA;-f--NA;-g--NA;	Bacteria_SV-1467-k--Bacteria;-p--Proteobacteria;-c--Alphaproteobacteria;-o--Rhizobiales;-f--Brucellaceae;-g--Pseudochrobactrum;	dist_bray|correl_spearman|dist_kullbackleibler	189.414	mutualExclusion	Bacteria_SV-28-k--Bacteria;-p--Saccharibacteria;-c--NA;-o--NA;-f--NA;-g--NA;>Bacteria_SV-1467-k--Bacteria;-p--Proteobacteria;-c--Alphaproteobacteria;-o--Rhizobiales;-f--Brucellaceae;-g--Pseudochrobactrum;	3	0.9973058067651991|-0.22642822184970976|22.019775527965876	dist_bray=mutualExclusion|correl_spearman=mutualExclusion|dist_kullbackleibler=mutualExclusion	dist_bray=0.06369824692919046|correl_spearman=0.29948402606383084|dist_kullbackleibler=1.1844579822273271E-4	dist_bray=0.9973058067651991|correl_spearman=-0.22642822184970976|dist_kullbackleibler=22.019775527965876				0.997306	0.00186431	0.00186431	0.00608143	-100.0|-100.0|-100.0	-100.0|-100.0|-100.0	-2.0|-2.0|-2.0	-100.0|-100.0|-100.0	FALSE	0.00608143
Bacteria_SV-296-k--Bacteria;-p--Actinobacteria;-c--Actinobacteria;-o--Propionibacteriales;-f--Nocardioidaceae;-g--Nocardioides;	Bacteria_SV-1467-k--Bacteria;-p--Proteobacteria;-c--Alphaproteobacteria;-o--Rhizobiales;-f--Brucellaceae;-g--Pseudochrobactrum;	dist_bray|dist_kullbackleibler|correl_spearman|correl_pearson	130.324	mutualExclusion	Bacteria_SV-296-k--Bacteria;-p--Actinobacteria;-c--Actinobacteria;-o--Propionibacteriales;-f--Nocardioidaceae;-g--Nocardioides;>Bacteria_SV-1467-k--Bacteria;-p--Proteobacteria;-c--Alphaproteobacteria;-o--Rhizobiales;-f--Brucellaceae;-g--Pseudochrobactrum;	4	0.999402845051728|21.94354024255562|-0.6294446369333742|-0.2776743328289858	dist_bray=mutualExclusion|dist_kullbackleibler=mutualExclusion|correl_spearman=mutualExclusion|correl_pearson=mutualExclusion	dist_bray=6.71738988620163E-5|dist_kullbackleibler=1.3760026451592466E-10|correl_spearman=0.03252443330886634|correl_pearson=0.0910595965510469	dist_bray=0.999402845051728|dist_kullbackleibler=21.94354024255562|correl_spearman=-0.6294446369333742|correl_pearson=-0.2776743328289858				0.999403	2.76e-14	2.76e-14	1.22e-13	-100.0|-100.0|-100.0|-100.0	-100.0|-100.0|-100.0|-100.0	-28.0|-28.0|-28.0|-28.0	-100.0|-100.0|-100.0|-100.0	FALSE	1.22e-13
Bacteria_SV-29-k--Bacteria;-p--Proteobacteria;-c--Alphaproteobacteria;-o--Rhodobacterales;-f--Rhodobacteraceae;-g--Rubellimicrobium;	Bacteria_SV-1467-k--Bacteria;-p--Proteobacteria;-c--Alphaproteobacteria;-o--Rhizobiales;-f--Brucellaceae;-g--Pseudochrobactrum;	dist_kullbackleibler|correl_spearman|dist_bray|correl_pearson	64.3142	mutualExclusion	Bacteria_SV-29-k--Bacteria;-p--Proteobacteria;-c--Alphaproteobacteria;-o--Rhodobacterales;-f--Rhodobacteraceae;-g--Rubellimicrobium;>Bacteria_SV-1467-k--Bacteria;-p--Proteobacteria;-c--Alphaproteobacteria;-o--Rhizobiales;-f--Brucellaceae;-g--Pseudochrobactrum;	4	20.19790816159588|-0.32676125012830776|0.9973058067651991|-0.25086616405533463	dist_kullbackleibler=mutualExclusion|correl_spearman=mutualExclusion|dist_bray=mutualExclusion|correl_pearson=mutualExclusion	dist_kullbackleibler=7.68282115704011E-9|correl_spearman=0.15253459291489146|dist_bray=0.01623029161093703|correl_pearson=0.16732505530529584	dist_kullbackleibler=20.19790816159588|correl_spearman=-0.32676125012830776|dist_bray=0.9973058067651991|correl_pearson=-0.25086616405533463	12.6071	12.4566	3.28533	20.1979	5.39e-09	5.39e-09	2.15e-08	18.799069374336877|-0.42370107143403435|0.9941416266289034|-0.34822223673646646	18.87499404528714|-0.4075876785810366|0.9960673456906147|-0.3333379101927735	10.0|10.0|10.0|10.0	1.1978971570115664|0.17928375589116244|0.005832906289023435|0.10994826218644102	FALSE	2.15e-08
Bacteria_SV-32-k--Bacteria;-p--Actinobacteria;-c--Actinobacteria;-o--Pseudonocardiales;-f--Pseudonocardiaceae;-g--Actinophytocola;	Bacteria_SV-1467-k--Bacteria;-p--Proteobacteria;-c--Alphaproteobacteria;-o--Rhizobiales;-f--Brucellaceae;-g--Pseudochrobactrum;	correl_spearman|dist_bray|dist_kullbackleibler	140.098	mutualExclusion	Bacteria_SV-32-k--Bacteria;-p--Actinobacteria;-c--Actinobacteria;-o--Pseudonocardiales;-f--Pseudonocardiaceae;-g--Actinophytocola;>Bacteria_SV-1467-k--Bacteria;-p--Proteobacteria;-c--Alphaproteobacteria;-o--Rhizobiales;-f--Brucellaceae;-g--Pseudochrobactrum;	3	-0.23636363636363641|0.997668050518959|20.726136489752214	correl_spearman=mutualExclusion|dist_bray=mutualExclusion|dist_kullbackleibler=mutualExclusion	correl_spearman=0.30165760006429043|dist_bray=0.02734713561811486|dist_kullbackleibler=1.964977975310589E-5	correl_spearman=-0.23636363636363641|dist_bray=0.997668050518959|dist_kullbackleibler=20.726136489752214				-0.236364	0.000188	0.000188	0.00065	-100.0|-100.0|-100.0	-100.0|-100.0|-100.0	-42.0|-42.0|-42.0	-100.0|-100.0|-100.0	FALSE	0.00065
Bacteria_SV-34-k--Bacteria;-p--Actinobacteria;-c--Actinobacteria;-o--Micrococcales;-f--Microbacteriaceae;-g--NA;	Bacteria_SV-1467-k--Bacteria;-p--Proteobacteria;-c--Alphaproteobacteria;-o--Rhizobiales;-f--Brucellaceae;-g--Pseudochrobactrum;	dist_bray|correl_spearman|dist_kullbackleibler|correl_pearson	103.941	mutualExclusion	Bacteria_SV-34-k--Bacteria;-p--Actinobacteria;-c--Actinobacteria;-o--Micrococcales;-f--Microbacteriaceae;-g--NA;>Bacteria_SV-1467-k--Bacteria;-p--Proteobacteria;-c--Alphaproteobacteria;-o--Rhizobiales;-f--Brucellaceae;-g--Pseudochrobactrum;	4	0.9981278004094042|-0.49083795188066115|20.835277916477786|-0.30627167410351613	dist_bray=mutualExclusion|correl_spearman=mutualExclusion|dist_kullbackleibler=mutualExclusion|correl_pearson=mutualExclusion	dist_bray=0.011623713956581683|correl_spearman=0.07019031541483511|dist_kullbackleibler=3.170208540126396E-11|correl_pearson=0.11787071302815855	dist_bray=0.9981278004094042|correl_spearman=-0.49083795188066115|dist_kullbackleibler=20.835277916477786|correl_pearson=-0.30627167410351613				0.998128	4.08e-12	4.08e-12	1.74e-11	-100.0|-100.0|-100.0|-100.0	-100.0|-100.0|-100.0|-100.0	-4.0|-4.0|-4.0|-4.0	-100.0|-100.0|-100.0|-100.0	FALSE	1.74e-11
Bacteria_SV-425-k--Bacteria;-p--Proteobacteria;-c--Alphaproteobacteria;-o--Rhizobiales;-f--Rhizobiaceae;-g--Ensifer;	Bacteria_SV-1467-k--Bacteria;-p--Proteobacteria;-c--Alphaproteobacteria;-o--Rhizobiales;-f--Brucellaceae;-g--Pseudochrobactrum;	correl_pearson|dist_bray|dist_kullbackleibler|correl_spearman	231.943	mutualExclusion	Bacteria_SV-425-k--Bacteria;-p--Proteobacteria;-c--Alphaproteobacteria;-o--Rhizobiales;-f--Rhizobiaceae;-g--Ensifer;>Bacteria_SV-1467-k--Bacteria;-p--Proteobacteria;-c--Alphaproteobacteria;-o--Rhizobiales;-f--Brucellaceae;-g--Pseudochrobactrum;	4	-0.2912518890009184|0.9973058067651991|18.720535611015467|-0.3111562016386334	correl_pearson=mutualExclusion|dist_bray=mutualExclusion|dist_kullbackleibler=mutualExclusion|correl_spearman=mutualExclusion	correl_pearson=0.09864232456828437|dist_bray=0.02806072724137121|dist_kullbackleibler=3.537579277212988E-5|correl_spearman=0.2722889011784604	correl_pearson=-0.2912518890009184|dist_bray=0.9973058067651991|dist_kullbackleibler=18.720535611015467|correl_spearman=-0.3111562016386334				-0.291252	3.62e-05	3.62e-05	0.00013	-100.0|-100.0|-100.0|-100.0	-100.0|-100.0|-100.0|-100.0	0.0|0.0|0.0|0.0	-100.0|-100.0|-100.0|-100.0	FALSE	0.00013
Bacteria_SV-44-k--Bacteria;-p--Actinobacteria;-c--Actinobacteria;-o--Pseudonocardiales;-f--Pseudonocardiaceae;-g--Pseudonocardia;	Bacteria_SV-1467-k--Bacteria;-p--Proteobacteria;-c--Alphaproteobacteria;-o--Rhizobiales;-f--Brucellaceae;-g--Pseudochrobactrum;	dist_bray|correl_pearson|correl_spearman|dist_kullbackleibler	98.8654	mutualExclusion	Bacteria_SV-44-k--Bacteria;-p--Actinobacteria;-c--Actinobacteria;-o--Pseudonocardiales;-f--Pseudonocardiaceae;-g--Pseudonocardia;>Bacteria_SV-1467-k--Bacteria;-p--Proteobacteria;-c--Alphaproteobacteria;-o--Rhizobiales;-f--Brucellaceae;-g--Pseudochrobactrum;	4	0.9974082395592806|-0.24280498663572775|-0.42071824446913814|22.27592626442236	dist_bray=mutualExclusion|correl_pearson=mutualExclusion|correl_spearman=mutualExclusion|dist_kullbackleibler=mutualExclusion	dist_bray=0.03248086169179776|correl_pearson=0.11038367917526115|correl_spearman=0.18671236585471673|dist_kullbackleibler=1.8277087510121248E-8	dist_bray=0.9974082395592806|correl_pearson=-0.24280498663572775|correl_spearman=-0.42071824446913814|dist_kullbackleibler=22.27592626442236	0.853634	0.869001	0.0884084	0.997408	2.1e-08	2.1e-08	8.21e-08	0.9942982921129472|-0.2888962360580261|-0.4270347417043262|20.69162175342721	0.9963135934032632|-0.2931126990154996|-0.4377919909415417|20.72104060467776	6.0|6.0|6.0|6.0	0.005809367347069731|0.05717647048256409|0.22571570704957494|1.6359413163708845	FALSE	8.21e-08
Bacteria_SV-45-k--Bacteria;-p--Actinobacteria;-c--Actinobacteria;-o--Propionibacteriales;-f--Nocardioidaceae;-g--Nocardioides;	Bacteria_SV-1467-k--Bacteria;-p--Proteobacteria;-c--Alphaproteobacteria;-o--Rhizobiales;-f--Brucellaceae;-g--Pseudochrobactrum;	correl_spearman|dist_bray|correl_pearson|dist_kullbackleibler	111.72	mutualExclusion	Bacteria_SV-45-k--Bacteria;-p--Actinobacteria;-c--Actinobacteria;-o--Propionibacteriales;-f--Nocardioidaceae;-g--Nocardioides;>Bacteria_SV-1467-k--Bacteria;-p--Proteobacteria;-c--Alphaproteobacteria;-o--Rhizobiales;-f--Brucellaceae;-g--Pseudochrobactrum;	4	-0.5945566857602056|0.998580851407523|-0.25181868253227907|22.953521211324905	correl_spearman=mutualExclusion|dist_bray=mutualExclusion|correl_pearson=mutualExclusion|dist_kullbackleibler=mutualExclusion	correl_spearman=0.0387518897426975|dist_bray=0.001747396154649472|correl_pearson=0.11209059455028758|dist_kullbackleibler=1.3851142455223453E-12	correl_spearman=-0.5945566857602056|dist_bray=0.998580851407523|correl_pearson=-0.25181868253227907|dist_kullbackleibler=22.953521211324905	-0.00111023	-0.0109562	0.237991	-0.594557	9.88e-15	9.88e-15	4.4e-14	-0.6657643874816469|0.9967780402869885|-0.3140327818742591|21.583586205858193	-0.6590857009694288|0.9978008438082976|-0.31616319636983387|21.66583247991164	2.0|2.0|2.0|2.0	0.14175107086280608|0.002967248018413562|0.0704225459990387|1.1437625738579333	FALSE	4.4e-14
Bacteria_SV-474-k--Bacteria;-p--Actinobacteria;-c--Actinobacteria;-o--Propionibacteriales;-f--Nocardioidaceae;-g--Nocardioides;	Bacteria_SV-1467-k--Bacteria;-p--Proteobacteria;-c--Alphaproteobacteria;-o--Rhizobiales;-f--Brucellaceae;-g--Pseudochrobactrum;	dist_kullbackleibler|dist_bray|correl_pearson|correl_spearman	148.395	mutualExclusion	Bacteria_SV-474-k--Bacteria;-p--Actinobacteria;-c--Actinobacteria;-o--Propionibacteriales;-f--Nocardioidaceae;-g--Nocardioides;>Bacteria_SV-1467-k--Bacteria;-p--Proteobacteria;-c--Alphaproteobacteria;-o--Rhizobiales;-f--Brucellaceae;-g--Pseudochrobactrum;	4	18.14617725364711|0.998580851407523|-0.2670984618630977|-0.32734090199011556	dist_kullbackleibler=mutualExclusion|dist_bray=mutualExclusion|correl_pearson=mutualExclusion|correl_spearman=mutualExclusion	dist_kullbackleibler=1.1643608401890049E-5|dist_bray=0.0021489406082314533|correl_pearson=0.11407458385271663|correl_spearman=0.21604000322735117	dist_kullbackleibler=18.14617725364711|dist_bray=0.998580851407523|correl_pearson=-0.2670984618630977|correl_spearman=-0.32734090199011556				18.1462	1.01e-06	1.01e-06	3.82e-06	-100.0|-100.0|-100.0|-100.0	-100.0|-100.0|-100.0|-100.0	-28.0|-28.0|-28.0|-28.0	-100.0|-100.0|-100.0|-100.0	FALSE	3.82e-06
Bacteria_SV-50-k--Bacteria;-p--Actinobacteria;-c--Actinobacteria;-o--Micrococcales;-f--Micrococcaceae;-g--Arthrobacter;	Bacteria_SV-1467-k--Bacteria;-p--Proteobacteria;-c--Alphaproteobacteria;-o--Rhizobiales;-f--Brucellaceae;-g--Pseudochrobactrum;	dist_kullbackleibler|correl_spearman|correl_pearson|dist_bray	81.4682	mutualExclusion	Bacteria_SV-50-k--Bacteria;-p--Actinobacteria;-c--Actinobacteria;-o--Micrococcales;-f--Micrococcaceae;-g--Arthrobacter;>Bacteria_SV-1467-k--Bacteria;-p--Proteobacteria;-c--Alphaproteobacteria;-o--Rhizobiales;-f--Brucellaceae;-g--Pseudochrobactrum;	4	21.343284420619597|-0.5114210294502654|-0.3779986482417335|0.998580851407523	dist_kullbackleibler=mutualExclusion|correl_spearman=mutualExclusion|correl_pearson=mutualExclusion|dist_bray=mutualExclusion	dist_kullbackleibler=5.456080032217869E-12|correl_spearman=0.06293103765407126|correl_pearson=0.09806487816769527|dist_bray=0.0015788840173203145	dist_kullbackleibler=21.343284420619597|correl_spearman=-0.5114210294502654|correl_pearson=-0.3779986482417335|dist_bray=0.998580851407523	13.2347	13.3856	4.13673	21.3433	5.62e-14	5.62e-14	2.48e-13	20.274787203657976|-0.5938720665914606|-0.4084480723206743|0.9968252285529386	20.137612507808853|-0.5908857534030652|-0.4087482307375686|0.9976958426371856	16.0|16.0|16.0|16.0	1.0737756154621185|0.14899578059619062|0.0873291407353403|0.002842023420011488	FALSE	2.48e-13
Bacteria_SV-53-k--Bacteria;-p--Proteobacteria;-c--Alphaproteobacteria;-o--Rhizobiales;-f--Rhizobiaceae;-g--Shinella;	Bacteria_SV-1467-k--Bacteria;-p--Proteobacteria;-c--Alphaproteobacteria;-o--Rhizobiales;-f--Brucellaceae;-g--Pseudochrobactrum;	correl_pearson|dist_kullbackleibler|dist_bray|correl_spearman	63.6232	mutualExclusion	Bacteria_SV-53-k--Bacteria;-p--Proteobacteria;-c--Alphaproteobacteria;-o--Rhizobiales;-f--Rhizobiaceae;-g--Shinella;>Bacteria_SV-1467-k--Bacteria;-p--Proteobacteria;-c--Alphaproteobacteria;-o--Rhizobiales;-f--Brucellaceae;-g--Pseudochrobactrum;	4	-0.24141144803795597|21.810416063330223|0.9973058067651991|-0.40440127401775444	correl_pearson=mutualExclusion|dist_kullbackleibler=mutualExclusion|dist_bray=mutualExclusion|correl_spearman=mutualExclusion	correl_pearson=0.17910930161930017|dist_kullbackleibler=1.870903987288841E-9|dist_bray=0.015551218860552884|correl_spearman=0.13536303839374364	correl_pearson=-0.24141144803795597|dist_kullbackleibler=21.810416063330223|dist_bray=0.9973058067651991|correl_spearman=-0.40440127401775444	-0.0281509	-0.0845539	0.204912	-0.241411	1.16e-09	1.16e-09	4.73e-09	-0.3410215182345914|20.300134924650003|0.9941120662637333|-0.4406868209644132	-0.30912988486358917|20.317044224607937|0.9959626273832508|-0.45514986079654896	16.0|16.0|16.0|16.0	0.1159634043900744|1.6508402749271065|0.0056883431673523275|0.19309889444467268	FALSE	4.73e-09
Bacteria_SV-56-k--Bacteria;-p--Actinobacteria;-c--Actinobacteria;-o--Micrococcales;-f--Micrococcaceae;-g--Arthrobacter;	Bacteria_SV-1467-k--Bacteria;-p--Proteobacteria;-c--Alphaproteobacteria;-o--Rhizobiales;-f--Brucellaceae;-g--Pseudochrobactrum;	correl_pearson|dist_bray|dist_kullbackleibler|correl_spearman	64.1481	mutualExclusion	Bacteria_SV-56-k--Bacteria;-p--Actinobacteria;-c--Actinobacteria;-o--Micrococcales;-f--Micrococcaceae;-g--Arthrobacter;>Bacteria_SV-1467-k--Bacteria;-p--Proteobacteria;-c--Alphaproteobacteria;-o--Rhizobiales;-f--Brucellaceae;-g--Pseudochrobactrum;	4	-0.273780554917507|0.9973058067651991|19.82955762235926|-0.4858531207280442	correl_pearson=mutualExclusion|dist_bray=mutualExclusion|dist_kullbackleibler=mutualExclusion|correl_spearman=mutualExclusion	correl_pearson=0.12726512761914122|dist_bray=0.0263061903361842|dist_kullbackleibler=5.719255069536189E-10|correl_spearman=0.09873223447512114	correl_pearson=-0.273780554917507|dist_bray=0.9973058067651991|dist_kullbackleibler=19.82955762235926|correl_spearman=-0.4858531207280442	0.0077682	-0.0550488	0.248646	-0.273781	3e-10	3e-10	1.24e-09	-0.3241419444675358|0.9941120662637333|18.908849468693347|-0.5564152548540658	-0.30551839371201306|0.9959626273832508|18.84885252219897|-0.5319017032554918	16.0|16.0|16.0|16.0	0.08485500503488437|0.0056883431673523275|1.0477092780049333|0.1615256871306334	FALSE	1.24e-09
Bacteria_SV-57-k--Bacteria;-p--Actinobacteria;-c--Actinobacteria;-o--Streptosporangiales;-f--Streptosporangiaceae;-g--Nonomuraea;	Bacteria_SV-1467-k--Bacteria;-p--Proteobacteria;-c--Alphaproteobacteria;-o--Rhizobiales;-f--Brucellaceae;-g--Pseudochrobactrum;	correl_spearman|dist_kullbackleibler|correl_pearson|dist_bray	56.4081	mutualExclusion	Bacteria_SV-57-k--Bacteria;-p--Actinobacteria;-c--Actinobacteria;-o--Streptosporangiales;-f--Streptosporangiaceae;-g--Nonomuraea;>Bacteria_SV-1467-k--Bacteria;-p--Proteobacteria;-c--Alphaproteobacteria;-o--Rhizobiales;-f--Brucellaceae;-g--Pseudochrobactrum;	4	-0.39011147634928256|20.50993971496361|-0.26028089639157537|0.9973058067651991	correl_spearman=mutualExclusion|dist_kullbackleibler=mutualExclusion|correl_pearson=mutualExclusion|dist_bray=mutualExclusion	correl_spearman=0.2192220478200817|dist_kullbackleibler=5.2204434330960225E-8|correl_pearson=0.12505688124956493|dist_bray=0.03293768812892128	correl_spearman=-0.39011147634928256|dist_kullbackleibler=20.50993971496361|correl_pearson=-0.26028089639157537|dist_bray=0.9973058067651991	-0.0432409	-0.0264361	0.215368	-0.390111	8.08e-08	8.08e-08	3.13e-07	-0.40273143067768385|19.069611806894656|-0.3242521074720599|0.9941120662637333	-0.4284075133605074|19.016226871410176|-0.32149258814110293|0.9959626273832508	16.0|16.0|16.0|16.0	0.2152630699225583|1.4991183728303359|0.0709560858669053|0.0056883431673523275	FALSE	3.13e-07
Bacteria_SV-620-k--Bacteria;-p--Proteobacteria;-c--Alphaproteobacteria;-o--Rhizobiales;-f--Phyllobacteriaceae;-g--NA;	Bacteria_SV-1467-k--Bacteria;-p--Proteobacteria;-c--Alphaproteobacteria;-o--Rhizobiales;-f--Brucellaceae;-g--Pseudochrobactrum;	correl_pearson|dist_bray|dist_kullbackleibler|correl_spearman	93.7432	mutualExclusion	Bacteria_SV-620-k--Bacteria;-p--Proteobacteria;-c--Alphaproteobacteria;-o--Rhizobiales;-f--Phyllobacteriaceae;-g--NA;>Bacteria_SV-1467-k--Bacteria;-p--Proteobacteria;-c--Alphaproteobacteria;-o--Rhizobiales;-f--Brucellaceae;-g--Pseudochrobactrum;	4	-0.26612939824990933|0.9975407179597109|19.344459803393164|-0.4646607815097786	correl_pearson=mutualExclusion|dist_bray=mutualExclusion|dist_kullbackleibler=mutualExclusion|correl_spearman=mutualExclusion	correl_pearson=0.08857965713386928|dist_bray=0.018374996902263407|dist_kullbackleibler=2.787609185528339E-5|correl_spearman=0.15965071912366668	correl_pearson=-0.26612939824990933|dist_bray=0.9975407179597109|dist_kullbackleibler=19.344459803393164|correl_spearman=-0.4646607815097786				-0.266129	1.07e-05	1.07e-05	3.92e-05	-100.0|-100.0|-100.0|-100.0	-100.0|-100.0|-100.0|-100.0	-20.0|-20.0|-20.0|-20.0	-100.0|-100.0|-100.0|-100.0	FALSE	3.92e-05
Bacteria_SV-633-k--Bacteria;-p--Saccharibacteria;-c--NA;-o--NA;-f--NA;-g--NA;	Bacteria_SV-1467-k--Bacteria;-p--Proteobacteria;-c--Alphaproteobacteria;-o--Rhizobiales;-f--Brucellaceae;-g--Pseudochrobactrum;	correl_spearman|dist_kullbackleibler|correl_pearson|dist_bray	126.038	mutualExclusion	Bacteria_SV-633-k--Bacteria;-p--Saccharibacteria;-c--NA;-o--NA;-f--NA;-g--NA;>Bacteria_SV-1467-k--Bacteria;-p--Proteobacteria;-c--Alphaproteobacteria;-o--Rhizobiales;-f--Brucellaceae;-g--Pseudochrobactrum;	4	-0.5166666666666667|21.22061339568225|-0.22793078002362835|0.999402845051728	correl_spearman=mutualExclusion|dist_kullbackleibler=mutualExclusion|correl_pearson=mutualExclusion|dist_bray=mutualExclusion	correl_spearman=0.07228760560660485|dist_kullbackleibler=2.286726363820435E-12|correl_pearson=0.1296323308618862|dist_bray=4.160193191438122E-5	correl_spearman=-0.5166666666666667|dist_kullbackleibler=21.22061339568225|correl_pearson=-0.22793078002362835|dist_bray=0.999402845051728				-0.516667	6.66e-16	6.66e-16	3e-15	-100.0|-100.0|-100.0|-100.0	-100.0|-100.0|-100.0|-100.0	-40.0|-40.0|-40.0|-40.0	-100.0|-100.0|-100.0|-100.0	FALSE	3e-15
Bacteria_SV-66-k--Bacteria;-p--Proteobacteria;-c--Alphaproteobacteria;-o--Rhodospirillales;-f--I-10;-g--NA;	Bacteria_SV-1467-k--Bacteria;-p--Proteobacteria;-c--Alphaproteobacteria;-o--Rhizobiales;-f--Brucellaceae;-g--Pseudochrobactrum;	dist_kullbackleibler|correl_pearson|correl_spearman|dist_bray	96.7755	mutualExclusion	Bacteria_SV-66-k--Bacteria;-p--Proteobacteria;-c--Alphaproteobacteria;-o--Rhodospirillales;-f--I-10;-g--NA;>Bacteria_SV-1467-k--Bacteria;-p--Proteobacteria;-c--Alphaproteobacteria;-o--Rhizobiales;-f--Brucellaceae;-g--Pseudochrobactrum;	4	20.82779759100456|-0.25321640687917946|-0.38226885379798076|0.9974082395592806	dist_kullbackleibler=mutualExclusion|correl_pearson=mutualExclusion|correl_spearman=mutualExclusion|dist_bray=mutualExclusion	dist_kullbackleibler=1.010747975116466E-5|correl_pearson=0.06878374058175796|correl_spearman=0.17772700766298644|dist_bray=0.030176983958223214	dist_kullbackleibler=20.82779759100456|correl_pearson=-0.25321640687917946|correl_spearman=-0.38226885379798076|dist_bray=0.9974082395592806				20.8278	5.71e-06	5.71e-06	2.1e-05	-100.0|-100.0|-100.0|-100.0	-100.0|-100.0|-100.0|-100.0	-18.0|-18.0|-18.0|-18.0	-100.0|-100.0|-100.0|-100.0	FALSE	2.1e-05
Bacteria_SV-68-k--Bacteria;-p--Actinobacteria;-c--Actinobacteria;-o--Micrococcales;-f--Microbacteriaceae;-g--NA;	Bacteria_SV-1467-k--Bacteria;-p--Proteobacteria;-c--Alphaproteobacteria;-o--Rhizobiales;-f--Brucellaceae;-g--Pseudochrobactrum;	correl_spearman|correl_pearson|dist_kullbackleibler|dist_bray	131.211	mutualExclusion	Bacteria_SV-68-k--Bacteria;-p--Actinobacteria;-c--Actinobacteria;-o--Micrococcales;-f--Microbacteriaceae;-g--NA;>Bacteria_SV-1467-k--Bacteria;-p--Proteobacteria;-c--Alphaproteobacteria;-o--Rhizobiales;-f--Brucellaceae;-g--Pseudochrobactrum;	4	-0.5648671800781813|-0.3001229968349238|21.255194455253573|0.998943095161283	correl_spearman=mutualExclusion|correl_pearson=mutualExclusion|dist_kullbackleibler=mutualExclusion|dist_bray=mutualExclusion	correl_spearman=0.056822765638961936|correl_pearson=0.14314748148575274|dist_kullbackleibler=2.46525022618016E-12|dist_bray=4.512086246523106E-4	correl_spearman=-0.5648671800781813|correl_pearson=-0.3001229968349238|dist_kullbackleibler=21.255194455253573|dist_bray=0.998943095161283				-0.564867	8.44e-15	8.44e-15	3.76e-14	-100.0|-100.0|-100.0|-100.0	-100.0|-100.0|-100.0|-100.0	-22.0|-22.0|-22.0|-22.0	-100.0|-100.0|-100.0|-100.0	FALSE	3.76e-14
Bacteria_SV-6-k--Bacteria;-p--Proteobacteria;-c--Alphaproteobacteria;-o--Rhizobiales;-f--Methylobacteriaceae;-g--NA;	Bacteria_SV-1467-k--Bacteria;-p--Proteobacteria;-c--Alphaproteobacteria;-o--Rhizobiales;-f--Brucellaceae;-g--Pseudochrobactrum;	correl_spearman|dist_bray|correl_pearson|dist_kullbackleibler	69.0879	mutualExclusion	Bacteria_SV-6-k--Bacteria;-p--Proteobacteria;-c--Alphaproteobacteria;-o--Rhizobiales;-f--Methylobacteriaceae;-g--NA;>Bacteria_SV-1467-k--Bacteria;-p--Proteobacteria;-c--Alphaproteobacteria;-o--Rhizobiales;-f--Brucellaceae;-g--Pseudochrobactrum;	4	-0.3815821221145139|0.9973058067651991|-0.316131372300578|20.976467503410934	correl_spearman=mutualExclusion|dist_bray=mutualExclusion|correl_pearson=mutualExclusion|dist_kullbackleibler=mutualExclusion	correl_spearman=0.15264572521709385|dist_bray=0.027811799436840645|correl_pearson=0.10560421507926132|dist_kullbackleibler=3.7233105487644025E-11	correl_spearman=-0.3815821221145139|dist_bray=0.9973058067651991|correl_pearson=-0.316131372300578|dist_kullbackleibler=20.976467503410934	-0.00535225	-0.00901659	0.20577	-0.381582	2.42e-11	2.42e-11	1.02e-10	-0.4340222551725795|0.9940606967493235|-0.38046188977672013|19.63773783656097	-0.42585031126172834|0.9959626273832508|-0.36488693202307015|19.744685933336516	12.0|12.0|12.0|12.0	0.1748516074088187|0.005778316474858326|0.08685299756848316|1.115777924354813	FALSE	1.02e-10
Bacteria_SV-70-k--Bacteria;-p--Proteobacteria;-c--Alphaproteobacteria;-o--Rhizobiales;-f--Methylobacteriaceae;-g--Microvirga;	Bacteria_SV-1467-k--Bacteria;-p--Proteobacteria;-c--Alphaproteobacteria;-o--Rhizobiales;-f--Brucellaceae;-g--Pseudochrobactrum;	correl_spearman|correl_pearson|dist_kullbackleibler|dist_bray	61.3751	mutualExclusion	Bacteria_SV-70-k--Bacteria;-p--Proteobacteria;-c--Alphaproteobacteria;-o--Rhizobiales;-f--Methylobacteriaceae;-g--Microvirga;>Bacteria_SV-1467-k--Bacteria;-p--Proteobacteria;-c--Alphaproteobacteria;-o--Rhizobiales;-f--Brucellaceae;-g--Pseudochrobactrum;	4	-0.2915118724368265|-0.33545315667256537|19.1601523921131|0.9973058067651991	correl_spearman=mutualExclusion|correl_pearson=mutualExclusion|dist_kullbackleibler=mutualExclusion|dist_bray=mutualExclusion	correl_spearman=0.1756602106490206|correl_pearson=0.0918981759604256|dist_kullbackleibler=1.3002271481710181E-9|dist_bray=0.018157023179203313	correl_spearman=-0.2915118724368265|correl_pearson=-0.33545315667256537|dist_kullbackleibler=19.1601523921131|dist_bray=0.9973058067651991	0.0387968	0.0535867	0.225837	-0.291512	6.17e-10	6.17e-10	2.54e-09	-0.3714532451258123|-0.4120511447821865|17.9775963529851|0.9941120662637333	-0.36596373204015276|-0.4124253788715466|17.872468786595583|0.9959626273832508	16.0|16.0|16.0|16.0	0.19374763481675075|0.09035798354505271|1.1159137286690255|0.0056883431673523275	FALSE	2.54e-09
Bacteria_SV-82-k--Bacteria;-p--Proteobacteria;-c--Alphaproteobacteria;-o--Rhizobiales;-f--Methylobacteriaceae;-g--Microvirga;	Bacteria_SV-1467-k--Bacteria;-p--Proteobacteria;-c--Alphaproteobacteria;-o--Rhizobiales;-f--Brucellaceae;-g--Pseudochrobactrum;	dist_bray|correl_spearman|correl_pearson|dist_kullbackleibler	87.8513	mutualExclusion	Bacteria_SV-82-k--Bacteria;-p--Proteobacteria;-c--Alphaproteobacteria;-o--Rhizobiales;-f--Methylobacteriaceae;-g--Microvirga;>Bacteria_SV-1467-k--Bacteria;-p--Proteobacteria;-c--Alphaproteobacteria;-o--Rhizobiales;-f--Brucellaceae;-g--Pseudochrobactrum;	4	0.9973058067651991|-0.26440973003095136|-0.33302115090280077|19.846013628326894	dist_bray=mutualExclusion|correl_spearman=mutualExclusion|correl_pearson=mutualExclusion|dist_kullbackleibler=mutualExclusion	dist_bray=0.029641533609626625|correl_spearman=0.207159153727295|correl_pearson=0.08797595132755343|dist_kullbackleibler=1.2210616739949387E-8	dist_bray=0.9973058067651991|correl_spearman=-0.26440973003095136|correl_pearson=-0.33302115090280077|dist_kullbackleibler=19.846013628326894	0.850095	0.858579	0.0804345	0.997306	1.13e-08	1.13e-08	4.43e-08	0.9940145665142471|-0.3414030731413448|-0.3854410614446664|18.766628870372397	0.9959152923392081|-0.3223109316809407|-0.38539288733002125|18.600213875490187	6.0|6.0|6.0|6.0	0.005822599037936372|0.21014527422225385|0.0869402152748457|1.07932260300145	FALSE	4.43e-08
Bacteria_SV-85-k--Bacteria;-p--Proteobacteria;-c--Alphaproteobacteria;-o--Rhizobiales;-f--Phyllobacteriaceae;-g--Mesorhizobium;	Bacteria_SV-1467-k--Bacteria;-p--Proteobacteria;-c--Alphaproteobacteria;-o--Rhizobiales;-f--Brucellaceae;-g--Pseudochrobactrum;	dist_bray|dist_kullbackleibler|correl_spearman|correl_pearson	56.6674	mutualExclusion	Bacteria_SV-85-k--Bacteria;-p--Proteobacteria;-c--Alphaproteobacteria;-o--Rhizobiales;-f--Phyllobacteriaceae;-g--Mesorhizobium;>Bacteria_SV-1467-k--Bacteria;-p--Proteobacteria;-c--Alphaproteobacteria;-o--Rhizobiales;-f--Brucellaceae;-g--Pseudochrobactrum;	4	0.9973058067651991|21.883981596905052|-0.5230065946660711|-0.2933732965538499	dist_bray=mutualExclusion|dist_kullbackleibler=mutualExclusion|correl_spearman=mutualExclusion|correl_pearson=mutualExclusion	dist_bray=0.030365082831665946|dist_kullbackleibler=1.6370526045861311E-9|correl_spearman=0.08993221030666221|correl_pearson=0.10517966399705458	dist_bray=0.9973058067651991|dist_kullbackleibler=21.883981596905052|correl_spearman=-0.5230065946660711|correl_pearson=-0.2933732965538499	0.852663	0.860293	0.0806007	0.997306	7.66e-10	7.66e-10	3.14e-09	0.9941120662637333|20.34322858766811|-0.5597569881657513|-0.35537539983847	0.9959626273832508|20.34074225154334|-0.5978085957000361|-0.35895010688528706	16.0|16.0|16.0|16.0	0.00568834316735233|1.3666547598023842|0.18015716541472368|0.07398129237548136	FALSE	3.14e-09
Bacteria_SV-86-k--Bacteria;-p--Proteobacteria;-c--Alphaproteobacteria;-o--Rhizobiales;-f--Hyphomicrobiaceae;-g--Devosia;	Bacteria_SV-1467-k--Bacteria;-p--Proteobacteria;-c--Alphaproteobacteria;-o--Rhizobiales;-f--Brucellaceae;-g--Pseudochrobactrum;	correl_pearson|dist_bray|correl_spearman|dist_kullbackleibler	104.266	mutualExclusion	Bacteria_SV-86-k--Bacteria;-p--Proteobacteria;-c--Alphaproteobacteria;-o--Rhizobiales;-f--Hyphomicrobiaceae;-g--Devosia;>Bacteria_SV-1467-k--Bacteria;-p--Proteobacteria;-c--Alphaproteobacteria;-o--Rhizobiales;-f--Brucellaceae;-g--Pseudochrobactrum;	4	-0.2660354093726551|0.9973058067651991|-0.15303030303030304|19.782024785612673	correl_pearson=mutualExclusion|dist_bray=mutualExclusion|correl_spearman=mutualExclusion|dist_kullbackleibler=mutualExclusion	correl_pearson=0.13829714251984704|dist_bray=0.03721904322381142|correl_spearman=0.28170203756040646|dist_kullbackleibler=1.0501640366200604E-6	correl_pearson=-0.2660354093726551|dist_bray=0.9973058067651991|correl_spearman=-0.15303030303030304|dist_kullbackleibler=19.782024785612673				-0.266035	2.42e-06	2.42e-06	9.03e-06	-100.0|-100.0|-100.0|-100.0	-100.0|-100.0|-100.0|-100.0	-38.0|-38.0|-38.0|-38.0	-100.0|-100.0|-100.0|-100.0	FALSE	9.03e-06
Fungi_SV-113-k--Fungi;-p--Ascomycota;-c--Sordariomycetes;-o--Microascales;-f--Microascaceae;-g--Microascus;-s--cinereus-	Bacteria_SV-1467-k--Bacteria;-p--Proteobacteria;-c--Alphaproteobacteria;-o--Rhizobiales;-f--Brucellaceae;-g--Pseudochrobactrum;	correl_spearman|dist_bray|correl_pearson|dist_kullbackleibler	92.0384	mutualExclusion	Fungi_SV-113-k--Fungi;-p--Ascomycota;-c--Sordariomycetes;-o--Microascales;-f--Microascaceae;-g--Microascus;-s--cinereus->Bacteria_SV-1467-k--Bacteria;-p--Proteobacteria;-c--Alphaproteobacteria;-o--Rhizobiales;-f--Brucellaceae;-g--Pseudochrobactrum;	4	-0.3397451408618829|0.9973058067651991|-0.24696067572089228|20.047182278954068	correl_spearman=mutualExclusion|dist_bray=mutualExclusion|correl_pearson=mutualExclusion|dist_kullbackleibler=mutualExclusion	correl_spearman=0.10576100607346506|dist_bray=0.029421949607711162|correl_pearson=0.11986221401926067|dist_kullbackleibler=1.4409836657236497E-7	correl_spearman=-0.3397451408618829|dist_bray=0.9973058067651991|correl_pearson=-0.24696067572089228|dist_kullbackleibler=20.047182278954068	0.0652801	0.0649195	0.223942	-0.339745	9.2e-08	9.2e-08	3.55e-07	-0.43295051932644124|0.9941416266289034|-0.2882741924274912|19.02230322116669	-0.4455877952070483|0.9960673456906147|-0.2730195181576531|19.026062200735502	10.0|10.0|10.0|10.0	0.15902446660423125|0.005832906289023438|0.07074259297107302|1.2259280902433427	FALSE	3.55e-07
Fungi_SV-21-k--Fungi;-p--Basidiomycota;-c--Agaricomycetes;-o--Agaricales;-f--Pluteaceae;-g--Volvopluteus;-s--earlei-	Bacteria_SV-1467-k--Bacteria;-p--Proteobacteria;-c--Alphaproteobacteria;-o--Rhizobiales;-f--Brucellaceae;-g--Pseudochrobactrum;	dist_kullbackleibler|dist_bray|correl_spearman	164.953	mutualExclusion	Fungi_SV-21-k--Fungi;-p--Basidiomycota;-c--Agaricomycetes;-o--Agaricales;-f--Pluteaceae;-g--Volvopluteus;-s--earlei->Bacteria_SV-1467-k--Bacteria;-p--Proteobacteria;-c--Alphaproteobacteria;-o--Rhizobiales;-f--Brucellaceae;-g--Pseudochrobactrum;	3	24.802817857772588|0.9986654625951995|-0.5042077568205013	dist_kullbackleibler=mutualExclusion|dist_bray=mutualExclusion|correl_spearman=mutualExclusion	dist_kullbackleibler=7.096165787201514E-7|dist_bray=0.004167022072716353|correl_spearman=0.07176584925718243	dist_kullbackleibler=24.802817857772588|dist_bray=0.9986654625951995|correl_spearman=-0.5042077568205013	17.4453	18.5558	5.54508	24.8028	3.57e-07	3.57e-07	1.36e-06	23.74356000496534|0.9979018910233125|-0.5780393693016788	23.49231034969155|0.9981779615098816|-0.5699035468884316	16.0|16.0|16.0	1.7058289640908126|0.001269726234373887|0.1419374080948043	FALSE	1.36e-06
Fungi_SV-31-k--Fungi;-p--Ascomycota;-c--Sordariomycetes;-o--Sordariales;-f--Chaetomiaceae;-g--Thielavia;-s--microspora-	Bacteria_SV-1467-k--Bacteria;-p--Proteobacteria;-c--Alphaproteobacteria;-o--Rhizobiales;-f--Brucellaceae;-g--Pseudochrobactrum;	dist_kullbackleibler|correl_spearman|dist_bray	104.147	mutualExclusion	Fungi_SV-31-k--Fungi;-p--Ascomycota;-c--Sordariomycetes;-o--Sordariales;-f--Chaetomiaceae;-g--Thielavia;-s--microspora->Bacteria_SV-1467-k--Bacteria;-p--Proteobacteria;-c--Alphaproteobacteria;-o--Rhizobiales;-f--Brucellaceae;-g--Pseudochrobactrum;	3	24.3817845924622|-0.5474873925990852|0.998580851407523	dist_kullbackleibler=mutualExclusion|correl_spearman=mutualExclusion|dist_bray=mutualExclusion	dist_kullbackleibler=1.968792064710456E-6|correl_spearman=0.060070698405642386|dist_bray=0.0335234751262814	dist_kullbackleibler=24.3817845924622|correl_spearman=-0.5474873925990852|dist_bray=0.998580851407523	15.7202	15.6364	4.22249	24.3818	6.06e-06	6.06e-06	2.23e-05	22.392371360128514|-0.5755648652869314|0.9968252285529386	22.749402983275452|-0.5608152580856793|0.9976958426371856	16.0|16.0|16.0	2.0905058082570944|0.1367963993548255|0.002842023420011488	FALSE	2.23e-05
Fungi_SV-3-k--Fungi;-p--Ascomycota;-c--Sordariomycetes;-o--Sordariales;-f--Chaetomiaceae;-g--Thielavia;-s--subthermophila-	Bacteria_SV-1467-k--Bacteria;-p--Proteobacteria;-c--Alphaproteobacteria;-o--Rhizobiales;-f--Brucellaceae;-g--Pseudochrobactrum;	dist_kullbackleibler|correl_spearman|dist_bray	93.5594	mutualExclusion	Fungi_SV-3-k--Fungi;-p--Ascomycota;-c--Sordariomycetes;-o--Sordariales;-f--Chaetomiaceae;-g--Thielavia;-s--subthermophila->Bacteria_SV-1467-k--Bacteria;-p--Proteobacteria;-c--Alphaproteobacteria;-o--Rhizobiales;-f--Brucellaceae;-g--Pseudochrobactrum;	3	21.931844104982556|-0.2748256871940072|0.9973058067651991	dist_kullbackleibler=mutualExclusion|correl_spearman=mutualExclusion|dist_bray=mutualExclusion	dist_kullbackleibler=1.3094674045088794E-7|correl_spearman=0.2715808679403804|dist_bray=0.025302667342166574	dist_kullbackleibler=21.931844104982556|correl_spearman=-0.2748256871940072|dist_bray=0.9973058067651991	14.7614	14.9049	4.21919	21.9318	1.46e-06	1.46e-06	5.48e-06	20.764444898340184|-0.3151913770701768|0.9940606967493235	20.68807698976064|-0.3279212440169135|0.9959626273832508	12.0|12.0|12.0	1.3592292051656178|0.2079875408263855|0.005778316474858326	FALSE	5.48e-06
Fungi_SV-4-k--Fungi;-p--Ascomycota;-c--Dothideomycetes;-o--Dothideales;-f--Aureobasidiaceae;-g--Aureobasidium;-s--pullulans-	Bacteria_SV-1467-k--Bacteria;-p--Proteobacteria;-c--Alphaproteobacteria;-o--Rhizobiales;-f--Brucellaceae;-g--Pseudochrobactrum;	dist_bray|correl_spearman|dist_kullbackleibler	143.05	mutualExclusion	Fungi_SV-4-k--Fungi;-p--Ascomycota;-c--Dothideomycetes;-o--Dothideales;-f--Aureobasidiaceae;-g--Aureobasidium;-s--pullulans->Bacteria_SV-1467-k--Bacteria;-p--Proteobacteria;-c--Alphaproteobacteria;-o--Rhizobiales;-f--Brucellaceae;-g--Pseudochrobactrum;	3	0.9980771219176384|-0.492666520612879|27.247436125809113	dist_bray=mutualExclusion|correl_spearman=mutualExclusion|dist_kullbackleibler=mutualExclusion	dist_bray=0.023047642328430817|correl_spearman=0.11711994223628963|dist_kullbackleibler=1.1324274851176597E-14	dist_bray=0.9980771219176384|correl_spearman=-0.492666520612879|dist_kullbackleibler=27.247436125809113	0.858724	0.880127	0.124963	0.998077	3.11e-14	3.11e-14	1.38e-13	0.9958605419505683|-0.5297748013341682|25.668592199368018	0.9970811294244579|-0.5783205377691858|25.893416645597675	12.0|12.0|12.0	0.004727512613201649|0.1884849094231817|1.3902230068121937	FALSE	1.38e-13
Fungi_SV-52-k--Fungi;-p--Ascomycota;-c--Sordariomycetes;-o--Sordariales;-f--Sordariales-fam-Incertae-sedis;-g--Monosporascus;-s--eutypoides-	Bacteria_SV-1467-k--Bacteria;-p--Proteobacteria;-c--Alphaproteobacteria;-o--Rhizobiales;-f--Brucellaceae;-g--Pseudochrobactrum;	correl_spearman|dist_bray|dist_kullbackleibler	227.994	mutualExclusion	Fungi_SV-52-k--Fungi;-p--Ascomycota;-c--Sordariomycetes;-o--Sordariales;-f--Sordariales-fam-Incertae-sedis;-g--Monosporascus;-s--eutypoides->Bacteria_SV-1467-k--Bacteria;-p--Proteobacteria;-c--Alphaproteobacteria;-o--Rhizobiales;-f--Brucellaceae;-g--Pseudochrobactrum;	3	-0.49375960635614125|0.9981278004094042|25.04201673647645	correl_spearman=mutualExclusion|dist_bray=mutualExclusion|dist_kullbackleibler=mutualExclusion	correl_spearman=0.11219917151721548|dist_bray=0.0568426768978233|dist_kullbackleibler=8.591619193865085E-8	correl_spearman=-0.49375960635614125|dist_bray=0.9981278004094042|dist_kullbackleibler=25.04201673647645				-0.49376	9.02e-07	9.02e-07	3.41e-06	-100.0|-100.0|-100.0	-100.0|-100.0|-100.0	0.0|0.0|0.0	-100.0|-100.0|-100.0	FALSE	3.41e-06
Fungi_SV-6-k--Fungi;-p--Ascomycota;-c--Sordariomycetes;-o--Sordariales;-f--Sordariaceae;-g--Sordaria;-s--fimicola-	Bacteria_SV-1467-k--Bacteria;-p--Proteobacteria;-c--Alphaproteobacteria;-o--Rhizobiales;-f--Brucellaceae;-g--Pseudochrobactrum;	correl_spearman|dist_bray|dist_kullbackleibler	108.837	mutualExclusion	Fungi_SV-6-k--Fungi;-p--Ascomycota;-c--Sordariomycetes;-o--Sordariales;-f--Sordariaceae;-g--Sordaria;-s--fimicola->Bacteria_SV-1467-k--Bacteria;-p--Proteobacteria;-c--Alphaproteobacteria;-o--Rhizobiales;-f--Brucellaceae;-g--Pseudochrobactrum;	3	-0.24541897594033057|0.9973058067651991|21.107946688633234	correl_spearman=mutualExclusion|dist_bray=mutualExclusion|dist_kullbackleibler=mutualExclusion	correl_spearman=0.23487026778340958|dist_bray=0.07708521561591997|dist_kullbackleibler=6.425528194409225E-6	correl_spearman=-0.24541897594033057|dist_bray=0.9973058067651991|dist_kullbackleibler=21.107946688633234	0.0429483	0.0416336	0.229264	-0.245419	0.000139	0.000139	0.000486	-0.2790154032527704|0.9940247425989889|19.849402711319918	-0.2703824132718321|0.9958093970497626|19.746606273575313	4.0|4.0|4.0	0.19836081981908826|0.00510923771887824|1.397851116436487	FALSE	0.000486
Fungi_SV-75-k--Fungi;-p--Basidiomycota;-c--Agaricomycetes;-o--;-f--;-g--;-s--	Bacteria_SV-1467-k--Bacteria;-p--Proteobacteria;-c--Alphaproteobacteria;-o--Rhizobiales;-f--Brucellaceae;-g--Pseudochrobactrum;	correl_pearson|dist_kullbackleibler|correl_spearman|dist_bray	68.0567	mutualExclusion	Fungi_SV-75-k--Fungi;-p--Basidiomycota;-c--Agaricomycetes;-o--;-f--;-g--;-s-->Bacteria_SV-1467-k--Bacteria;-p--Proteobacteria;-c--Alphaproteobacteria;-o--Rhizobiales;-f--Brucellaceae;-g--Pseudochrobactrum;	4	-0.3484283258249791|20.85891744681602|-0.32531859560235493|0.9973058067651991	correl_pearson=mutualExclusion|dist_kullbackleibler=mutualExclusion|correl_spearman=mutualExclusion|dist_bray=mutualExclusion	correl_pearson=0.05911224232988421|dist_kullbackleibler=6.531932728037759E-8|correl_spearman=0.19154124104369252|dist_bray=0.019774550051859463	correl_pearson=-0.3484283258249791|dist_kullbackleibler=20.85891744681602|correl_spearman=-0.32531859560235493|dist_bray=0.9973058067651991	0.00841144	0.0063878	0.21018	-0.348428	2.51e-08	2.51e-08	9.79e-08	-0.4194898370294559|19.510469843612654|-0.35298664569733873|0.9938935380929463	-0.4282431467633658|19.515834321046334|-0.34908378198567735|0.9959152923392081	6.0|6.0|6.0|6.0	0.07501967481953051|1.342637771734058|0.2048333200535623|0.005864499399553097	FALSE	9.79e-08
Fungi_SV-7-k--Fungi;-p--Ascomycota;-c--Dothideomycetes;-o--Pleosporales;-f--Pleosporaceae;-g--Curvularia;-s--	Bacteria_SV-1467-k--Bacteria;-p--Proteobacteria;-c--Alphaproteobacteria;-o--Rhizobiales;-f--Brucellaceae;-g--Pseudochrobactrum;	correl_spearman|dist_kullbackleibler|dist_bray	122.095	mutualExclusion	Fungi_SV-7-k--Fungi;-p--Ascomycota;-c--Dothideomycetes;-o--Pleosporales;-f--Pleosporaceae;-g--Curvularia;-s-->Bacteria_SV-1467-k--Bacteria;-p--Proteobacteria;-c--Alphaproteobacteria;-o--Rhizobiales;-f--Brucellaceae;-g--Pseudochrobactrum;	3	-0.3872535168155882|22.433226283124846|0.9973058067651991	correl_spearman=mutualExclusion|dist_kullbackleibler=mutualExclusion|dist_bray=mutualExclusion	correl_spearman=0.1513170342861636|dist_kullbackleibler=2.7884464515182117E-8|dist_bray=0.06570662442132691	correl_spearman=-0.3872535168155882|dist_kullbackleibler=22.433226283124846|dist_bray=0.9973058067651991	0.0236496	0.0200057	0.235101	-0.387254	4.64e-07	4.64e-07	1.76e-06	-0.43658493536121606|20.616556415918797|0.9941120662637333	-0.4407320842913492|20.555023073784398|0.9959626273832508	16.0|16.0|16.0	0.19934650741358337|1.7965634400030277|0.0056883431673523275	FALSE	1.76e-06
Fungi_SV-9-k--Fungi;-p--Ascomycota;-c--Dothideomycetes;-o--Pleosporales;-f--Pleosporaceae;-g--Curvularia;-s--	Bacteria_SV-1467-k--Bacteria;-p--Proteobacteria;-c--Alphaproteobacteria;-o--Rhizobiales;-f--Brucellaceae;-g--Pseudochrobactrum;	correl_spearman|dist_bray|dist_kullbackleibler	121.463	mutualExclusion	Fungi_SV-9-k--Fungi;-p--Ascomycota;-c--Dothideomycetes;-o--Pleosporales;-f--Pleosporaceae;-g--Curvularia;-s-->Bacteria_SV-1467-k--Bacteria;-p--Proteobacteria;-c--Alphaproteobacteria;-o--Rhizobiales;-f--Brucellaceae;-g--Pseudochrobactrum;	3	-0.4215490312199207|0.9973058067651991|23.64040413272702	correl_spearman=mutualExclusion|dist_bray=mutualExclusion|dist_kullbackleibler=mutualExclusion	correl_spearman=0.13620285571742619|dist_bray=0.09663965499508098|dist_kullbackleibler=1.1804233390755314E-7	correl_spearman=-0.4215490312199207|dist_bray=0.9973058067651991|dist_kullbackleibler=23.64040413272702	-0.018048	-0.0142898	0.231388	-0.421549	2.47e-06	2.47e-06	9.2e-06	-0.4656301611454393|0.9941120662637333|21.451657292165642	-0.47347924369195205|0.9959626273832508|20.926060902675168	16.0|16.0|16.0	0.16630501661275504|0.00568834316735233|1.9538684006733835	FALSE	9.2e-06
Bacteria_SV-188-k--Bacteria;-p--Proteobacteria;-c--Alphaproteobacteria;-o--Sphingomonadales;-f--Ellin6055;-g--NA;	Bacteria_SV-148-k--Bacteria;-p--Proteobacteria;-c--Alphaproteobacteria;-o--Sphingomonadales;-f--Sphingomonadaceae;-g--Sphingomonas;	dist_kullbackleibler|correl_pearson|correl_spearman|dist_bray	31.4083	mutualExclusion	Bacteria_SV-188-k--Bacteria;-p--Proteobacteria;-c--Alphaproteobacteria;-o--Sphingomonadales;-f--Ellin6055;-g--NA;>Bacteria_SV-148-k--Bacteria;-p--Proteobacteria;-c--Alphaproteobacteria;-o--Sphingomonadales;-f--Sphingomonadaceae;-g--Sphingomonas;	4	21.036493567650684|-0.21654441558599036|0.006360781434661977|0.9765522855973393	dist_kullbackleibler=mutualExclusion|correl_pearson=mutualExclusion|correl_spearman=mutualExclusion|dist_bray=mutualExclusion	dist_kullbackleibler=4.8225088872178024E-4|correl_pearson=0.2126978428639108|correl_spearman=0.4683024501738977|dist_bray=0.3432723685788476	dist_kullbackleibler=21.036493567650684|correl_pearson=-0.21654441558599036|correl_spearman=0.006360781434661977|dist_bray=0.9765522855973393	13.6113	13.2923	4.4197	21.0365	0.00941983	0.00941983	0.0291525	19.220067990419604|-0.23624303088226578|-0.06645874673220824|0.9498933167576866	19.493738675093844|-0.22763459164492925|-0.08923705722070849|0.9691982958997019	30.0|30.0|30.0|30.0	2.8875071831905714|0.08250510783908997|0.2424957553881878|0.0606566694258326	FALSE	0.0291525
Fungi_SV-6-k--Fungi;-p--Ascomycota;-c--Sordariomycetes;-o--Sordariales;-f--Sordariaceae;-g--Sordaria;-s--fimicola-	Bacteria_SV-148-k--Bacteria;-p--Proteobacteria;-c--Alphaproteobacteria;-o--Sphingomonadales;-f--Sphingomonadaceae;-g--Sphingomonas;	correl_spearman|sim_mutInfo|dist_kullbackleibler|correl_pearson	9.21867	copresence	Fungi_SV-6-k--Fungi;-p--Ascomycota;-c--Sordariomycetes;-o--Sordariales;-f--Sordariaceae;-g--Sordaria;-s--fimicola->Bacteria_SV-148-k--Bacteria;-p--Proteobacteria;-c--Alphaproteobacteria;-o--Sphingomonadales;-f--Sphingomonadaceae;-g--Sphingomonas;	4	0.923196584384222|0.8258150534863469|1.1085700198381814|0.7865987717391608	correl_spearman=copresence|sim_mutInfo=unknown|dist_kullbackleibler=copresence|correl_pearson=copresence	correl_spearman=5.831671888123502E-5|sim_mutInfo=0.03685048655461942|dist_kullbackleibler=0.0|correl_pearson=0.002493726227740023	correl_spearman=0.923196584384222|sim_mutInfo=0.8258150534863469|dist_kullbackleibler=1.1085700198381814|correl_pearson=0.7865987717391608	-0.00549624	0.00500959	0.197423	0.923197	0	0	0	0.9076056354336126|0.8792848644852915|1.1984817380099657|0.8025411533543988	0.9192127406151578|0.8793707815452815|1.1296323747815802|0.7881662569766223	36.0|36.0|36.0|36.0	0.05615891621627412|0.11894356501960567|0.4421524725896426|0.08333484810123165	FALSE	0
Bacteria_SV-10-k--Bacteria;-p--Actinobacteria;-c--Actinobacteria;-o--Pseudonocardiales;-f--Pseudonocardiaceae;-g--Lechevalieria;	Bacteria_SV-149-k--Bacteria;-p--Proteobacteria;-c--Alphaproteobacteria;-o--Rhizobiales;-f--Xanthobacteraceae;-g--Pseudolabrys;	dist_kullbackleibler|correl_spearman	15.2931	copresence	Bacteria_SV-10-k--Bacteria;-p--Actinobacteria;-c--Actinobacteria;-o--Pseudonocardiales;-f--Pseudonocardiaceae;-g--Lechevalieria;>Bacteria_SV-149-k--Bacteria;-p--Proteobacteria;-c--Alphaproteobacteria;-o--Rhizobiales;-f--Xanthobacteraceae;-g--Pseudolabrys;	2	1.2331312874051952|0.8188054064034391	dist_kullbackleibler=copresence|correl_spearman=copresence	dist_kullbackleibler=0.0|correl_spearman=0.001668904233804669	dist_kullbackleibler=1.2331312874051952|correl_spearman=0.8188054064034391	9.78522	9.79002	2.42491	1.23313	0	0	0	1.0848623745481252|0.7998903465967715	1.1011083348062947|0.815829255432905	8.0|8.0	0.3478237685782337|0.07898463132271476	FALSE	0
Bacteria_SV-111-k--Bacteria;-p--Proteobacteria;-c--Alphaproteobacteria;-o--Rhizobiales;-f--Hyphomicrobiaceae;-g--Devosia;	Bacteria_SV-149-k--Bacteria;-p--Proteobacteria;-c--Alphaproteobacteria;-o--Rhizobiales;-f--Xanthobacteraceae;-g--Pseudolabrys;	dist_bray|correl_pearson	5.34683	copresence	Bacteria_SV-111-k--Bacteria;-p--Proteobacteria;-c--Alphaproteobacteria;-o--Rhizobiales;-f--Hyphomicrobiaceae;-g--Devosia;>Bacteria_SV-149-k--Bacteria;-p--Proteobacteria;-c--Alphaproteobacteria;-o--Rhizobiales;-f--Xanthobacteraceae;-g--Pseudolabrys;	2	0.3084410177607403|0.783006984373393	dist_bray=copresence|correl_pearson=copresence	dist_bray=0.013679114489238864|correl_pearson=1.5798891237778223E-4	dist_bray=0.3084410177607403|correl_pearson=0.783006984373393	0.710906	0.718162	0.0845922	0.308441	0.00179567	0.00179567	0.00587057	0.2834469099832919|0.7903073506871932	0.28624598639578336|0.7944252926990282	4.0|4.0	0.03753471903471412|0.051871764078570734	FALSE	0.00587057
Bacteria_SV-1467-k--Bacteria;-p--Proteobacteria;-c--Alphaproteobacteria;-o--Rhizobiales;-f--Brucellaceae;-g--Pseudochrobactrum;	Bacteria_SV-149-k--Bacteria;-p--Proteobacteria;-c--Alphaproteobacteria;-o--Rhizobiales;-f--Xanthobacteraceae;-g--Pseudolabrys;	dist_bray|dist_kullbackleibler|correl_spearman|correl_pearson	195.362	mutualExclusion	Bacteria_SV-1467-k--Bacteria;-p--Proteobacteria;-c--Alphaproteobacteria;-o--Rhizobiales;-f--Brucellaceae;-g--Pseudochrobactrum;>Bacteria_SV-149-k--Bacteria;-p--Proteobacteria;-c--Alphaproteobacteria;-o--Rhizobiales;-f--Xanthobacteraceae;-g--Pseudolabrys;	4	0.9982302332034858|21.112375410995156|-0.4651515151515152|-0.2402473204905465	dist_bray=mutualExclusion|dist_kullbackleibler=mutualExclusion|correl_spearman=mutualExclusion|correl_pearson=mutualExclusion	dist_bray=0.015385227716356198|dist_kullbackleibler=3.1273393014119577E-6|correl_spearman=0.14059505728848365|correl_pearson=0.09183870670937355	dist_bray=0.9982302332034858|dist_kullbackleibler=21.112375410995156|correl_spearman=-0.4651515151515152|correl_pearson=-0.2402473204905465				0.99823	1.02e-06	1.02e-06	3.85e-06	-100.0|-100.0|-100.0|-100.0	-100.0|-100.0|-100.0|-100.0	-40.0|-40.0|-40.0|-40.0	-100.0|-100.0|-100.0|-100.0	FALSE	3.85e-06
Bacteria_SV-219-k--Bacteria;-p--Acidobacteria;-c--Solibacteres;-o--Solibacterales;-f--Solibacteraceae_(Subgroup_3);-g--Bryobacter;	Bacteria_SV-149-k--Bacteria;-p--Proteobacteria;-c--Alphaproteobacteria;-o--Rhizobiales;-f--Xanthobacteraceae;-g--Pseudolabrys;	dist_bray|correl_pearson|sim_mutInfo|correl_spearman|dist_kullbackleibler	4.20582	copresence	Bacteria_SV-219-k--Bacteria;-p--Acidobacteria;-c--Solibacteres;-o--Solibacterales;-f--Solibacteraceae_(Subgroup_3);-g--Bryobacter;>Bacteria_SV-149-k--Bacteria;-p--Proteobacteria;-c--Alphaproteobacteria;-o--Rhizobiales;-f--Xanthobacteraceae;-g--Pseudolabrys;	5	0.1338623541086157|0.9569067889499722|0.7571743598693381|0.9217819870139797|0.3849982945037558	dist_bray=copresence|correl_pearson=copresence|sim_mutInfo=unknown|correl_spearman=copresence|dist_kullbackleibler=copresence	dist_bray=7.138251209459767E-6|correl_pearson=0.0|sim_mutInfo=0.05180493414521892|correl_spearman=1.233151935342569E-6|dist_kullbackleibler=0.0	dist_bray=0.1338623541086157|correl_pearson=0.9569067889499722|sim_mutInfo=0.7571743598693381|correl_spearman=0.9217819870139797|dist_kullbackleibler=0.3849982945037558	0.718309	0.70845	0.10054	0.133862	0	0	0	0.12715691365128842|0.9563025618546005|0.879001715134211|0.928295218876336|0.36049112403644656	0.12774128358978815|0.9564709895512261|0.8444051474330454|0.9317850658214151|0.3493908929222443	8.0|8.0|8.0|8.0|8.0	0.018556946962367125|0.013048407597998407|0.14565553334543946|0.03902804093402252|0.1954373360506146	FALSE	0
Bacteria_SV-221-k--Bacteria;-p--Proteobacteria;-c--Alphaproteobacteria;-o--Rhizobiales;-f--Hyphomicrobiaceae;-g--Devosia;	Bacteria_SV-149-k--Bacteria;-p--Proteobacteria;-c--Alphaproteobacteria;-o--Rhizobiales;-f--Xanthobacteraceae;-g--Pseudolabrys;	dist_kullbackleibler|sim_mutInfo|correl_pearson|dist_bray|correl_spearman	5.40498	copresence	Bacteria_SV-221-k--Bacteria;-p--Proteobacteria;-c--Alphaproteobacteria;-o--Rhizobiales;-f--Hyphomicrobiaceae;-g--Devosia;>Bacteria_SV-149-k--Bacteria;-p--Proteobacteria;-c--Alphaproteobacteria;-o--Rhizobiales;-f--Xanthobacteraceae;-g--Pseudolabrys;	5	1.2590297341557193|0.709484400086517|0.791464824317345|0.2995721802713276|0.835053321403356	dist_kullbackleibler=copresence|sim_mutInfo=unknown|correl_pearson=copresence|dist_bray=copresence|correl_spearman=copresence	dist_kullbackleibler=0.0|sim_mutInfo=0.09408589337283657|correl_pearson=0.003480703314562461|dist_bray=0.04113577980272831|correl_spearman=0.005506513834420912	dist_kullbackleibler=1.2590297341557193|sim_mutInfo=0.709484400086517|correl_pearson=0.791464824317345|dist_bray=0.2995721802713276|correl_spearman=0.835053321403356				1.25903	0	0	0	-100.0|-100.0|-100.0|-100.0|-100.0	-100.0|-100.0|-100.0|-100.0|-100.0	-4.0|-4.0|-4.0|-4.0|-4.0	-100.0|-100.0|-100.0|-100.0|-100.0	FALSE	0
Bacteria_SV-258-k--Bacteria;-p--Actinobacteria;-c--Actinobacteria;-o--Micrococcales;-f--Microbacteriaceae;-g--Microbacterium;	Bacteria_SV-149-k--Bacteria;-p--Proteobacteria;-c--Alphaproteobacteria;-o--Rhizobiales;-f--Xanthobacteraceae;-g--Pseudolabrys;	dist_bray|correl_spearman|correl_pearson|dist_kullbackleibler	6.01693	copresence	Bacteria_SV-258-k--Bacteria;-p--Actinobacteria;-c--Actinobacteria;-o--Micrococcales;-f--Microbacteriaceae;-g--Microbacterium;>Bacteria_SV-149-k--Bacteria;-p--Proteobacteria;-c--Alphaproteobacteria;-o--Rhizobiales;-f--Xanthobacteraceae;-g--Pseudolabrys;	4	0.2720112616509358|0.8633488975043772|0.7978150012077103|1.1350282531626055	dist_bray=copresence|correl_spearman=copresence|correl_pearson=copresence|dist_kullbackleibler=copresence	dist_bray=0.047698610993106794|correl_spearman=6.370001261957192E-5|correl_pearson=0.003820836004282291|dist_kullbackleibler=0.0	dist_bray=0.2720112616509358|correl_spearman=0.8633488975043772|correl_pearson=0.7978150012077103|dist_kullbackleibler=1.1350282531626055				0.272011	0	0	0	-100.0|-100.0|-100.0|-100.0	-100.0|-100.0|-100.0|-100.0	0.0|0.0|0.0|0.0	-100.0|-100.0|-100.0|-100.0	FALSE	0
Bacteria_SV-365-k--Bacteria;-p--Saccharibacteria;-c--NA;-o--NA;-f--NA;-g--NA;	Bacteria_SV-149-k--Bacteria;-p--Proteobacteria;-c--Alphaproteobacteria;-o--Rhizobiales;-f--Xanthobacteraceae;-g--Pseudolabrys;	dist_kullbackleibler|correl_spearman	4.97143	copresence	Bacteria_SV-365-k--Bacteria;-p--Saccharibacteria;-c--NA;-o--NA;-f--NA;-g--NA;>Bacteria_SV-149-k--Bacteria;-p--Proteobacteria;-c--Alphaproteobacteria;-o--Rhizobiales;-f--Xanthobacteraceae;-g--Pseudolabrys;	2	1.0502443457404547|0.8106060606060608	dist_kullbackleibler=copresence|correl_spearman=copresence	dist_kullbackleibler=0.0|correl_spearman=0.006256444665674654	dist_kullbackleibler=1.0502443457404547|correl_spearman=0.8106060606060608				1.05024	0	0	0	-100.0|-100.0	-100.0|-100.0	-16.0|-16.0	-100.0|-100.0	FALSE	0
Bacteria_SV-44-k--Bacteria;-p--Actinobacteria;-c--Actinobacteria;-o--Pseudonocardiales;-f--Pseudonocardiaceae;-g--Pseudonocardia;	Bacteria_SV-149-k--Bacteria;-p--Proteobacteria;-c--Alphaproteobacteria;-o--Rhizobiales;-f--Xanthobacteraceae;-g--Pseudolabrys;	sim_mutInfo|dist_kullbackleibler|correl_spearman	5.71542	copresence	Bacteria_SV-44-k--Bacteria;-p--Actinobacteria;-c--Actinobacteria;-o--Pseudonocardiales;-f--Pseudonocardiaceae;-g--Pseudonocardia;>Bacteria_SV-149-k--Bacteria;-p--Proteobacteria;-c--Alphaproteobacteria;-o--Rhizobiales;-f--Xanthobacteraceae;-g--Pseudolabrys;	3	0.7571743598693381|1.0070701507234627|0.8545839340779368	sim_mutInfo=unknown|dist_kullbackleibler=copresence|correl_spearman=copresence	sim_mutInfo=0.05542089773283232|dist_kullbackleibler=0.0|correl_spearman=7.861344116693592E-4	sim_mutInfo=0.7571743598693381|dist_kullbackleibler=1.0070701507234627|correl_spearman=0.8545839340779368	0.257546	0.236507	0.0864713	0.757174	0	0	0	0.7792198344155666|0.9130338493872785|0.8185879514050131	0.7717070903012344|0.87859157758299|0.8345813986026623	8.0|8.0|8.0	0.10705151885262636|0.22570156651008283|0.0698093226613779	FALSE	0
Bacteria_SV-620-k--Bacteria;-p--Proteobacteria;-c--Alphaproteobacteria;-o--Rhizobiales;-f--Phyllobacteriaceae;-g--NA;	Bacteria_SV-149-k--Bacteria;-p--Proteobacteria;-c--Alphaproteobacteria;-o--Rhizobiales;-f--Xanthobacteraceae;-g--Pseudolabrys;	correl_pearson|dist_bray|correl_spearman|dist_kullbackleibler	6.69796	copresence	Bacteria_SV-620-k--Bacteria;-p--Proteobacteria;-c--Alphaproteobacteria;-o--Rhizobiales;-f--Phyllobacteriaceae;-g--NA;>Bacteria_SV-149-k--Bacteria;-p--Proteobacteria;-c--Alphaproteobacteria;-o--Rhizobiales;-f--Xanthobacteraceae;-g--Pseudolabrys;	4	0.8603110170632449|0.22998849665929266|0.8833008466399944|1.0055637346450883	correl_pearson=copresence|dist_bray=copresence|correl_spearman=copresence|dist_kullbackleibler=copresence	correl_pearson=7.525930261134683E-4|dist_bray=0.023146720228556572|correl_spearman=5.087317000063152E-5|dist_kullbackleibler=0.0	correl_pearson=0.8603110170632449|dist_bray=0.22998849665929266|correl_spearman=0.8833008466399944|dist_kullbackleibler=1.0055637346450883				0.860311	0	0	0	-100.0|-100.0|-100.0|-100.0	-100.0|-100.0|-100.0|-100.0	-6.0|-6.0|-6.0|-6.0	-100.0|-100.0|-100.0|-100.0	FALSE	0
Bacteria_SV-66-k--Bacteria;-p--Proteobacteria;-c--Alphaproteobacteria;-o--Rhodospirillales;-f--I-10;-g--NA;	Bacteria_SV-149-k--Bacteria;-p--Proteobacteria;-c--Alphaproteobacteria;-o--Rhizobiales;-f--Xanthobacteraceae;-g--Pseudolabrys;	dist_bray|dist_kullbackleibler|correl_spearman|correl_pearson|sim_mutInfo	5.04471	copresence	Bacteria_SV-66-k--Bacteria;-p--Proteobacteria;-c--Alphaproteobacteria;-o--Rhodospirillales;-f--I-10;-g--NA;>Bacteria_SV-149-k--Bacteria;-p--Proteobacteria;-c--Alphaproteobacteria;-o--Rhizobiales;-f--Xanthobacteraceae;-g--Pseudolabrys;	5	0.24034043446830156|0.6056811839090948|0.9397133376859099|0.8295212578222804|0.7982717987910213	dist_bray=copresence|dist_kullbackleibler=copresence|correl_spearman=copresence|correl_pearson=copresence|sim_mutInfo=unknown	dist_bray=0.0075730019400899184|dist_kullbackleibler=0.0|correl_spearman=3.2652827132717555E-5|correl_pearson=1.0579282283290636E-4|sim_mutInfo=0.0371584211886099	dist_bray=0.24034043446830156|dist_kullbackleibler=0.6056811839090948|correl_spearman=0.9397133376859099|correl_pearson=0.8295212578222804|sim_mutInfo=0.7982717987910213	0.701464	0.701426	0.0912125	0.24034	0	0	0	0.21883310715318802|0.5213577421607442|0.9197524487845362|0.8449536943439424|0.897195269074052	0.22147215836649237|0.5317352148222592|0.9209479125580884|0.8494601159758105|0.85648335956589	8.0|8.0|8.0|8.0|8.0	0.03948409358879139|0.2241680645345785|0.04962545179147708|0.05286689311277975|0.1234277425925977	FALSE	0
Bacteria_SV-69-k--Bacteria;-p--Chloroflexi;-c--Chloroflexia;-o--Kallotenuales;-f--AKIW781;-g--NA;	Bacteria_SV-149-k--Bacteria;-p--Proteobacteria;-c--Alphaproteobacteria;-o--Rhizobiales;-f--Xanthobacteraceae;-g--Pseudolabrys;	dist_kullbackleibler|dist_bray|correl_spearman	10.4765	copresence	Bacteria_SV-69-k--Bacteria;-p--Chloroflexi;-c--Chloroflexia;-o--Kallotenuales;-f--AKIW781;-g--NA;>Bacteria_SV-149-k--Bacteria;-p--Proteobacteria;-c--Alphaproteobacteria;-o--Rhizobiales;-f--Xanthobacteraceae;-g--Pseudolabrys;	3	1.1662678110065932|0.30953914348895795|0.8750355154062976	dist_kullbackleibler=copresence|dist_bray=copresence|correl_spearman=copresence	dist_kullbackleibler=0.0|dist_bray=0.10478104305024116|correl_spearman=0.0052285814389900764	dist_kullbackleibler=1.1662678110065932|dist_bray=0.30953914348895795|correl_spearman=0.8750355154062976	10.016	10.2769	2.78337	1.16627	0	0	0	1.1876435326848755|0.3305946525372759|0.8248639369910942	1.191903996686928|0.33051620809798793|0.833501149974426	8.0|8.0|8.0	0.4543072670071063|0.08823855455716718|0.09998033723221669	FALSE	0
Bacteria_SV-85-k--Bacteria;-p--Proteobacteria;-c--Alphaproteobacteria;-o--Rhizobiales;-f--Phyllobacteriaceae;-g--Mesorhizobium;	Bacteria_SV-149-k--Bacteria;-p--Proteobacteria;-c--Alphaproteobacteria;-o--Rhizobiales;-f--Xanthobacteraceae;-g--Pseudolabrys;	correl_pearson|dist_kullbackleibler|sim_mutInfo|correl_spearman|dist_bray	15.4807	copresence	Bacteria_SV-85-k--Bacteria;-p--Proteobacteria;-c--Alphaproteobacteria;-o--Rhizobiales;-f--Phyllobacteriaceae;-g--Mesorhizobium;>Bacteria_SV-149-k--Bacteria;-p--Proteobacteria;-c--Alphaproteobacteria;-o--Rhizobiales;-f--Xanthobacteraceae;-g--Pseudolabrys;	5	0.7929360708055956|0.8294441529118629|0.7982717987910217|0.8945413340463402|0.2444319350754024	correl_pearson=copresence|dist_kullbackleibler=copresence|sim_mutInfo=unknown|correl_spearman=copresence|dist_bray=copresence	correl_pearson=0.006809329746699955|dist_kullbackleibler=0.0|sim_mutInfo=0.07023617294476436|correl_spearman=3.992969871090546E-4|dist_bray=0.04108155030574312	correl_pearson=0.7929360708055956|dist_kullbackleibler=0.8294441529118629|sim_mutInfo=0.7982717987910217|correl_spearman=0.8945413340463402|dist_bray=0.2444319350754024	-0.0154632	-0.0137824	0.219346	0.792936	0	0	0	0.7669190795348599|0.7742920257667293|0.783348690978466|0.86075979570787|0.24884224335433391	0.7690079412615686|0.7810893865325905|0.7776300271526269|0.876715378319691|0.24903398608550997	8.0|8.0|8.0|8.0|8.0	0.10056357671319018|0.2806797579193141|0.11522287410109086|0.06172959441299652|0.06137545523122564	FALSE	0
Bacteria_SV-188-k--Bacteria;-p--Proteobacteria;-c--Alphaproteobacteria;-o--Sphingomonadales;-f--Ellin6055;-g--NA;	Bacteria_SV-14-k--Bacteria;-p--Proteobacteria;-c--Alphaproteobacteria;-o--Rhizobiales;-f--Rhizobiaceae;-g--Rhizobium;	dist_kullbackleibler|correl_spearman	195.348	mutualExclusion	Bacteria_SV-188-k--Bacteria;-p--Proteobacteria;-c--Alphaproteobacteria;-o--Sphingomonadales;-f--Ellin6055;-g--NA;>Bacteria_SV-14-k--Bacteria;-p--Proteobacteria;-c--Alphaproteobacteria;-o--Rhizobiales;-f--Rhizobiaceae;-g--Rhizobium;	2	25.325378511155105|-0.19926910432539383	dist_kullbackleibler=mutualExclusion|correl_spearman=mutualExclusion	dist_kullbackleibler=1.2198923690087682E-6|correl_spearman=0.33841478103038813	dist_kullbackleibler=25.325378511155105|correl_spearman=-0.19926910432539383	12.3851	12.4681	3.66237	25.3254	0.000431	0.000431	0.00146939	22.783614002599265|-0.20961658832276717	24.215602765591303|-0.20816094961750115	86.0|86.0	4.867749237435703|0.2410243373894549	FALSE	0.00146939
Fungi_SV-4-k--Fungi;-p--Ascomycota;-c--Dothideomycetes;-o--Dothideales;-f--Aureobasidiaceae;-g--Aureobasidium;-s--pullulans-	Bacteria_SV-14-k--Bacteria;-p--Proteobacteria;-c--Alphaproteobacteria;-o--Rhizobiales;-f--Rhizobiaceae;-g--Rhizobium;	dist_bray|dist_kullbackleibler|correl_pearson|correl_spearman	92.6522	mutualExclusion	Fungi_SV-4-k--Fungi;-p--Ascomycota;-c--Dothideomycetes;-o--Dothideales;-f--Aureobasidiaceae;-g--Aureobasidium;-s--pullulans->Bacteria_SV-14-k--Bacteria;-p--Proteobacteria;-c--Alphaproteobacteria;-o--Rhizobiales;-f--Rhizobiaceae;-g--Rhizobium;	4	0.973422246567821|18.800536065797434|-0.2552538160494588|-0.30960266880086357	dist_bray=mutualExclusion|dist_kullbackleibler=mutualExclusion|correl_pearson=mutualExclusion|correl_spearman=mutualExclusion	dist_bray=0.09062539535200709|dist_kullbackleibler=0.0011259156287567462|correl_pearson=0.26297880524724926|correl_spearman=0.3238039291207565	dist_bray=0.973422246567821|dist_kullbackleibler=18.800536065797434|correl_pearson=-0.2552538160494588|correl_spearman=-0.30960266880086357	0.785997	0.788572	0.136095	0.973422	0.00565815	0.00565815	0.0179134	0.9627615075470196|17.340939144944986|-0.2564551680340321|-0.2913736320318622	0.9653217127266134|17.953761522594668|-0.24769216914780479|-0.3081721616422047	84.0|84.0|84.0|84.0	0.01748165431590484|2.2159708326778276|0.07096565160078601|0.21215480801212905	FALSE	0.0179134
Bacteria_SV-27-k--Bacteria;-p--Actinobacteria;-c--Actinobacteria;-o--Micrococcales;-f--Micrococcaceae;-g--Pseudarthrobacter;	Bacteria_SV-152-k--Bacteria;-p--Proteobacteria;-c--Alphaproteobacteria;-o--Rhodospirillales;-f--Rhodospirillaceae;-g--Azospirillum;	dist_bray|correl_spearman|dist_kullbackleibler	6.47332	copresence	Bacteria_SV-27-k--Bacteria;-p--Actinobacteria;-c--Actinobacteria;-o--Micrococcales;-f--Micrococcaceae;-g--Pseudarthrobacter;>Bacteria_SV-152-k--Bacteria;-p--Proteobacteria;-c--Alphaproteobacteria;-o--Rhodospirillales;-f--Rhodospirillaceae;-g--Azospirillum;	3	0.305855379686221|0.8019941535192945|1.29958173411991	dist_bray=copresence|correl_spearman=copresence|dist_kullbackleibler=copresence	dist_bray=0.056218613774231874|correl_spearman=0.009247063370864228|dist_kullbackleibler=0.0	dist_bray=0.305855379686221|correl_spearman=0.8019941535192945|dist_kullbackleibler=1.29958173411991				0.305855	0	0	0	-100.0|-100.0|-100.0	-100.0|-100.0|-100.0	-6.0|-6.0|-6.0	-100.0|-100.0|-100.0	FALSE	0
Bacteria_SV-82-k--Bacteria;-p--Proteobacteria;-c--Alphaproteobacteria;-o--Rhizobiales;-f--Methylobacteriaceae;-g--Microvirga;	Bacteria_SV-152-k--Bacteria;-p--Proteobacteria;-c--Alphaproteobacteria;-o--Rhodospirillales;-f--Rhodospirillaceae;-g--Azospirillum;	correl_spearman|sim_mutInfo|dist_bray|dist_kullbackleibler	10.3502	copresence	Bacteria_SV-82-k--Bacteria;-p--Proteobacteria;-c--Alphaproteobacteria;-o--Rhizobiales;-f--Methylobacteriaceae;-g--Microvirga;>Bacteria_SV-152-k--Bacteria;-p--Proteobacteria;-c--Alphaproteobacteria;-o--Rhodospirillales;-f--Rhodospirillaceae;-g--Azospirillum;	4	0.8151415986589551|0.691160342673153|0.26883254191143646|1.3758164825293417	correl_spearman=copresence|sim_mutInfo=unknown|dist_bray=copresence|dist_kullbackleibler=copresence	correl_spearman=0.001272473881157088|sim_mutInfo=0.09031543319710489|dist_bray=0.05818239993458851|dist_kullbackleibler=0.0	correl_spearman=0.8151415986589551|sim_mutInfo=0.691160342673153|dist_bray=0.26883254191143646|dist_kullbackleibler=1.3758164825293417				0.815142	0	0	0	-100.0|-100.0|-100.0|-100.0	-100.0|-100.0|-100.0|-100.0	-6.0|-6.0|-6.0|-6.0	-100.0|-100.0|-100.0|-100.0	FALSE	0
Fungi_SV-21-k--Fungi;-p--Basidiomycota;-c--Agaricomycetes;-o--Agaricales;-f--Pluteaceae;-g--Volvopluteus;-s--earlei-	Bacteria_SV-152-k--Bacteria;-p--Proteobacteria;-c--Alphaproteobacteria;-o--Rhodospirillales;-f--Rhodospirillaceae;-g--Azospirillum;	correl_spearman|sim_mutInfo	12.9323	copresence	Fungi_SV-21-k--Fungi;-p--Basidiomycota;-c--Agaricomycetes;-o--Agaricales;-f--Pluteaceae;-g--Volvopluteus;-s--earlei->Bacteria_SV-152-k--Bacteria;-p--Proteobacteria;-c--Alphaproteobacteria;-o--Rhodospirillales;-f--Rhodospirillaceae;-g--Azospirillum;	2	0.8583794429419122|0.7040449428897646	correl_spearman=copresence|sim_mutInfo=unknown	correl_spearman=1.8331654414988074E-4|sim_mutInfo=0.058586663834556574	correl_spearman=0.8583794429419122|sim_mutInfo=0.7040449428897646				0.858379	0.00670681	0.00670681	0.021067	-100.0|-100.0	-100.0|-100.0	-6.0|-6.0	-100.0|-100.0	FALSE	0.021067
Bacteria_SV-1467-k--Bacteria;-p--Proteobacteria;-c--Alphaproteobacteria;-o--Rhizobiales;-f--Brucellaceae;-g--Pseudochrobactrum;	Bacteria_SV-156-k--Bacteria;-p--Actinobacteria;-c--Actinobacteria;-o--Micrococcales;-f--Microbacteriaceae;-g--NA;	correl_spearman|dist_bray|correl_pearson|dist_kullbackleibler	93.4565	mutualExclusion	Bacteria_SV-1467-k--Bacteria;-p--Proteobacteria;-c--Alphaproteobacteria;-o--Rhizobiales;-f--Brucellaceae;-g--Pseudochrobactrum;>Bacteria_SV-156-k--Bacteria;-p--Actinobacteria;-c--Actinobacteria;-o--Micrococcales;-f--Microbacteriaceae;-g--NA;	4	-0.12272727272727275|0.9973058067651991|-0.21358804452256283|19.308668603082523	correl_spearman=mutualExclusion|dist_bray=mutualExclusion|correl_pearson=mutualExclusion|dist_kullbackleibler=mutualExclusion	correl_spearman=0.35793534671201566|dist_bray=0.04195719918601992|correl_pearson=0.12847132212810386|dist_kullbackleibler=3.411839238841585E-4	correl_spearman=-0.12272727272727275|dist_bray=0.9973058067651991|correl_pearson=-0.21358804452256283|dist_kullbackleibler=19.308668603082523				-0.122727	0.000648	0.000648	0.00217967	-100.0|-100.0|-100.0|-100.0	-100.0|-100.0|-100.0|-100.0	-38.0|-38.0|-38.0|-38.0	-100.0|-100.0|-100.0|-100.0	FALSE	0.00217967
Bacteria_SV-148-k--Bacteria;-p--Proteobacteria;-c--Alphaproteobacteria;-o--Sphingomonadales;-f--Sphingomonadaceae;-g--Sphingomonas;	Bacteria_SV-156-k--Bacteria;-p--Actinobacteria;-c--Actinobacteria;-o--Micrococcales;-f--Microbacteriaceae;-g--NA;	dist_kullbackleibler|dist_bray|correl_spearman|correl_pearson	7.66566	copresence	Bacteria_SV-148-k--Bacteria;-p--Proteobacteria;-c--Alphaproteobacteria;-o--Sphingomonadales;-f--Sphingomonadaceae;-g--Sphingomonas;>Bacteria_SV-156-k--Bacteria;-p--Actinobacteria;-c--Actinobacteria;-o--Micrococcales;-f--Microbacteriaceae;-g--NA;	4	0.6544080837032036|0.2703085410345246|0.8729090719736415|0.8239707462215532	dist_kullbackleibler=copresence|dist_bray=copresence|correl_spearman=copresence|correl_pearson=copresence	dist_kullbackleibler=0.0|dist_bray=0.06280788472320586|correl_spearman=0.003784058180172134|correl_pearson=0.025355859960268956	dist_kullbackleibler=0.6544080837032036|dist_bray=0.2703085410345246|correl_spearman=0.8729090719736415|correl_pearson=0.8239707462215532	10.8823	10.753	2.49725	0.654408	0	0	0	0.6243053056496423|0.26272853144778263|0.8308530198215314|0.7802706482913692	0.6149854193445038|0.2470405631710072|0.8572418572418571|0.8169894027526965	10.0|10.0|10.0|10.0	0.30454106529781805|0.09830173347933126|0.09713545818912746|0.1618229932909256	FALSE	0
Bacteria_SV-20-k--Bacteria;-p--Proteobacteria;-c--Alphaproteobacteria;-o--Rhizobiales;-f--Methylobacteriaceae;-g--Microvirga;	Bacteria_SV-156-k--Bacteria;-p--Actinobacteria;-c--Actinobacteria;-o--Micrococcales;-f--Microbacteriaceae;-g--NA;	correl_spearman|dist_bray|correl_pearson	10.0294	copresence	Bacteria_SV-20-k--Bacteria;-p--Proteobacteria;-c--Alphaproteobacteria;-o--Rhizobiales;-f--Methylobacteriaceae;-g--Microvirga;>Bacteria_SV-156-k--Bacteria;-p--Actinobacteria;-c--Actinobacteria;-o--Micrococcales;-f--Microbacteriaceae;-g--NA;	3	0.8802515363778683|0.29051383610440284|0.8794251095305045	correl_spearman=copresence|dist_bray=copresence|correl_pearson=copresence	correl_spearman=0.0013024147504263617|dist_bray=0.01992152459767982|correl_pearson=1.6623954862854395E-4	correl_spearman=0.8802515363778683|dist_bray=0.29051383610440284|correl_pearson=0.8794251095305045	-0.0154616	-0.0371535	0.209095	0.880252	6.56e-06	6.56e-06	2.41e-05	0.844426932926084|0.2634534870744577|0.8525748812526156	0.862910063528583|0.26013098825312186|0.8700095246110047	10.0|10.0|10.0	0.08156322949207112|0.03997392996502631|0.05923786309699532	FALSE	2.41e-05
Bacteria_SV-252-k--Bacteria;-p--Chloroflexi;-c--Thermomicrobia;-o--JG30-KF-CM45;-f--NA;-g--NA;	Bacteria_SV-156-k--Bacteria;-p--Actinobacteria;-c--Actinobacteria;-o--Micrococcales;-f--Microbacteriaceae;-g--NA;	dist_bray|dist_kullbackleibler|correl_pearson|correl_spearman	5.51022	copresence	Bacteria_SV-252-k--Bacteria;-p--Chloroflexi;-c--Thermomicrobia;-o--JG30-KF-CM45;-f--NA;-g--NA;>Bacteria_SV-156-k--Bacteria;-p--Actinobacteria;-c--Actinobacteria;-o--Micrococcales;-f--Microbacteriaceae;-g--NA;	4	0.25020347719199376|1.2516112621720403|0.870845202815893|0.8060606060606061	dist_bray=copresence|dist_kullbackleibler=copresence|correl_pearson=copresence|correl_spearman=copresence	dist_bray=0.01697309974999206|dist_kullbackleibler=0.0|correl_pearson=0.0015263468058732688|correl_spearman=0.002144990125744095	dist_bray=0.25020347719199376|dist_kullbackleibler=1.2516112621720403|correl_pearson=0.870845202815893|correl_spearman=0.8060606060606061				0.250203	0	0	0	-100.0|-100.0|-100.0|-100.0	-100.0|-100.0|-100.0|-100.0	-14.0|-14.0|-14.0|-14.0	-100.0|-100.0|-100.0|-100.0	FALSE	0
Bacteria_SV-28-k--Bacteria;-p--Saccharibacteria;-c--NA;-o--NA;-f--NA;-g--NA;	Bacteria_SV-156-k--Bacteria;-p--Actinobacteria;-c--Actinobacteria;-o--Micrococcales;-f--Microbacteriaceae;-g--NA;	correl_spearman|sim_mutInfo	16.0498	copresence	Bacteria_SV-28-k--Bacteria;-p--Saccharibacteria;-c--NA;-o--NA;-f--NA;-g--NA;>Bacteria_SV-156-k--Bacteria;-p--Actinobacteria;-c--Actinobacteria;-o--Micrococcales;-f--Microbacteriaceae;-g--NA;	2	0.92908612320268|0.7982717987910213	correl_spearman=copresence|sim_mutInfo=unknown	correl_spearman=3.329600382095954E-5|sim_mutInfo=0.046817922271637835	correl_spearman=0.92908612320268|sim_mutInfo=0.7982717987910213	0.0103134	0.012417	0.216288	0.929086	0.00136162	0.00136162	0.00449488	0.9015340014206035|0.8983112207677645	0.9089248737529576|0.8830933530552105	10.0|10.0	0.049937701920252084|0.14194201599112827	FALSE	0.00449488
Bacteria_SV-604-k--Bacteria;-p--Proteobacteria;-c--Alphaproteobacteria;-o--Rhizobiales;-f--Hyphomicrobiaceae;-g--Devosia;	Bacteria_SV-156-k--Bacteria;-p--Actinobacteria;-c--Actinobacteria;-o--Micrococcales;-f--Microbacteriaceae;-g--NA;	dist_bray|correl_pearson|correl_spearman|dist_kullbackleibler	79.8885	mutualExclusion	Bacteria_SV-604-k--Bacteria;-p--Proteobacteria;-c--Alphaproteobacteria;-o--Rhizobiales;-f--Hyphomicrobiaceae;-g--Devosia;>Bacteria_SV-156-k--Bacteria;-p--Actinobacteria;-c--Actinobacteria;-o--Micrococcales;-f--Microbacteriaceae;-g--NA;	4	0.9928677799582117|-0.23804576990644097|-0.12424242424242427|20.38208110011903	dist_bray=mutualExclusion|correl_pearson=mutualExclusion|correl_spearman=mutualExclusion|dist_kullbackleibler=mutualExclusion	dist_bray=0.10571900741812434|correl_pearson=0.18249088785310397|correl_spearman=0.3660317843337385|dist_kullbackleibler=4.067808106689164E-6	dist_bray=0.9928677799582117|correl_pearson=-0.23804576990644097|correl_spearman=-0.12424242424242427|dist_kullbackleibler=20.38208110011903				0.992868	3.88e-05	3.88e-05	0.000139	-100.0|-100.0|-100.0|-100.0	-100.0|-100.0|-100.0|-100.0	-34.0|-34.0|-34.0|-34.0	-100.0|-100.0|-100.0|-100.0	FALSE	0.000139
Bacteria_SV-61-k--Bacteria;-p--Proteobacteria;-c--Alphaproteobacteria;-o--Rhizobiales;-f--Hyphomicrobiaceae;-g--Devosia;	Bacteria_SV-156-k--Bacteria;-p--Actinobacteria;-c--Actinobacteria;-o--Micrococcales;-f--Microbacteriaceae;-g--NA;	sim_mutInfo|dist_kullbackleibler|dist_bray|correl_pearson|correl_spearman	6.2116	copresence	Bacteria_SV-61-k--Bacteria;-p--Proteobacteria;-c--Alphaproteobacteria;-o--Rhizobiales;-f--Hyphomicrobiaceae;-g--Devosia;>Bacteria_SV-156-k--Bacteria;-p--Actinobacteria;-c--Actinobacteria;-o--Micrococcales;-f--Microbacteriaceae;-g--NA;	5	0.6662437643986507|0.7146907253150699|0.3136371439601573|0.7564448292980406|0.907173714636579	sim_mutInfo=unknown|dist_kullbackleibler=copresence|dist_bray=copresence|correl_pearson=copresence|correl_spearman=copresence	sim_mutInfo=0.05258850553907368|dist_kullbackleibler=0.0|dist_bray=0.052900750165903454|correl_pearson=0.02653882566705834|correl_spearman=0.004219963899007639	sim_mutInfo=0.6662437643986507|dist_kullbackleibler=0.7146907253150699|dist_bray=0.3136371439601573|correl_pearson=0.7564448292980406|correl_spearman=0.907173714636579	0.255301	0.236507	0.0808945	0.666244	0	0	0	0.8265692610219713|0.6771461727398407|0.31203149912847533|0.6779473760003326|0.8426632484598493	0.832407574347485|0.6506716019426877|0.31215282818277934|0.690857545693218|0.8618902119663056	10.0|10.0|10.0|10.0|10.0	0.12431173176016042|0.18392831951255048|0.059699445026825636|0.13118038897394166|0.10635393306220862	FALSE	0
Bacteria_SV-6-k--Bacteria;-p--Proteobacteria;-c--Alphaproteobacteria;-o--Rhizobiales;-f--Methylobacteriaceae;-g--NA;	Bacteria_SV-156-k--Bacteria;-p--Actinobacteria;-c--Actinobacteria;-o--Micrococcales;-f--Microbacteriaceae;-g--NA;	correl_spearman|correl_pearson|dist_bray	7.78417	copresence	Bacteria_SV-6-k--Bacteria;-p--Proteobacteria;-c--Alphaproteobacteria;-o--Rhizobiales;-f--Methylobacteriaceae;-g--NA;>Bacteria_SV-156-k--Bacteria;-p--Actinobacteria;-c--Actinobacteria;-o--Micrococcales;-f--Microbacteriaceae;-g--NA;	3	0.825198388844998|0.7822702874159901|0.3132563332303303	correl_spearman=copresence|correl_pearson=copresence|dist_bray=copresence	correl_spearman=0.004576953745526857|correl_pearson=0.014033143808280135|dist_bray=0.028127533028805107	correl_spearman=0.825198388844998|correl_pearson=0.7822702874159901|dist_bray=0.3132563332303303	-0.0128541	-0.0115412	0.204004	0.825198	0.0015433	0.0015433	0.00506428	0.8014796178481505|0.7310559620491414|0.2947654105717458	0.8177535491636976|0.7376325470254702|0.293846279988521	10.0|10.0|10.0	0.09762745268059393|0.10323503882772407|0.04287638007667792	FALSE	0.00506428
Bacteria_SV-70-k--Bacteria;-p--Proteobacteria;-c--Alphaproteobacteria;-o--Rhizobiales;-f--Methylobacteriaceae;-g--Microvirga;	Bacteria_SV-156-k--Bacteria;-p--Actinobacteria;-c--Actinobacteria;-o--Micrococcales;-f--Microbacteriaceae;-g--NA;	correl_spearman|correl_pearson|dist_kullbackleibler|dist_bray	8.29218	copresence	Bacteria_SV-70-k--Bacteria;-p--Proteobacteria;-c--Alphaproteobacteria;-o--Rhizobiales;-f--Methylobacteriaceae;-g--Microvirga;>Bacteria_SV-156-k--Bacteria;-p--Actinobacteria;-c--Actinobacteria;-o--Micrococcales;-f--Microbacteriaceae;-g--NA;	4	0.8916833745126458|0.7840827085370129|1.26970994922744|0.2943944662748835	correl_spearman=copresence|correl_pearson=copresence|dist_kullbackleibler=copresence|dist_bray=copresence	correl_spearman=2.1637118331718774E-4|correl_pearson=0.004369065166598407|dist_kullbackleibler=0.0|dist_bray=0.03974976042697653	correl_spearman=0.8916833745126458|correl_pearson=0.7840827085370129|dist_kullbackleibler=1.26970994922744|dist_bray=0.2943944662748835	-0.0415404	-0.0264361	0.233547	0.891683	0	0	0	0.8493851057523755|0.7504431399087853|1.0244592925843579|0.28264062785610394	0.8519748023077437|0.7454530383514254|0.9900515203224801|0.27560941488019275	10.0|10.0|10.0|10.0	0.0640882781881222|0.07259786048067879|0.3101405573764158|0.04906951723999261	FALSE	0
Bacteria_SV-81-k--Bacteria;-p--Actinobacteria;-c--Actinobacteria;-o--Streptomycetales;-f--Streptomycetaceae;-g--Streptomyces;	Bacteria_SV-156-k--Bacteria;-p--Actinobacteria;-c--Actinobacteria;-o--Micrococcales;-f--Microbacteriaceae;-g--NA;	correl_spearman|dist_kullbackleibler|correl_pearson	8.88315	copresence	Bacteria_SV-81-k--Bacteria;-p--Actinobacteria;-c--Actinobacteria;-o--Streptomycetales;-f--Streptomycetaceae;-g--Streptomyces;>Bacteria_SV-156-k--Bacteria;-p--Actinobacteria;-c--Actinobacteria;-o--Micrococcales;-f--Microbacteriaceae;-g--NA;	3	0.8621212121212123|1.2814953729564944|0.8222325950402003	correl_spearman=copresence|dist_kullbackleibler=copresence|correl_pearson=copresence	correl_spearman=0.0010279924164307008|dist_kullbackleibler=0.0|correl_pearson=0.009839308243887235	correl_spearman=0.8621212121212123|dist_kullbackleibler=1.2814953729564944|correl_pearson=0.8222325950402003				0.862121	0	0	0	-100.0|-100.0|-100.0	-100.0|-100.0|-100.0	-14.0|-14.0|-14.0	-100.0|-100.0|-100.0	FALSE	0
Bacteria_SV-86-k--Bacteria;-p--Proteobacteria;-c--Alphaproteobacteria;-o--Rhizobiales;-f--Hyphomicrobiaceae;-g--Devosia;	Bacteria_SV-156-k--Bacteria;-p--Actinobacteria;-c--Actinobacteria;-o--Micrococcales;-f--Microbacteriaceae;-g--NA;	sim_mutInfo|dist_kullbackleibler|correl_spearman	6.05339	copresence	Bacteria_SV-86-k--Bacteria;-p--Proteobacteria;-c--Alphaproteobacteria;-o--Rhizobiales;-f--Hyphomicrobiaceae;-g--Devosia;>Bacteria_SV-156-k--Bacteria;-p--Actinobacteria;-c--Actinobacteria;-o--Micrococcales;-f--Microbacteriaceae;-g--NA;	3	0.7047145268995105|1.2752853560929789|0.828787878787879	sim_mutInfo=unknown|dist_kullbackleibler=copresence|correl_spearman=copresence	sim_mutInfo=0.06788132922954171|dist_kullbackleibler=0.0|correl_spearman=0.006222707872843514	sim_mutInfo=0.7047145268995105|dist_kullbackleibler=1.2752853560929789|correl_spearman=0.828787878787879				0.704715	0	0	0	-100.0|-100.0|-100.0	-100.0|-100.0|-100.0	-8.0|-8.0|-8.0	-100.0|-100.0|-100.0	FALSE	0
Fungi_SV-3-k--Fungi;-p--Ascomycota;-c--Sordariomycetes;-o--Sordariales;-f--Chaetomiaceae;-g--Thielavia;-s--subthermophila-	Bacteria_SV-156-k--Bacteria;-p--Actinobacteria;-c--Actinobacteria;-o--Micrococcales;-f--Microbacteriaceae;-g--NA;	correl_spearman|dist_kullbackleibler|correl_pearson|dist_bray	5.71402	copresence	Fungi_SV-3-k--Fungi;-p--Ascomycota;-c--Sordariomycetes;-o--Sordariales;-f--Chaetomiaceae;-g--Thielavia;-s--subthermophila->Bacteria_SV-156-k--Bacteria;-p--Actinobacteria;-c--Actinobacteria;-o--Micrococcales;-f--Microbacteriaceae;-g--NA;	4	0.8857898789350153|0.856178938841714|0.7234126251449334|0.3181978864911811	correl_spearman=copresence|dist_kullbackleibler=copresence|correl_pearson=copresence|dist_bray=copresence	correl_spearman=2.5957746661031678E-5|dist_kullbackleibler=0.0|correl_pearson=0.014191502347910445|dist_bray=0.029228940576030427	correl_spearman=0.8857898789350153|dist_kullbackleibler=0.856178938841714|correl_pearson=0.7234126251449334|dist_bray=0.3181978864911811	-0.0344939	-0.0100986	0.221475	0.88579	0	0	0	0.8694429810343299|0.7116115392182202|0.7375292386919041|0.2836838729133158	0.8750714753761866|0.724750749302594|0.7294766289135437|0.2921011607780787	10.0|10.0|10.0|10.0	0.04989371608977772|0.2451935786602169|0.10925812876464948|0.06125704295191484	FALSE	0
Fungi_SV-6-k--Fungi;-p--Ascomycota;-c--Sordariomycetes;-o--Sordariales;-f--Sordariaceae;-g--Sordaria;-s--fimicola-	Bacteria_SV-156-k--Bacteria;-p--Actinobacteria;-c--Actinobacteria;-o--Micrococcales;-f--Microbacteriaceae;-g--NA;	dist_kullbackleibler|correl_spearman|sim_mutInfo	12.0983	copresence	Fungi_SV-6-k--Fungi;-p--Ascomycota;-c--Sordariomycetes;-o--Sordariales;-f--Sordariaceae;-g--Sordaria;-s--fimicola->Bacteria_SV-156-k--Bacteria;-p--Actinobacteria;-c--Actinobacteria;-o--Micrococcales;-f--Microbacteriaceae;-g--NA;	3	1.369563224172097|0.9100953691120591|0.6662437643986505	dist_kullbackleibler=copresence|correl_spearman=copresence|sim_mutInfo=unknown	dist_kullbackleibler=0.0|correl_spearman=2.3965726614338934E-6|sim_mutInfo=0.04698711398880506	dist_kullbackleibler=1.369563224172097|correl_spearman=0.9100953691120591|sim_mutInfo=0.6662437643986505	12.9361	13.1292	3.6572	1.36956	0	0	0	1.2952057769829304|0.9038996219336523|0.8720952175489073	1.2849564935516862|0.9083018736054874|0.8360729772821351	10.0|10.0|10.0	0.3472182996359749|0.037597857322805336|0.12725994741076993	FALSE	0
Bacteria_SV-142-k--Bacteria;-p--Proteobacteria;-c--Alphaproteobacteria;-o--Rhodobacterales;-f--Rhodobacteraceae;-g--Paracoccus;	Bacteria_SV-157-k--Bacteria;-p--Proteobacteria;-c--Alphaproteobacteria;-o--Sphingomonadales;-f--Sphingomonadaceae;-g--Sphingomonas;	dist_kullbackleibler|correl_spearman	7.89995	copresence	Bacteria_SV-142-k--Bacteria;-p--Proteobacteria;-c--Alphaproteobacteria;-o--Rhodobacterales;-f--Rhodobacteraceae;-g--Paracoccus;>Bacteria_SV-157-k--Bacteria;-p--Proteobacteria;-c--Alphaproteobacteria;-o--Sphingomonadales;-f--Sphingomonadaceae;-g--Sphingomonas;	2	1.2399032634773828|0.8253673893231356	dist_kullbackleibler=copresence|correl_spearman=copresence	dist_kullbackleibler=0.0|correl_spearman=0.0017517205937574998	dist_kullbackleibler=1.2399032634773828|correl_spearman=0.8253673893231356	9.17168	9.04988	2.2401	1.2399	0	0	0	0.9053394409086443|0.8342281138645894	0.8253582233398933|0.8358646057302397	12.0|12.0	0.4296319486563835|0.08623152016129088	FALSE	0
Bacteria_SV-152-k--Bacteria;-p--Proteobacteria;-c--Alphaproteobacteria;-o--Rhodospirillales;-f--Rhodospirillaceae;-g--Azospirillum;	Bacteria_SV-157-k--Bacteria;-p--Proteobacteria;-c--Alphaproteobacteria;-o--Sphingomonadales;-f--Sphingomonadaceae;-g--Sphingomonas;	correl_spearman|correl_pearson|dist_bray|dist_kullbackleibler|sim_mutInfo	3.34697	copresence	Bacteria_SV-152-k--Bacteria;-p--Proteobacteria;-c--Alphaproteobacteria;-o--Rhodospirillales;-f--Rhodospirillaceae;-g--Azospirillum;>Bacteria_SV-157-k--Bacteria;-p--Proteobacteria;-c--Alphaproteobacteria;-o--Sphingomonadales;-f--Sphingomonadaceae;-g--Sphingomonas;	5	0.9272727272727275|0.8936552752055089|0.19822992531419215|0.7503921794175876|0.754547683448515	correl_spearman=copresence|correl_pearson=copresence|dist_bray=copresence|dist_kullbackleibler=copresence|sim_mutInfo=unknown	correl_spearman=4.242046269253841E-6|correl_pearson=2.1891072082835805E-7|dist_bray=0.005231593543431945|dist_kullbackleibler=0.0|sim_mutInfo=0.07032923073112296	correl_spearman=0.9272727272727275|correl_pearson=0.8936552752055089|dist_bray=0.19822992531419215|dist_kullbackleibler=0.7503921794175876|sim_mutInfo=0.754547683448515				0.927273	0	0	0	-100.0|-100.0|-100.0|-100.0|-100.0	-100.0|-100.0|-100.0|-100.0|-100.0	-16.0|-16.0|-16.0|-16.0|-16.0	-100.0|-100.0|-100.0|-100.0|-100.0	FALSE	0
Bacteria_SV-22-k--Bacteria;-p--Proteobacteria;-c--Alphaproteobacteria;-o--Rhizobiales;-f--Methylobacteriaceae;-g--Microvirga;	Bacteria_SV-157-k--Bacteria;-p--Proteobacteria;-c--Alphaproteobacteria;-o--Sphingomonadales;-f--Sphingomonadaceae;-g--Sphingomonas;	sim_mutInfo|dist_kullbackleibler|correl_spearman	7.42297	copresence	Bacteria_SV-22-k--Bacteria;-p--Proteobacteria;-c--Alphaproteobacteria;-o--Rhizobiales;-f--Methylobacteriaceae;-g--Microvirga;>Bacteria_SV-157-k--Bacteria;-p--Proteobacteria;-c--Alphaproteobacteria;-o--Sphingomonadales;-f--Sphingomonadaceae;-g--Sphingomonas;	3	0.7571743598693381|0.9765131222912631|0.8560447613156769	sim_mutInfo=unknown|dist_kullbackleibler=copresence|correl_spearman=copresence	sim_mutInfo=0.049302117575498516|dist_kullbackleibler=0.0|correl_spearman=0.001134341707536568	sim_mutInfo=0.7571743598693381|dist_kullbackleibler=0.9765131222912631|correl_spearman=0.8560447613156769	0.27863	0.281973	0.0961446	0.757174	0	0	0	0.7972051225226401|0.7987755018110543|0.8548094952945063	0.7822648715750421|0.7864027576227771|0.8652180896023001	12.0|12.0|12.0	0.09857877549644334|0.27644257235995634|0.07686022434973719	FALSE	0
Bacteria_SV-27-k--Bacteria;-p--Actinobacteria;-c--Actinobacteria;-o--Micrococcales;-f--Micrococcaceae;-g--Pseudarthrobacter;	Bacteria_SV-157-k--Bacteria;-p--Proteobacteria;-c--Alphaproteobacteria;-o--Sphingomonadales;-f--Sphingomonadaceae;-g--Sphingomonas;	correl_spearman|dist_kullbackleibler	6.09535	copresence	Bacteria_SV-27-k--Bacteria;-p--Actinobacteria;-c--Actinobacteria;-o--Micrococcales;-f--Micrococcaceae;-g--Pseudarthrobacter;>Bacteria_SV-157-k--Bacteria;-p--Proteobacteria;-c--Alphaproteobacteria;-o--Sphingomonadales;-f--Sphingomonadaceae;-g--Sphingomonas;	2	0.8239065620853955|1.2703667684034634	correl_spearman=copresence|dist_kullbackleibler=copresence	correl_spearman=0.007896193224083414|dist_kullbackleibler=0.0	correl_spearman=0.8239065620853955|dist_kullbackleibler=1.2703667684034634	0.0136149	0.0219124	0.227618	0.823907	0	0	0	0.8107073373340237|0.9200658180253629	0.8229073930944739|0.8720104175044613	12.0|12.0	0.10905824169901128|0.44069625486248015	FALSE	0
Bacteria_SV-50-k--Bacteria;-p--Actinobacteria;-c--Actinobacteria;-o--Micrococcales;-f--Micrococcaceae;-g--Arthrobacter;	Bacteria_SV-157-k--Bacteria;-p--Proteobacteria;-c--Alphaproteobacteria;-o--Sphingomonadales;-f--Sphingomonadaceae;-g--Sphingomonas;	correl_spearman|correl_pearson|dist_kullbackleibler|dist_bray	6.79759	copresence	Bacteria_SV-50-k--Bacteria;-p--Actinobacteria;-c--Actinobacteria;-o--Micrococcales;-f--Micrococcaceae;-g--Arthrobacter;>Bacteria_SV-157-k--Bacteria;-p--Proteobacteria;-c--Alphaproteobacteria;-o--Sphingomonadales;-f--Sphingomonadaceae;-g--Sphingomonas;	4	0.8425102431564314|0.7451267211408071|1.4034122869437935|0.307755504698348	correl_spearman=copresence|correl_pearson=copresence|dist_kullbackleibler=copresence|dist_bray=copresence	correl_spearman=2.2712818056291884E-4|correl_pearson=0.002422554894918716|dist_kullbackleibler=0.0|dist_bray=0.05333369776979735	correl_spearman=0.8425102431564314|correl_pearson=0.7451267211408071|dist_kullbackleibler=1.4034122869437935|dist_bray=0.307755504698348	0.0172902	0.0100986	0.24152	0.84251	0	0	0	0.8763895557486531|0.7879906649465599|0.9119399723220022|0.26328275019138225	0.8712469188024519|0.7826798149520963|0.8065081524327997|0.2726298304393915	12.0|12.0|12.0|12.0	0.060030268347541334|0.0763251618084273|0.48430440362871835|0.05209603320397022	FALSE	0
Fungi_SV-21-k--Fungi;-p--Basidiomycota;-c--Agaricomycetes;-o--Agaricales;-f--Pluteaceae;-g--Volvopluteus;-s--earlei-	Bacteria_SV-157-k--Bacteria;-p--Proteobacteria;-c--Alphaproteobacteria;-o--Sphingomonadales;-f--Sphingomonadaceae;-g--Sphingomonas;	correl_spearman|sim_mutInfo|correl_pearson	11.6812	copresence	Fungi_SV-21-k--Fungi;-p--Basidiomycota;-c--Agaricomycetes;-o--Agaricales;-f--Pluteaceae;-g--Volvopluteus;-s--earlei->Bacteria_SV-157-k--Bacteria;-p--Proteobacteria;-c--Alphaproteobacteria;-o--Sphingomonadales;-f--Sphingomonadaceae;-g--Sphingomonas;	3	0.8800192608312041|0.7040449428897646|0.7749586112360601	correl_spearman=copresence|sim_mutInfo=unknown|correl_pearson=copresence	correl_spearman=0.0016161864330093145|sim_mutInfo=0.07783407846318591|correl_pearson=0.0018594888743734272	correl_spearman=0.8800192608312041|sim_mutInfo=0.7040449428897646|correl_pearson=0.7749586112360601	0.0122842	-0.00937725	0.216927	0.880019	0.000261	0.000261	0.000898	0.8812572141525653|0.8043678785839539|0.7976055776765375	0.9084132251846786|0.8101310346994948|0.797563392703523	12.0|12.0|12.0	0.08708067912803424|0.14013726475370478|0.07775281051769574	FALSE	0.000898
Bacteria_SV-10-k--Bacteria;-p--Actinobacteria;-c--Actinobacteria;-o--Pseudonocardiales;-f--Pseudonocardiaceae;-g--Lechevalieria;	Bacteria_SV-15-k--Bacteria;-p--Proteobacteria;-c--Alphaproteobacteria;-o--Rhizobiales;-f--Methylobacteriaceae;-g--Microvirga;	correl_spearman|dist_kullbackleibler|sim_mutInfo	11.663	copresence	Bacteria_SV-10-k--Bacteria;-p--Actinobacteria;-c--Actinobacteria;-o--Pseudonocardiales;-f--Pseudonocardiaceae;-g--Lechevalieria;>Bacteria_SV-15-k--Bacteria;-p--Proteobacteria;-c--Alphaproteobacteria;-o--Rhizobiales;-f--Methylobacteriaceae;-g--Microvirga;	3	0.8140161725067385|0.7316463672073779|0.7778970127613822	correl_spearman=copresence|dist_kullbackleibler=copresence|sim_mutInfo=unknown	correl_spearman=0.011261591526823655|dist_kullbackleibler=0.0|sim_mutInfo=0.02861173534839556	correl_spearman=0.8140161725067385|dist_kullbackleibler=0.7316463672073779|sim_mutInfo=0.7778970127613822	-0.0209164	-0.0592992	0.222279	0.814016	0	0	0	0.7754954461056351|0.7185110882274561|0.9227131174793225	0.802659274999092|0.7371967212734866|0.9272453125801425	88.0|88.0|88.0	0.12186030412931566|0.14730167042097983|0.1150366680265067	FALSE	0
[truncated: 1,177 more rows]

## Sheet: S.seelyae Nodes
Additional file Table S10. List of nodes for S. seelyae co-occurrence network
Nodes	Hub	Keystone	SUID	abundance	AverageShortestPathLength	BetweennessCentrality	class	phylumClass	ClosenessCentrality	ClusteringCoefficient	degree	Eccentricity	family	genus	IsSingleNode	kingdom	negdegree	NeighborhoodConnectivity	NumberOfDirectedEdges	NumberOfUndirectedEdges	order	PartnerOfMultiEdgedNodePairs	phylum	posdegree	Radiality	samplecount	selected	SelfLoops	Stress	TopologicalCoefficient	unknowndegree
OTU-SV-20-k--Bacteria;-p--Proteobacteria;-c--Alphaproteobacteria;-o--Rhizobiales;-f--Methylobacteriaceae;-g--Microvirga;	Yes	Yes	185	0.0526836	2.02459	0.120423	Alphaproteobacteria	Alphaproteobacteria	0.493927	0.363636	34	5	Methylobacteriaceae	Microvirga	FALSE	Bacteria	0	18.4412	34	0	Rhizobiales	0	Proteobacteria	34	0.85363	14	FALSE	0	16394	0.202327	0
[truncated: 161 more rows]

## Sheet: S. seelyae Edges
Additional file Table S10. List of edges for S. seelyae co-occurrence network
[truncated: 592 more rows]

## Sheet: C. spinosa Nodes
Additional file Table S10. List of nodes for C. spinosa co-occurrence network
[truncated: 169 more rows]

## Sheet: C. spinosa Edges
Additional file Table S10. List of edges for C. spinosa co-occurrence network
[truncated: 1,311 more rows]

[truncated: 2 more sheets: Bulk sand Node, Bulk sand Edge]
