# Supplementary material for: Rhizosheath microbial community assembly of sympatric desert speargrasses is independent of the plant host
Source: Microbiome. 2018 Dec 4;6:215. doi: 10.1186/s40168-018-0597-y (PMC6280439; doi:10.1186/s40168-018-0597-y)
Supplement: Supplementary file 1 — Table S1. Soil physico-chemistry of the dune’s bulk sand. All values are given as mean of three replicates ± standard error. Table S2. Measurements of root and rhizosheath diameters (n = 10). Analysis of variance (ANOVA) is reported. For values p < 0.005 post-hoc comparison (Tukey’ test) was done, letters in parenthesis indicate the results of multiple comparisons. Table S3. Results of ANOVA multiple comparison tests analyzing the intraspecific dissimilarity associated to the hosts and bulk sand were reported for (a) bacterial and (b) fungal communities. Average distance from centroid was used as measure of dispersion. Significant differences (p < 0.05) among pair host (speargrasses and bulk sand) were indicated with star (*). Table S4. (a) Estimation of components of variation in bacterial and fungal communities. (b and c) Multi comparison tests (PERMANOVA, number of permutation = 999) for bacterial and fungi, respectively, considering plant species or rhizosheath-root compartments. (d) Mantel test results showing correlations between compositional beta diversity associated to compartments and distance from the dune bottom for both bacteria and fungi. Significance p < 0.05 Table S5. (a) Covariance (ANCOVA) and (b) linear regression analysis of distance decay rates for compositional (Bray-Curtis) similarity in the rhizosheath-root system compartment. Results were reported for bacterial and fungal components. Table S6. Mantel test results showing correlations between phylogenetic alpha-diversity metrics associated to compartments and distance from the dune bottom for both bacteria and fungi. Table S7. Taxonomical classification of (a) bacteria and (b) fungi with relative abundance expressed in percentage. See excel file named Additional file 1: Table S7. Table S8. Evaluation of the effect of single factors ‘Plant species’ and ‘Compartment’ and their interaction (Plant species ´ Compartment) on bacterial and fungal taxonomical distribution using PERMANOVA (main test). [file 40168_2018_597_MOESM1_ESM.zip › Marasco et al 2018 AF TabS7.xlsx]

## Sheet: AI Tab S7a_Bacteria
Additional file Table S7a. Bacterial taxonomy (Phylum/Class, Family and Genus) and relative abundance distribution
Phylum/Class	Rooo tissues																				Rhizosheath																					Rhizosphere
	S. sabulicola							S. seelyae							C. spinosa						S. sabulicola							S. seelyae							C. spinosa							S. spinosa							S. seelyae
Plant replicate	1	2	3	4	5	6	7	1	2	3	4	5	6	7	1	3	4	5	6	7	1	2	3	4	5	6	7	1	2	3	4	5	6	7	1	2	3	4	5	6	7	1	2	3	4	5	6	7	1
Acidobacteria		0.139626																			0.587401	0.253605	0.648057	0.372208	0.658645	0.34521	0.928648	0.684042	0.847903	1.26201	1.28897	0.892449	0.491853	0.680987	0.825711	0.324246	0.486023	0.367049	0.803725	0.968363	1.39714	2.39073	0.715859	1.97624	0.651521	1.20353	1.17186	2.74291	2.23185
Actinobacteria	2.45555	7.28847	5.90381	3.50624	21.0554	0.354694	8.93778	23.1942	0.371517	9.86606	1.67742	12.1008	9.27573	3.11958	50.6358	1.64627	2.5413	4.85732	0.19694	2.45877	51.7144	51.1791	55.4148	47.2141	35.8833	62.1353	40.882	65.5684	54.0164	64.2571	53.7961	62.179	63.4792	67.255	53.5167	69.0388	66.5759	75.3426	55.0649	52.466	53.2027	45.1313	64.7026	51.3094	47.2302	41.9188	61.9011	39.5835	52.4065
Alphaproteobacteria*	7.31019	28.0369	11.8408	1.41691	30.6165	6.47907	30.2853	49.0926	47.8638	13.4923	73.9097	14.4741	19.3139	31.592	8.46284		13.4689	15.6041	1.16649	1.573	35.9601	36.5457	31.0176	45.5072	54.1892	28.0678	31.4665	21.0061	27.8574	24.8095	34.4272	25.7488	27.879	18.8699	30.7779	22.71	22.6852	15.2799	33.0556	26.9217	31.0667	43.1794	26.7367	35.9522	45.453	47.8731	29.5811	27.4508	29.3182
Bacteroidetes		0.781904	0.26534		3.1348						2.11613	0.673894			1.90732	0.0444939					1.6038	3.29308	3.05598	1.09783	0.7028	0.700499	0.79957	3.99169	0.971282	0.731906	2.54733	0.762777	0.70618	1.47965	0.582232	0.746619	1.98743	1.75236	1.39672	1.30518	2.62718	0.0168757	1.52914	0.468801			0.25781	0.177781	0.200543
Betaproteobacteria*		0.390952	0.331675		0.626959		1.65005	0.852995	1.85759		2.42581	1.31849	0.508259	2.17876	6.08929			4.61445		0.33598	0.861301	1.63897	0.478611	0.808331	1.12595	1.66305	0.347795	0.761971	0.47514	0.740942	0.355709	0.808543	0.785865	1.49467	1.11153	0.947139	1.49831	1.20771	2.10733	2.17731	0.779799	0.511897	0.529482	0.238442	0.528722	0.375189	0.696421		0.653383
Chloroflexi																					1.7688	0.635906	1.16234	0.187984	0.316444	0.446001	1.22266	4.46359	1.77456	1.09635	1.83592	1.81541	0.816091	1.01647	0.889228	1.69376	0.829644	1.15739	0.744915	0.968363	1.65243	3.98267	2.66435	3.62916	1.21435	1.23276	2.74885	3.95109	3.70682
Cyanobacteria																					0.0528001	0.0567773	0.068373	0.0601549	0.0699121		0.0824668	0.0649407	0.0787526	0.0210837		0.0584795	0.087929	0.0400581		0.0341311		0.0917621	0.0392061	0.0360881			0.0804812	0.0282897	0.126211	0.248502		0.101589
Deltaproteobacteria*																					0.2211		0.285383	0.293255	0.283328	0.148667	0.27967	0.199151	0.189006	0.0512033	0.455154	0.0889906	0.140137	0.0550799	0.317581	0.102393	0.0433396	0.0562413	0.0784122	0.0360881	0.02785	0.354391	0.148255	0.440511	0.143266	0.0389807	0.0636154	0.163268	0.14879
Firmicutes	21.5636	45.4901	79.7678	19.2843	35.7367	88.035	58.6112	24.7913	47.8638	76.2823	14.0129	71.1105	68.1067	61.7232	23.0997	40.1112	77.2554	58.2878	96.6672	93.0819	1.8117	1.94557	2.36927	2.34604	2.88111	2.17457	0.462531	0.982769	0.968656	1.96078	1.46873	2.15357	2.29165	1.42206	1.14541	2.94381	3.00901	3.97833	2.32786	3.21785	3.71333	0.427519	0.681972	1.24879	1.46336	2.05136	0.780125	0.653073	2.29008
Gammaproteobacteria*	67.1747	17.8721	1.69154	75.4083	7.57576	4.96571		0.598911	2.04334	0.35936	5.34194			1.38648	1.18678	54.9055	4.19314	15.5434		0.091631	0.709501	1.11284	1.49232	0.988796	0.397395	0.91216	0.261743	0.0432938	0.333386	0.069275	0.0191241	0.0559369	0.0164867	0.295428	0.040227		0.0216698		1.07327	0.529291	0.6127	0.0112505		0.14549	0.0204666	0.219266	0.0133927	0.0435382	0.0129383
Planctomycetes											0.258065										0.1617	0.113555	0.321056	0.135349	0.423152	0.105831	0.258157	0.173175	0.241508	0.427698	0.286862	0.36359	0.27203	0.115167	0.226541	0.0810615	0.0712008	0.0532812	0.132321	0.186455	0.181025	0.540024	0.194849	0.727449	0.883477	0.745505	0.251113	0.587766	0.407556
Saccharibacteria													2.03304								4.2438	3.14925	3.35622	0.759456	2.69345	2.52734	22.4955	1.34644	11.7131	3.62338	2.95276	4.82838	2.81098	6.37675	10.1245	1.35245	2.53846	0.654175	3.05807	9.73776	4.456	3.04326	1.88919	3.62108	2.07395	3.786	2.44417	23.819	8.37754
Others (<0.2%)																					0.297	0.0757031	0.163501	0.225581	0.364279	0.11087	0.322696	0.125552	0.131254	0.234933	0.294511	0.244088	0.22257	0.11016	0.334519	0.0255984	0.0340526	0.0384809	0.117618	0.46313	0.143892	0.410643	0.127076	0.214193	0.197844	0.233884	0.0669635	0.725637	0.207013
Unknown_Phylum	1.49591		0.199005	0.384246	1.25392	0.165524	0.515641	1.47005			0.258065	0.322297	0.762389		8.61825	3.29255	2.5413	1.0929	1.9694	2.45877	0.00660001		0.166473	0.00375968	0.0110387	0.662702	0.190032	0.588796	0.401638	0.713834	0.271562			0.788644	0.107978		0.219794	0.0207205		0.986407	0.13925				0.0136444	0.0730887	0.0234372		0.0388149
* Belong to Proteobacteria phylum
Family	Rooo tissues																				Rhizosheath																					Rhizosphere
	S. sabulicola							S. seelyae							C. spinosa						S. sabulicola							S. seelyae							C. spinosa							S. spinosa							S. seelyae
Plant replicate	1	2	3	4	5	6	7	1	2	3	4	5	6	7	1	3	4	5	6	7	1	2	3	4	5	6	7	1	2	3	4	5	6	7	1	2	3	4	5	6	7	1	2	3	4	5	6	7	1
1921-3																															0.0688468
1959-1																					0.640201	0.0870586	0.193228	0.0676743		0.0125989	0.0286841	1.8573	0.561768	0.144574	0.0458979	0.0737351	0.126398	0.0876271					0.0392061			0.0731282	0.0635378	0.0484966	0.0238777
7B-8	0.310471	1.73136						0.435572									1.39771				0.495	0.764601	0.178364	0.451162	0.684402	0.433402	0.197203	0.155858	0.354387	0.421674	0.294511	0.478007	0.566043	0.25537	0.292175	0.226119	0.284803	0.248646	0.338152	0.198484	0.324916	0.585026	1.27923	0.101035	0.61741	0.833212	0.656243	0.565997	0.782766
Acetobacteraceae		0.335102	0.331675							1.33943	5.85806			4.1842							0.640201	1.10905	0.927495	2.90999	2.13416	0.813889	0.322696	1.94822	0.889904	1.00298	1.93154	1.00432	1.25024	0.560813	0.495427	0.802082	0.733678	1.13371	1.2742	0.908216	1.63387	1.0463	1.2877	0.986098	3.66694	3.39619	1.13838	0.417241	0.614569
Acidimicrobiaceae																					0.2244	0.113555	0.231874		0.0147183	0.0428363	0.186447	0.0952463	0.162755		0.156818	0.122044	0.0686945	0.122678	0.112212		0.0433396		0.0539084	0.144352	0.185667	0.590651	0.389698	0.666828	0.109155		0.167409	0.286627	0.0970371
Acidobacteriaceae_Subgroup_1
Acidothermaceae
Actinopolysporaceae
AKIW781																					0.3333	0.12491	0.279438	0.0864727	0.132465	0.105831	0.164934	0.389644	0.204757	0.144574	0.443679	0.21612	0.142885	0.217816	0.186314	0.21332	0.275516	0.476571	0.284244	0.342837	0.431675	1.19255	0.842935	1.25283	0.504844	0.648053	0.693073	1.16828	1.68845
Alcaligenaceae			0.331675		0.626959		1.65005	0.852995	0.557276		2.42581	0.527395	0.508259	0.792275				2.55009
Anaerolineaceae																					0.0792001	0.0264961	0.0445911		0.0220775	0.0100791	0.236644	0.623431	0.183756		0.130044	0.572082	0.0302256	0.0375545	0.0254065		0.176454		0.0735114	0.0360881	0.617341	0.360016	0.110132	0.295021	0.0238777	0.0487258		0.460779	0.109975
Archangiaceae																					0.0231		0.11891		0.0257571	0.0579549	0.107565				0.260088	0.0406814	0.0137389	0.0300436	0.0211721							0.045002		0.177821				0.0653073
Aurantimonadaceae								0.381125	0.598555					0.544689							0.1947	0.00757031		0.154147	0.103028	0.299854	0.150592	0.108234	0.13913	0.15361	0.290687	0.0483092	0.0796857	0.0751089	0.0190549	0.157857	0.102158	0.0532812	0.0882137	0.018044	0.00464166				0.119389	0.277737	0.154016
B79																					0.0297																					0.0618777
Bacillaceae	2.20152	9.57833		6.62824	14.2633	5.20218	9.90031	7.85844	9.06089	6.8605	4	10.8702	13.2147	11.6365	0.423849	0.57842	0.889454	4.7966	3.51462	3.11546	0.732601	0.722965	0.561848	1.83848	2.02745	1.06587	0.164934	0.445926	0.396388	0.385531	0.512526	1.22044	1.46182	0.570828	0.844766	1.41644	1.49522	2.45686	1.9652	0.956333	1.76383	0.168757	0.160962	0.113159	1.13249	1.42279	0.465397	0.453523	1.62375
Bdellovibrionaceae																					0.198		0.148637	0.293255	0.257571	0.0907121	0.172105	0.199151	0.189006	0.0512033	0.195066	0.0483092	0.126398	0.0250363	0.296409	0.102393	0.0433396	0.0562413	0.0784122	0.0360881	0.02785	0.309389	0.148255	0.254607	0.143266	0.0389807	0.0636154	0.097961	0.14879
Beijerinckiaceae																											0.0573682					0.0254259			0.0529302												0.0167409		0.0388149
Blastocatellaceae_Subgroup_4																					0.0924001	0.121125	0.112964	0.150387	0.309085	0.158746	0.297598	0.28141	0.456765	0.740942	0.726716	0.493262	0.239057	0.485704	0.544123	0.145057	0.22289	0.239766	0.568488	0.583424	1.0026	0.80441	0.182142	0.565794	0.1842	0.448278	0.639502	0.950584	1.53966
Bradyrhizobiaceae			0.563847			0.236463		0.562613			0.490323										1.3431	0.620765	1.15342	0.093992	0.1803	0.776092	1.29796	0.294398	0.46464	0.16867	0.581373	0.200864	0.294013	0.327976	1.37407	0.145057	0.3591	0.0473611	0.284244	0.811981	0.218158	1.22068	0.427821	1.00226	0.272889	0.190031	0.562494	0.932443	0.614569
Brucellaceae	1.66526	12.0637	1.65837		1.51515	2.08087	2.4407	3.61162	2.14654	2.71153	3.92258	5.83065	12.1347		2.86804			6.43594	1.06045	1.40501	0.676501	1.31723	0.329974	0.180465	0.213416	0.650103	1.50233	0.0129881	0.375387	0.463841	0.11857	0.249174	0.840821	0.948876	0.658452	0.00426639	0.00619138	0.0680816	0.132321	0.523277	0.343483	0.247511	0.211793	0.153573	0.300177	0.477513	0.214283	0.145127	0.090568
Caldilineaceae																					0.0561001	0.151406	0.157555		0.0588733		0.125493	0.337692	0.107628	0.0783109	0.187416	0.114416	0.063199	0.11016	0.0486958	0.0383975	0.0835836			0.150367	0.134608	0.466895	0.410878	0.73149	0.150089	0.165668	0.187498	0.453523	0.22642
Caulobacteraceae		0.726054				0.331048		1.16152	0.908153	0.947403	2.86452			3.14434			4.3202				1.1352	2.04777	1.0791	5.05301	5.13302	1.34304	0.971674	0.857217	1.5593	1.88549	1.88946	1.42131	2.46751	1.05403	1.83985	1.36951	1.30948	0.657135	2.05832	1.22699	1.36001	0.534398	0.948831	1.31345	3.5305	3.02587	1.71427	0.67847	1.4038
CCU22		0.167551																			0.0627001	0.0378515	0.0891822				0.0107565	0.0865876	0.0787526		0.065022	0.0457666	0.0329734	0.0425617	0.0148205						0.0185667	0.0787534	0.0169434	0.052538				0.0145127	0.0129383
Cellulomonadaceae		1.39626		3.50624	12.3302					3.82228											0.1914	0.314168	0.398347	1.39108	0.765353	0.0831527	0.147006	0.229457	0.118129	0.213849	0.152993	0.0711925	0.0494601		0.0677507	0.170656	0.130019	0.893941	0.308748			0.241886	0.415114	0.347559	0.518488	0.6042	0.194194	0.19955	0.368741
Cellvibrionaceae																																		0.0525762												0.219266
Chitinophagaceae		0.781904			3.1348							0.673894			1.90732						0.33	0.12491	0.214037		0.246532	0.0352769	0.0322696	0.658066	0.501391	0.695762	0.363358	0.523773	0.175858	1.14416	0.184197	0.426639	0.368387	0.523932	0.509679	0.679658	0.366691								0.0776297
Chloroflexaceae
Chthoniobacteraceae																																						0.0118403		0.0360881
Chthonomonadaceae
Comamonadaceae																					0.1947	0.185473			0.0220775	0.259537	0.0681248	0.155858	0.0131254	0.147586	0.0917958	0.150013	0.0412167	0.187772	0.319699	0.435172	0.170263	0.674896	0.955648	1.33526	0.148533	0.163132	0.0169434	0.00808277	0.0579888	0.00974516	0.0200891		0.161729
Cytophagaceae																0.0444939					1.2705	1.99478	1.95012	0.853448	0.17294	0.665222	0.7673	1.91359	0.414763		2.18015	0.239003	0.428654	0.335486	0.398035	0.31998	0.733678	0.929462	0.887037	0.625526	1.97271		0.800576	0.468801			0.25781	0.177781	0.122914
D05-2																						0.00757031										0.0101704
DA111																							0.0624275					0.0779288	0.060377	0.361435		0.0966184	0.263787	0.0225327	0.0254065	0.588762	0.0185741	0.112483			0.02785	0.253136	0.0931887	0.125283				0.0943328	0.0517531
DSSF69			5.53897		1.93312	0.0709388								4.58034							0.0924001	0.0567773	0.0297274	0.206782	0.570335	0.551832	0.430262		0.0210007	0.310232	0.0344234	0.134757	0.0851812	0.0600871			0.0340526			0.0842055	0.0371333	0.0337515	0.084717		0.225133	0.487258	0.518967	0.304767
DUNssu044
Ellin6055	2.1733	4.7752	0.53068			0.520218	5.80956	1.07078			2.89032	0.556695	0.508259	2.79772							0.643501	0.953859	1.01073	0.845928	1.7662	0.446001	1.89674	0.0129881	1.10254	0.783109	0.76114	0.65853	0.980958	0.78614	1.16446	0.0383975	0.111445	0.0710416		0.37291	0.765874	1.51319	0.830227	1.43469	0.845954	1.25225	0.31138	1.07031	0.433433
Enterobacteriaceae	1.04431	1.20078								0.35936	0.490323				0.875954						0.3333		0.187283	0.345891	0.147183	0.173865			0.29401					0.0100145	0.0127033				0.627297	0.360881	0.580208
Erythrobacteraceae	1.91928	3.93745	1.09453	0.360231	1.72414		10.691	3.99274		5.09637		4.24846		11.2404							1.3926	1.81309	1.0583	0.616588	0.390036	0.536713	0.555755	0.679713	0.409513	0.701786	0.887359	0.447496	0.535817	0.455661	0.836297	0.499168	0.752252	0.331528	0.573389	0.757849	0.747308	1.75508	1.56303	1.04268	0.467322	0.17054	0.508923	0.576881	0.349334
Euzebyaceae																																										0.022501		0.0323311	0.0170555
FamilyI
FFCH7168																											0.0322696					0.00762777										0.0112505		0.0202069
Fimbriimonadaceae																					0.1056	0.0264961	0.0327001	0.0413565	0.165581	0.0201582	0.0215131	0.0303057	0.0262509	0.0361435	0.0535475	0.0711925	0.0384689	0.0350508	0.0486958		0.0340526			0.0421027		0.0843787	0.0508302	0.0484966		0.0682161	0.0267854
Frankiaceae
Gemmatimonadaceae																					0.0429																					0.213759
Geodermatophilaceae																					0.1122	0.238465	0.442938	0.966238	0.537219	0.0176385	0.337038	0.632089	0.133879	0.201801	1.10155	0.320366	0.318743	0.0650944	0.184197	0.226119	0.123828	1.6458	0.284244	0.402983	0.171742	0.478146	0.720095	0.533463	0.910765	0.648053	0.405129	1.00501	0.847458
Glycomycetaceae																							0.55293	0.462441		0.6879	1.5346	0.614772	0.792776	2.07825	0.302161	1.3908	1.74209	0.926343	1.68953	0.15359		0.592014	1.74467	0.74582	1.13721		0.207557		0.167144		0.341514	0.740149	0.517531
Halomonadaceae																0.0222469	0.25413
Herpetosiphonaceae																					0.1188		0.0654003		0.0625529	0.168825			0.060377	0.29216	0.107095	0.0711925	0.0604512	0.0550799		1.16473	0.0650094	0.42625	0.25974	0.126308	0.013925	0.0843787	0.0804812	0.0808277	0.095511	0.116942	1.17521	0.0326537	0.232889
Hyphomicrobiaceae	0.620943	2.87629			4.12748	0.591156	4.77827	3.95644			0.851613	0.761793	0.508259				2.79543				4.6299	4.34157	5.10717	7.70359	8.06196	3.35887	5.52886	3.67564	4.77766	3.8041	5.12144	3.86982	4.28379	2.8967	5.41794	4.76556	3.22571	1.50075	7.26293	4.19223	5.52822	6.41841	2.41867	5.01536	4.16155	4.70691	2.96648	4.19418	3.24104
Hyphomonadaceae																							0.0386456																			0.241886		0.105076
I-10																					0.495	0.401226	0.398347			0.156226	0.681248	0.445926	0.417389	0.240957	0.432205	0.330536	0.384689	0.430624	0.192666	0.0383975	0.216698		0.0931144	0.0481174	0.264575	1.08005	0.660793	0.428387	0.0682221		0.140623	0.700239	0.245827
Iamiaceae		0.195476																			0.2574	0.121125	0.139719		0.0183979	0.0579549		0.186163	0.244133	0.0421674	0.22184	0.183066	0.186849	0.120174	0.152439		0.148593			0.300734	0.190308	0.990043	0.436293	0.428387	0.0818666		0.0468745	0.253973	0.22642
JG34-KF-161																					0.4422	0.336879	0.40132	1.78961	1.27681	0.4586	0.161348	0.675383	0.45414	0.665643	0.963855	0.450038	0.549556	0.405588	0.47002	0.426639	0.170263	0.636415	0.568488	0.415013	1.16506	0.258761	0.27533	0.226317	1.08473	0.847829	0.589279	0.0689355	0.549877
JG34-KF-361																					0.0297		0.136746					0.0519526														0.495022		0.832525		0.0194903		0.148756
JG35-K1-AG5
Kallotenuaceae																										0.0201582	0.0286841			0.0180717				0.0175254	0.0423442	0.0298648		0.0828819	0.0441068	0.0601468	0.02785	0.0281262	0.0593019	0.0646621	0.0443444	0.0633436	0.0669635	0.286627	0.388149
KCM-B-15																					0.0825001	0.0378515	0.0327001					0.0822582	0.031501		0.0497227	0.0483092	0.0494601	0.0325472	0.0190549		0.0340526					0.433144	0.156727	0.157614
KCM-B-60																					0.1089								0.0105003													0.241886		0.0687035
Kineosporiaceae																						0.0870586	0.0208092	0.127829	0.0662325	0.0377967		0.28141		0.0240957	0.065022	0.0788202			0.0254065			0.156884	0.0637099	0.108264	0.0232083	0.0506272	0.029651		0.150089	0.199776
Ktedonobacteraceae																					0.2079		0.0416184	0.00751936		0.022678		0.20781	0.13913		0.5393	0.0152555	0.0219822	0.0225327	0.00846883							0.202509	0.0508302	0.0202069	0.0136444
Leptotrichiaceae																										0.022678									0.0232893				0.0735114
Longimicrobiaceae
Methylobacteriaceae		0.251326					0.446889							3.96138	0.353207						4.1283	9.7922	4.12319	10.4707	10.7996	7.16122	3.86877	6.7495	6.91185	8.41842	11.2297	8.21002	8.49889	5.25762	7.86966	5.37139	5.7456	7.24033	9.6643	9.21448	12.124	5.28211	8.1879	5.22955	13.0611	12.771	9.33472	7.37247	13.5981
Methylocystaceae		0.698129																				0.113555	0.0178364	0.308294	0.287007	0.181424	0.00358551	0.090917	0.115504	0.216861	0.0611972	0.0889906	0.0329734	0.0375545	0.10586	0.187721	0.0216698	0.0236805	0.0588091	0.0601468	0.0835499			0.0444552	0.238777	0.194903	0.113838	0.0616791	0.187605
Methylophilaceae																					0.0033	0.102199				0.141108	0.0358551	0.0259763		0.0752989	0.141518		0.00274778	0.470682	0.137619	0.379709	0.142402	0.0325608	0.0147023			0.00562525	0.0127076		0.0238777		0.164061		0.109975
Microbacteriaceae					0.470219		1.82193					1.17199	2.73189								1.8975	2.32787	1.82229	6.88398	4.47437	1.94023	1.18322	2.53269	1.01853	1.59935	3.45382	1.95525	2.08007	1.33694	1.90125	5.25193	1.57261	6.26055	3.71478	4.09599	4.05681	2.33448	4.01135	2.74006	8.81771	7.59636	3.65956	2.19142	3.36395
Micrococcaceae																					2.0658	3.03569	1.5815	5.07933	2.09736	1.03059	0.182861	2.93532	0.212632	0.53914	1.97361	1.52555	1.43434	0.983927	1.59849	3.56671	1.59118	9.59654	4.04313	2.77277	2.61326	2.66637	4.66367	2.42079	7.42257	4.98952	2.05578	0.936071	5.68638
Micromonosporaceae														2.25303							1.6698	1.54056	2.32468	0.315813	0.934614	0.786171	2.06884	0.502208	0.90828	0.358423	0.240964	0.851767	0.412167	0.798658	1.70859	1.74069	1.16088	0.657135	0.823328	1.5999	4.53955	2.65512	1.1691	2.21872	0.249011	0.803976	0.277899	1.4295	0.989779
MNC12																					0.1485	0.0340664	0.080264																			0.326264		0.0767863
MND8
MSB-1E8
Mycobacteriaceae		1.22871					1.03128	0.852995				0.380897									0.518101	0.291457	0.573739	0.398526	0.298046	0.269616	0.534242	0.740324	0.61952	0.256016	0.550775	0.348335	0.5578	0.147714	0.22019		0.170263		0.382259	0.0721761	0.125325	0.92254	0.64385	0.78807	0.729977	0.492131	0.435263	0.81997	0.349334
Nocardiaceae																										0.0529154		0.0173175	0.0262509			0.0584795			0.0169377												0.0401781
Nocardioidaceae	0.141123	0.753979	1.69154		3.29154	0.354694	2.92197			6.04378		2.40258	2.03304				1.27065				5.57371	4.52704	4.98826	6.64712	6.04187	3.77211	1.56328	5.15196	5.08742	5.16551	7.44693	4.41902	6.67161	5.41285	5.16387	6.05401	6.05207	5.94382	6.37099	6.89282	4.91552	9.81605	10.4795	9.60233	6.56297	5.99815	8.49767	4.56063	10.37
ODP1230B8.23																							0.0178364	0.0639146	0.0662325		0.0107565	0.0259763		0.0210837		0.0788202									0.02785			0.0282897
OM1_clade
Oxalobacteraceae																					0.0759001	0.219539	0.0654003	0.736898	0.61449	0.69294	0.0645393	0.0476232	0.364887	0.274088	0.0114745	0.645817	0.461627	0.22783	0.266768	0.0767951	0.526267	0.408489	0.343053	0.210514	0.273858	0.0168757	0.478651	0.1172	0.0307	0.0194903	0.00669635		0.045284
P-102																											0.0358551			0.0240957			0.0384689		0.0317581								0.0338868				0.0368299		0.0840988
p35j06ok																													0.0945031					0.132692			0.207411
Paenibacillaceae											2.70968						1.52478				0.0231	0.0264961	0.0535093	0.011279	0.0699121	0.0579549		0.0129881	0.0288759	0.0120478	0.0305986	0.0788202	0.0769379	0.0350508	0.0338753	0.021332	0.0278612	0.0473611		0.0481174	0.0324916		0.0254151	0.0484966	0.00341111	0.00974516	0.0368299	0.0362818	0.0129383
Phycisphaeraceae																																0.00762777																	0.045284
Phyllobacteriaceae					0.104493		1.47817	2.77677			0.645161	0.439496									1.7094	1.31723	2.58034	0.319573	0.61449	0.377967	0.978845	0.632089	1.29417	0.424686	0.86441	0.752606	0.719919	0.590857	0.645749	0.302914	0.770826	0.0888021	0.284244	0.234572	0.566283	2.84637	0.961538	2.52991	0.852777	0.691907	0.649546	1.04492	0.595161
Planctomycetaceae																					0.1089	0.0454219	0.121882	0.0375968	0.0515141	0.0201582	0.0537827	0.116893	0.0577519	0.0240957	0.0420731	0.132215	0.0329734		0.0571646	0.0170656				0.0661614	0.0464166	0.219385	0.0084717	0.295021	0.112567	0.136432	0.100445	0.163268	0.0194074
Planococcaceae																					0.4422	0.620765	0.362674	0.127829	0.183979	0.148667		0.103905	0.307135	0.246981	0.711417	0.106789	0.329734	0.0600871	0.0592818	0.0298648	0.269325	0.509132	0.0686106		0.0232083	0.0787534	0.266859	0.165697	0.095511	0.190031	0.0803562	0.0326537	0.219951
Promicromonosporaceae	1.10076	2.62497			4.49321		1.68443				1.1871	8.14533	1.58831								0.4917	0.401226	0.419156	1.13918	0.956691	0.967596	0.258157	0.476232	0.808526	0.695762	1.28132	0.0966184	0.843569	0.155225	0.14397	0.405307	0.0433396	0.349288	0.499877		0.0974749	0.303763	0.34734	0.359683	1.08473	0.638308	1.19865	0.0653073	0.122914
Propionibacteriaceae																					0.2046	0.113555	0.267547			0.0201582		0.264092	0.147005	0.189753	0.218015	0.20595	0.359959	0.0250363	0.0698679							0.590651	0.364283	0.501132	0.187611	0.0389807	0.133927
Pseudomonadaceae	66.1304	16.3641	1.69154	75.4083	7.57576	4.96571			2.04334		4.69677			1.38648	0.310822	54.8832	3.93901	15.1791			0.0264	0.927363	0.882904	0.642905	0.250212	0.670262	0.0179276	0.0432938	0.0393763	0.069275		0.0559369	0.0164867	0.0175254	0.00211721		0.00309569		0.421465			0.0112505			0.0204666		0.0100445		0.0129383
Pseudonocardiaceae	1.21366	1.08908	4.21227				0.515641	20.8711					2.92249	0.866551	36.9455	1.60178	1.27065		0.121194	0.962126	27.3306	25.6066	33.702	13.8394	11.8409	24.3411	23.4636	40.4018	33.336	32.0081	25.6263	24.3275	27.6042	32.1191	24.8963	9.97909	29.4864	9.92215	11.6736	7.2958	8.30394	17.9164	25.1059	25.5294	12.9793	13.5165	28.58	16.5663	20.0543
RB446
Rhizobiaceae			1.39303	0.336215	21.2121	2.64838	4.64077	2.3049	42.1878	3.39758	51.7161	2.63698	2.47776		5.15682			6.92168	0.106045	0.16799	9.26641	5.88592	4.32534	6.69599	11.5171	4.44237	7.63715	1.19924	3.09235	2.06319	2.60853	2.29087	2.81648	1.95534	4.71502	5.1794	4.74259	1.0153	5.76329	3.93961	2.6736	4.71958	1.84683	4.33236	5.40319	6.86547	4.19527	3.02953	2.096
Rhodobacteraceae																					0.501601	0.881941	0.428075	0.891044	0.559296	0.161266	0.0681248	0.545502	0.133879	0.192765	0.826162	0.193237	0.230814	0.202794	0.374746	0.563164	0.436492	0.748897	0.588091	0.384939	0.478091	0.585026	1.24534	0.440511	1.1359	0.760123	0.468745	0.253973	0.963902
Rhodobiaceae																					0.4356	0.049207	0.410238				0.0466117	0.203481	0.0551268		0.0382482	0.0406814	0.0577034									2.03634	0.423585	1.38619				0.232204	0.0582223
Rhodocyclaceae																																				0.0127992					0.013925
Rhodospirillaceae																					1.386	0.810023	1.29314	1.42492	1.43504	0.725697	0.659735	0.800935	1.07891	0.789133	1.45726	2.44088	0.87929	0.580842	0.410738	0.772217	0.708912	0.467691	0.563587	0.19247	0.399183	2.95888	1.09285	1.60443	1.73966	2.31935	0.766733	0.55874	0.310519
Rickettsiaceae																											0.0143421					0.00762777
Roseiflexaceae																							0.0148637			0.0277176	0.0322696	0.108234	0.136504	0.253004	0.11092	0.22629	0.181354	0.242852	0.0254065	0.166389	0.0371483	0.148003		0.126308	0.116042	0.382517	0.249915	0.464759	0.095511	0.0487258	0.358255	0.27937
s3t2d-1089																												0.034635		0.00602391					0.00635163				0.019603										0.045284
SD04E11																																			0.00211721
SM2D12																											0.0250986		0.0288759																			0.0253973
Solibacteraceae_Subgroup_3		0.139626																			0.495	0.13248	0.535093	0.221821	0.34956	0.186464	0.631051	0.402632	0.391138	0.521069	0.562249	0.399186	0.252796	0.195283	0.281589	0.179189	0.263133	0.127283	0.235236	0.384939	0.394541	1.58632	0.533717	1.41044	0.467322	0.75525	0.53236	1.79232	0.692198
Sphaerobacteraceae																																											0.0169434
Sphingobacteriaceae			0.26534								2.11613																						0.0796857				0.195028
Sphingomonadaceae	0.620943		0.729685					4.53721			1.26452		3.68488		0.0847697		4.95553	2.24651			1.9965	1.66547	1.27531	3.03782	4.559	2.39379	1.62424	0.549831	0.690397	0.469865	0.841461	0.597508	0.750144	0.245356	1.93301	0.409574	1.45188	0.704496	3.03847	2.09311	1.24397	2.39073	1.1818	2.01665	3.19962	3.42055	2.03569	2.2277	1.70138
Sporichthyaceae																							0.0772912		0.0515141	0.0377967	0.0537827		0.0577519		0.114745	0.0661073		0.0751089	0.0846883	0.0639959	0.0866793	0.041441	0.0637099	0.108264	0.0464166		0.0465944	0.105076	0.0579888	0.102324	0.150668	0.134243	0.109975
Streptomycetaceae					0.470219		0.96253		0.371517						5.48177			2.18579	0.0757461	1.00794	7.62631	10.5568	4.53937	9.36161	7.41068	25.7849	7.56544	9.10468	7.83063	18.9964	9.36699	24.4088	19.4845	23.4916	14.0286	40.2108	24.6107	37.6787	24.1019	27.439	25.0418	3.17264	13.8343	3.0957	5.68973	5.52064	12.4854	8.07634	7.73709
Streptosporangiaceae								0.980036			0.490323				2.31704	0.0444939		0.303582		0.244349	0.551101	0.715394	0.353756	0.139108	0.114067	0.871844	1.37684	0.653736	1.35454	0.888527	0.75349	0.806001	0.799604	0.290421	0.904048	0.110926	0.396248	0.325608	0.553786	0.144352	0.589491	0.371266	0.550661	0.246524	0.409333	0.15105	1.06807	1.70162	0.478717
Surface_1
Tepidisphaeraceae											0.258065										0.0528001	0.0681328	0.199174	0.0977517	0.371638	0.0856725	0.204374	0.0562819	0.183756	0.403602	0.244789	0.223748	0.239057	0.115167	0.169377	0.0639959	0.0712008	0.0532812	0.132321	0.120294	0.134608	0.320639	0.186377	0.432428	0.77091	0.609073	0.150668	0.424497	0.342865
Thermaceae
Thermoactinomycetaceae																					0.1254		0.80264		0.0147183		0.0179276								0.0338753	0.209053	0.00619138	0.085842			0.756591	0.0281262	0.0635378	0.480925		0.0925791
Thermomonosporaceae								0.490018													2.6169	0.934933	2.39306	0.406046	0.0809508	0.949957	0.276085	0.588796	0.485641	0.743953	0.397782	0.36359	0.458879	0.242852	0.186314	0.0554631	0.049531	0.239766	0.19113		0.863349	0.916915	0.245679	0.355642	0.695866	0.116942	1.40623	0.141499	0.135852
Xanthobacteraceae								0.889292													0.864601	0.352019	0.787776	0.0150387	0.272289	0.138588	0.878451	0.376656	0.540768	0.126502	0.772614	0.28477	0.255544	0.458164	0.558943	0.0639959	0.244559			0.108264	0.273858	1.23193	0.351576	0.986098	0.0989221	0.311845	0.107142	0.809085	0.342865
Xanthomonadaceae		0.139626																																						0.0360881
Xiphinematobacteraceae																					0.033		0.0445911				0.129079	0.00865876				0.0330536	0.0164867		0.112212						0.02785	0.101254	0.0211793					0.424497	0.109975
Unknown_Family	20.858	36.945	79.9668	13.7608	22.7273	82.9983	49.2265	42.4138	42.1259	69.4218	11.1226	61.3536	57.6874	52.612	43.2749	42.8254	77.3825	59.3807	95.122	93.0971	9.59311	8.61123	10.6067	4.04918	8.11716	7.91967	26.2173	6.19101	16.4147	7.66844	6.69344	8.12865	5.32245	11.0811	13.1352	4.65037	7.43584	3.25608	4.89096	15.7284	7.88154	10.1254	5.91749	10.742	8.07409	10.4517	6.61935	28.064	12.2008
Genus	Rooo tissues																				Rhizosheath																					Rhizosphere
	S. sabulicola							S. seelyae							C. spinosa						S. sabulicola							S. seelyae							C. spinosa							S. spinosa							S. seelyae
Plant replicate	1	2	3	4	5	6	7	1	2	3	4	5	6	7	1	3	4	5	6	7	1	2	3	4	5	6	7	1	2	3	4	5	6	7	1	2	3	4	5	6	7	1	2	3	4	5	6	7	1
Acidibacter																											0.0466117								0.0254065
Aciditerrimonas																																										0.0506272
Acidothermus
Actinokineospora																					0.0396				0.0662325					0.0331315	0.191241			0.0650944	0.141853							0.185633			0.0341111	0.185158	0.0267854
Actinomadura								0.490018													2.6169	0.934933	2.39306	0.406046	0.0809508	0.949957	0.276085	0.588796	0.485641	0.743953	0.397782	0.36359	0.458879	0.242852	0.186314	0.0554631	0.049531	0.239766	0.19113		0.863349	0.916915	0.245679	0.355642	0.695866	0.116942	1.40623	0.141499	0.135852
Actinophytocola	0.705617	0.642279	1.92371					15.7895					2.92249		1.62475						5.46151	2.0402	4.36398	0.763215	0.0294367	0.609787	2.11904	6.01351	1.34929	2.38547	1.02888	1.73659	1.852	0.968905	1.39524	0.187721	0.318856	0.269366	0.12742	0.0661614	0.171742	2.16009	0.728567	1.13967	0.562833		0.847089	0.990494	1.84371
Actinoplanes																						0.0832734	0.115937	0.2331	0.857343		0.20796												0.235236		0.747308		0.0593019	0.0282897	0.204666	0.721142		0.0834482
Adhaeribacter																					0.2574	0.0302812	0.246737	0.421084				0.034635			0.699943		0.101668	0.0125182			0.0278612	0.0532812			0.3899
AEGEAN-169_marine_group
Aeromicrobium		0.753979	1.4262		3.29154		2.92197			6.04378		2.40258	2.03304								0.0825001		0.172419	0.12031	0.150863		0.186447	0.34635	0.0682522	0.512033	0.0573723	0.104246	0.228066	0.150218	0.0677507			0.0799219	0.289145		0.0371333	0.393767	0.135547	0.319269	0.0136444	0.0779613		0.206806	0.200543
Afipia
Agaricicola																					0.2376	0.0567773	0.276465	1.28957	2.04217	0.647584	0.164934	0.0216469	0.128629	0.0602391	0.145343	0.0915332	0.0274778	0.0650944	0.0317581	0.36691	0.0557224	0.0384809	0.166626	0.366895	0.0974749		0.0254151	0.202069	3.18256	3.04536	0.810259	0.0362818
Agromyces																					0.0726001																			0.559365	0.0510583	0.135006
Aidingimonas																0.0222469	0.25413
Aliihoeflea																															0.0229489
Alloactinosynnema																							0.255656			0.186464																					0.14732
Allobacillus																																0.0152555	0.0137389
Altererythrobacter	1.91928	3.93745	1.09453	0.360231	1.72414		10.691	3.99274		5.09637		4.24846		11.2404							1.1319	1.20368	1.00181	0.454921	0.213416	0.312453	0.45536	0.55849	0.325511	0.56926	0.631096	0.350877	0.337977	0.19278	0.410738	0.0767951	0.256942	0.0740017	0.249939	0.378925	0.561641	1.61445	1.02508	1.04268	0.307	0.0730887	0.150668	0.526087	0.0194074
Aminobacter																					0.0924001	0.0416367	0.273492	0.0338371	0.103028	0.0529154	0.0322696		0.031501	0.0451794		0.0381388				0.102393			0.171527			0.112505	0.0465944	0.242483	0.0579888	0.175413	0.113838	0.101589
Amycolatopsis														0.866551	10.2854						0.2607	0.458004	0.107019	3.68449	1.11859	3.31603	3.1445	12.7111	3.79062	8.93045	3.24345	7.09891	9.33146	5.38281	1.26821	2.42758	2.12674	2.04245	1.43592	0.763864	1.09543		0.554897		2.41165	0.570092	3.29461	1.84675	0.633976
Anaeromyxobacter																					0.0231		0.0386456		0.0257571						0.0305986	0.0406814	0.0137389	0.0300436	0.0211721							0.045002		0.0202069				0.0653073
Arcticibacter																																	0.0219822				0.0123828
Aridibacter																						0.0567773				0.103311	0.154177	0.0865876	0.0708773	0.0572272	0.168292	0.122044	0.0494601	0.100145	0.141853	0.0682623	0.0464353	0.0769618	0.215633	0.288704	0.3899					0.0877065	0.271202	0.228576	0.194074
Arthrobacter																					1.1781	1.53677	0.71643	2.59794	1.41664	0.45608	0.0573682	0.930817	0.0656271	0.234933	0.53165	0.744978	0.566043	0.400581	0.738906	1.39938	0.581989	4.78939	1.87209	0.986407	0.932974	1.64257	2.13911	1.51956	3.81362	3.04049	0.970971	0.348306	2.60706
Asanoa																											0.17569			0.126502					0.292175	0.0511967	0.0402439	0.139123		0.0962348	2.43223		0.182142			0.0828339			0.401087
Asticcacaulis																					0.0726001			0.793293	0.842624	0.0579549	0.265328					0.0228833			0.334519		0.0340526		0.32345		0.213517				0.170555	0.15105	0.0334818	0.126986	0.239358
Aureimonas								0.381125	0.598555					0.544689							0.1089			0.124069	0.0993487	0.299854	0.150592	0.108234	0.13913	0.15361	0.290687	0.0483092	0.0796857	0.0751089		0.157857	0.102158		0.0637099						0.119389	0.277737	0.154016
Azomonas	66.1304	16.3641	1.69154	75	7.57576	4.96571			1.63055		3.35484			1.38648	0.310822	54.8832	3.93901	15.1791				0.476929	0.879931	0.195503		0.34269				0.0150598									0.0833129
Azospirillum																					0.3036	0.348234	0.231874	0.909843	0.894138	0.302374		0.298727	0.498766	0.451794	0.604322	2.00102	0.365455	0.0575835	0.0825711	0.179189	0.318856	0.337448	0.519481	0.0902201	0.25065	0.123755	0.27533	0.400097	1.31669	1.62744	0.408478
Bauldia																										0.0100791
Bdellovibrio																					0.198		0.148637	0.293255	0.257571	0.0907121	0.172105	0.199151	0.189006	0.0512033	0.195066	0.0483092	0.126398	0.0250363	0.296409	0.102393	0.0340526	0.0562413	0.0784122	0.0360881	0.02785	0.309389	0.148255	0.254607	0.143266	0.0389807	0.0636154	0.097961	0.14879
Belnapia																								0.0639146	0.0404754	0.022678		0.112564			0.0956206	0.0305111			0.0338753			0.0473611	0.102916		0.0324916				0.0886888	0.116942		0.0290255	0.0840988
Blastocatella																								0.101511	0.150863	0.0554352	0.0681248	0.0476232	0.107628	0.502997	0.256263	0.139842	0.0961723	0.0926343	0.0783367		0.0464353	0.0207205	0.205832	0.150367	0.2785				0.150089	0.219266	0.154016	0.203178	0.129383
Blastochloris																					0.508201	0.177902	0.350783				0.13625	0.203481	0.249383			0.0610221	0.118155	0.120174	0.199018		0.117636			0.0902201	0.143892	0.866288	0.266859	0.311187				0.126986	0.0840988
Blastococcus																					0.0693001	0.102199	0.0832367	0.609068	0.279648		0.114736	0.181834		0.120478	0.699943	0.0686499	0.107163		0.0656335	0.0853279		0.473611	0.132321				0.207557	0.1172	0.576477	0.341081	0.0401781	0.326537	0.213482
Bosea						0.236463															0.363	0.24225	0.332947	0.093992	0.139824	0.675301	0.885622	0.0259763	0.147005	0.0361435	0.244789	0.104246	0.101668	0.0976416	1.10307	0.145057	0.235272	0.0473611	0.284244	0.811981	0.218158	0.112505	0.0593019	0.214193	0.201255	0.126687	0.445308	0.540599	0.491655
Bradyrhizobium								0.272232													0.660001	0.272531	0.65103			0.100791	0.147006	0.164516	0.15488	0.0632511	0.198891	0.0966184	0.115407	0.132692	0.0359925		0.0278612					0.832536	0.254151	0.521339	0.0409333		0.0970971	0.15964
Brevundimonas		0.446803																			0.2541	0.764601	0.142692	0.601549	0.677043	0.173865	0.161348	0.164516	0.181131	0.358423	0.302161	0.261887	0.469871	0.277903	0.23501	0.375443	0.281708	0.109523	0.215633	0.396969	0.162458	0.0787534	0.288038	0.157614	0.392277	0.258247	0.224328	0.108846	0.200543
Bryobacter		0.139626																			0.495	0.128695	0.520229	0.195503	0.316444	0.136068	0.631051	0.402632	0.354387	0.463841	0.451329	0.366133	0.208831	0.195283	0.22019	0.179189	0.198124	0.0769618	0.132321	0.330807	0.394541	1.58632	0.461708	1.3377	0.324055	0.599328	0.237721	1.71613	0.478717
Candidatus_Actinomarina
Candidatus_Alysiosphaera																																												0.0808277				0.0435382
Candidatus_Pelagibacter
Candidatus_Solibacter
Candidatus_Xiphinematobacter																					0.033		0.0445911				0.129079	0.00865876				0.0330536	0.0164867		0.112212						0.02785	0.101254	0.0211793					0.424497	0.109975
Catenuloplanes														2.25303										0.082713	0.0772712
Caulobacter						0.331048											4.3202				0.0231		0.00891822	0.755696	0.585054	0.0176385					0.0114745	0.0203407	0.0164867	0.0175254					0.235236		0.02785				0.689044	0.336208
Cellulomonas		1.39626		3.50624	12.3302					3.82228											0.1914	0.314168	0.398347	1.39108	0.765353	0.0831527	0.147006	0.229457	0.118129	0.213849	0.152993	0.0711925	0.0494601		0.0677507	0.170656	0.130019	0.893941	0.308748			0.241886	0.415114	0.347559	0.518488	0.6042	0.194194	0.19955	0.368741
Cellulosimicrobium	1.10076	2.62497					1.68443					8.14533	1.58831									0.098414			0.08831	0.0755934		0.177505		0.355411																0.160795
Cellvibrio																																		0.0525762												0.219266
Chelatococcus																											0.0573682					0.0254259			0.0529302
Chitinophaga		0.781904													1.90732											0.0352769			0.346511					0.247859
Chloronema
Chthoniobacter																																						0.0118403		0.0360881
Chthonomonas
CL500-29_marine_group																									0.0147183																				0.0511666
Cnuella																									0.0147183							0.00762777				0.0597295			0.102916	0.150367	0.181025
Constrictibacter																										0.0251978	0.0358551								0.010586										0.0511666	0.0341081		0.0834482
Craurococcus																							0.0505366				0.0430262	0.0216469		0.0120478	0.0305986	0.0203407	0.00549556						0.00490076					0.0323311	0.0409333
Cucumibacter																					0.0033				0.00367958				0.00525017		0.00764965				0.00423442						0.0185667			0.00404138	0.00682221			0.00362818
Defluviicoccus																					0.0165		0.0475638				0.0250986	0.0173175	0.0157505		0.0152993	0.0127129			0.010586					0.0240587		0.0281262	0.0465944	0.0363725	0.00682221		0.0167409	0.0326537	0.0194074
Desertibacter																					0.0495	0.0757031					0.0501972		0.031501													0.045002	0.0465944	0.0484966
Devosia	0.620943	1.81514			1.77638	0.591156	1.4438	2.90381				0.761793					2.79543				3.7851	3.85707	4.4383	7.67727	8.0546	3.15476	4.62173	3.19941	4.22114	3.58724	4.49417	3.69184	4.06672	2.51114	4.90134	4.68877	2.944	1.50075	7.19922	3.82533	5.1244	5.25961	1.9612	4.27578	4.08651	4.59972	2.83591	3.6427	3.02109
Diaminobutyricimonas																								0.12031		0.0428363					0.0764965	0.043224			0.0571646								0.0381227		0.0477555	0.0535984	0.0368299	0.0145127
Domibacillus																																	0.0549556
Dongia																											0.179276																					0.0435382
Dyadobacter																							0.130801			0.665222	0.7673								0.131267			0.808099	0.411664	0.625526	0.292425						0.25781	0.177781	0.122914
E1B-B3-114
Elev-16S-1166																							0.0148637									0.0305111
Ensifer																					3.0426	1.05984	1.60528	0.195503	0.423152	0.257018	0.172105	0.0692701	0.181131		0.126219	0.0610221	0.104416	0.127685	0.281589	1.29272	0.238368	0.213125	0.372458	0.775893	0.2785	2.94763	1.18604	2.12577	0.334288	0.345953	0.093749	0.35919	0.543408
Falsibacillus	0.762066	0.0279252		1.92123			1.61568	1.03448			1.65161							1.21433			0.3993	0.0870586	0.0981004					0.14287	0.0866278	0.0210837	0.0191241	0.0737351					0.188837				0.213517	0.151882		0.113159
Ferrovibrio																						0.0416367	0.0862095		0.345881	0.314973		0.0519526	0.131254	0.159634	0.179767	0.0788202	0.0577034	0.125182		0.499168	0.0928706	0.0917621	0.0441068			0.045002		0.0808277	0.119389	0.389807	0.241069
Filibacter																					0.0627001	0.0264961	0.0564821	0.0187984	0.0993487	0.0655143		0.0216469	0.0840027	0.0783109	0.107095	0.0406814	0.0329734	0.0150218	0.0486958	0.0298648	0.049531	0.0740017	0.0392061		0.0232083		0.029651	0.137407	0.0477555	0.175413	0.0535708	0.0326537	0.181136
Fimbriimonas																					0.033	0.0264961				0.0201582			0.0157505	0.0361435	0.0152993	0.0711925		0.0175254	0.0486958					0.0421027			0.0508302				0.0267854
Flavitalea																																			0.010586
Flindersiella																							0.11891						0.0420014	0.0180717	0.0382482	0.0610221	0.0274778									0.11813	0.0931887	0.113159					0.0258766
Fontibacillus											2.70968						1.52478
Frankia
Geminicoccus																					0.0858001	0.211969	0.121882	0.176705	0.309085	0.204102	0.118322	0.0735994	0.178506	0.10843	0.164467	0.132215	0.134641	0.047569	0.0656335	0.0853279	0.0712008	0.0473611		0.108264	0.1114	0.067503	0.114368	0.14549	0.392277	0.628563	0.241069	0.105217	0.0646914
Gemmata																												0.0303057														0.0787534		0.0363725
Geodermatophilus																						0.0832734	0.288356	0.184224	0.158222	0.0176385	0.222302	0.337692	0.0787526	0.0813229	0.22184	0.241546	0.142885	0.0650944	0.118564	0.102393	0.0464353	1.02122		0.27066	0.1114	0.298138	0.39817	0.327352	0.201255	0.185158	0.29464	0.624048	0.633976
Gibbsiella															0.310822						0.3333		0.187283	0.345891					0.29401										0.627297	0.360881	0.580208
Glycomyces																							0.55293	0.462441		0.6879	1.5346	0.614772	0.792776	2.07825	0.302161	1.3908	1.74209	0.926343	1.68953	0.15359		0.592014	1.74467	0.74582	1.13721		0.207557		0.167144		0.341514	0.740149	0.517531
Hansschlegelia		0.698129																																	0.0465786														0.103506
Hartmannibacter																						0.00378515	0.00297274	0.00375968	0.00735916		0.00358551						0.00274778		0.010586						0.00464166				0.00341111	0.00487258	0.00334818
Herbidospora																							0.0445911			0.269616	0.0573682		0.0682522				0.101668											0.0727449	0.225133		0.324773	0.206806
Herpetosiphon																					0.1188		0.0654003		0.0625529	0.168825			0.060377	0.29216	0.107095	0.0711925	0.0604512	0.0550799		1.16473	0.0650094	0.42625	0.25974	0.126308	0.013925	0.0843787	0.0804812	0.0808277	0.095511	0.116942	1.17521	0.0326537	0.232889
Humibacter																					0.1749	0.147621		0.011279		0.080633				0.0150598		0.00254259	0.0274778								0.069625			0.230359	0.0102333		0.056919
Hyalangium																											0.107565				0.229489
Hyphomicrobium		0.670204						1.05263													0.0825001		0.0475638				0.0968089							0.0100145	0.0254065							0.11813		0.0767863		0.0438532
I-8																																																	0.045284
Iamia		0.195476																			0.2574	0.121125	0.139719		0.0183979	0.0579549		0.186163	0.244133	0.0421674	0.22184	0.183066	0.186849	0.120174	0.152439		0.148593			0.300734	0.190308	0.990043	0.436293	0.428387	0.0818666		0.0468745	0.253973	0.22642
Ilumatobacter																							0.0445911			0.0428363					0.0305986	0.0254259		0.0225327					0.0539084					0.0848691			0.0334818
Inquilinus																							0.0594548				0.0752958		0.0236258															0.0969932
Isoptericola					4.49321																0.2376	0.302812	0.178364	0.744417	0.643927	0.0907121	0.0609537				0.191241	0.0966184		0.0400581		0.30718		0.349288	0.0980152		0.0974749	0.303763	0.34734	0.242483	0.856188	0.380061	0.0803562	0.0653073
Jatrophihabitans
Jiangella																					0.2046	0.113555	0.267547			0.0201582		0.264092	0.147005	0.16867	0.141518	0.20595	0.359959	0.0250363								0.590651	0.364283	0.501132	0.187611	0.0389807	0.133927
Kallotenue																										0.0201582	0.0286841			0.0180717				0.0175254	0.0423442	0.0298648		0.0828819	0.0441068	0.0601468	0.02785	0.0281262	0.0593019	0.0646621	0.0443444	0.0633436	0.0669635	0.286627	0.388149
Kerstersia								0.852995			1.70323
Kibdelosporangium		0.446803	1.89055												0.960723						0.973501	0.299027	1.50123				0.537827	0.125552	0.0840027	0.102407			0.0934246		0.158791				0.0686106			0.286888		0.250566				0.108846
Kineococcus																						0.0870586	0.0208092			0.0377967		0.108234			0.065022								0.0637099	0.108264	0.0232083	0.0506272	0.029651		0.0102333
Kineosporia																								0.127829	0.0662325			0.173175		0.0240957		0.0788202			0.0254065			0.156884							0.139855	0.199776
Kocuria																					0.1155		0.148637	0.176705				0.393974		0.0301196	0.386307		0.0577034	0.0425617	0.0635163	0.102393		0.399609	0.107817				0.131311		0.1535	0.112069		0.0616791
Kribbella																					1.9239	1.02578	2.03038	0.789533	0.0515141	0.662702	0.408749	2.35518	2.35208	1.34032	3.3429	1.67557	3.25337	0.98643	1.29997	0.285848	0.421014	0.405529	0.235236	0.258631	0.199592	2.98138	3.46916	2.68348	1.70896	0.0828339	2.46091	0.562368	4.06909
Labrys																							0.0208092	0.0150387		0.0327571	0.100394		0.0367512		0.0305986	0.0483092	0.0164867	0.0225327	0.0444614					0.0360881	0.0649833			0.0121242				0.101589
Larkinella																													0.102378		0.137694			0.0100145		0.0298648		0.0236805			0.352766
Lechevalieria	0.508044		0.39801				0.515641	4.86388							16.8127	1.60178	1.27065			0.671961	11.2761	13.4335	9.3344	2.8724	2.07528	7.08814	8.36859	9.49	20.2814	13.2948	14.9245	9.31096	9.30124	20.2118	17.3526	4.56504	21.9515	4.00793	5.31732	4.70348	4.15429	8.15098	16.0624	4.98303	2.71183	2.84072	7.67737	6.8355	14.5814
Leifsonia																								0.225581	0.195018	0.188984			0.0157505	0.162646	0.0764965	0.0635647	0.0439645		0.0868056	0.311447		0.0888021	0.0147023	0.252616	0.162458				0.307	0.209521	0.217631
Lentzea																						0.136266																					0.326161
Litorilinea																					0.0198	0.0454219	0.0327001					0.0432938	0.0210007			0.0330536										0.0337515	0.135547	0.185904				0.0507946
Longispora
Luedemannella																							0.157555				0.322696								0.110095									0.14549				0.126986
Lysinimonas																						0.0416367	0.0535093			0.0831527	0.0788813	0.0606113	0.0525017	0.0240957	0.0956206	0.0483092	0.0274778	0.0300436	0.0296409	0.140791			0.151924		0.0742666						0.0502227	0.0689355
Marmoricola																					0.2937	0.208184	0.255656	0.83089	0.625529	0.0831527		0.393974	0.0997532	0.246981	0.218015	0.1373	0.0769379	0.182765	0.163025	0.21332	0.142402	0.367049	0.269542	0.222543	0.236725	0.556899	0.368519	0.913353	0.419566	0.428787	0.441959	0.228576	0.511062
Meiothermus
Mesorhizobium					0.104493		0.79065	1.57895													1.4223	0.916007	2.19685	0.154147	0.253891	0.297334	0.681248	0.601784	1.08941	0.322279	0.76114	0.622934	0.620999	0.36553	0.419207	0.174922	0.708912		0.112717	0.234572	0.566283	2.56511	0.770925	2.21872	0.538955	0.277737	0.441959	0.801829	0.491655
Methylobacterium																					0.0528001	0.098414	0.338892	0.560192	0.309085	0.146147	0.168519	0.199151	0.102378	0.0271076	0.233314	0.0889906	0.0549556		0.336636			0.0799219	0.318549	0.228558	0.157817		0.135547	0.0889104	0.644699	0.263119	0.11049	0.373703	0.511062
Methylovorus																																						0.0325608					0.0127076
Microbacterium					0.470219		1.82193					0.498096	0.635324								0.627001	0.412582	0.318083	0.917362	0.710159	0.46364	0.111151	0.199151	0.136504	0.412638	0.382482	0.172896	0.403924	0.22783	0.336636	0.93434	0.554128	0.470651	0.313649	0.583424	0.394541	0.483771	0.741274	0.602166	0.603766	0.555474	0.629457	0.224947	0.30405
Microlunatus																														0.0210837	0.0764965				0.0698679
Micromonospora																						0.102199				0.125989								0.17275	0.173611	0.157857	0.603659			0.962348	0.575566						0.123883	0.112474
Microvirga							0.446889								0.353207						3.234	8.97082	3.19867	8.2149	8.65806	6.54387	2.95446	5.70179	6.38158	7.84314	9.8298	7.35062	8.0455	4.90962	6.3728	4.41145	5.47008	5.64485	7.80691	7.90328	10.5134	3.62828	6.48509	4.31216	9.53745	10.0473	8.12937	5.21733	9.96248
Modestobacter																					0.0429	0.0529922	0.0713458	0.172945	0.0993487			0.112564	0.0551268		0.179767		0.0686945			0.0383975	0.0773922	0.142083	0.151924	0.120294	0.0603416	0.180008	0.114368	0.0889104	0.133033	0.121815	0.0703117	0.0544228
Mycobacterium		1.22871					1.03128	0.852995				0.380897									0.518101	0.291457	0.573739	0.398526	0.298046	0.269616	0.534242	0.740324	0.61952	0.256016	0.550775	0.348335	0.5578	0.147714	0.22019		0.170263		0.382259	0.0721761	0.125325	0.92254	0.64385	0.78807	0.729977	0.492131	0.435263	0.81997	0.349334
Mycoplana																					0.0033	0.0416367	0.00891822	0.00375968				0.00865876	0.0105003					0.00250363	0.00211721	0.00426639	0.00619138		0.00490076		0.00464166	0.00562525	0.0084717	0.0161655	0.00341111
Neorhizobium																					0.1155	0.0794882				0.0781132					0.0764965						0.0526267								0.064811		0.103793
Niastella																					0.33		0.214037												0.0656335
Nibrella																															0.0764965
Nibribacter																0.0444939					0.999901	1.9645	1.57258	0.432363	0.17294			1.87895	0.152255		0.971505		0.305004	0.115167	0.0868056	0.290115	0.705817	0.044401	0.264641		0.742666		0.800576	0.468801
Nitrolancea																																											0.0169434
Nitrospirillum																																													0.0716332	0.0730887
Nocardia																										0.0529154		0.0173175	0.0262509			0.0584795			0.0169377												0.0401781
Nocardioides	0.141123		0.26534			0.354694											1.27065				3.2736	3.29308	2.41089	4.90638	5.17349	3.02626	0.968089	1.90493	2.47808	2.95473	3.7445	2.36206	3.04179	4.04336	3.63313	5.55484	5.39578	5.02028	5.57706	6.41164	4.44207	5.73213	6.38343	5.49224	4.38327	5.40857	5.48766	3.51208	5.4923
Nonomuraea								0.980036			0.490323				2.31704	0.0444939		0.303582		0.244349	0.551101	0.658617	0.309165	0.139108	0.114067	0.602227	0.62388	0.653736	1.28629	0.888527	0.75349	0.806001	0.697936	0.290421	0.904048	0.110926	0.396248	0.325608	0.553786	0.144352	0.589491	0.371266	0.550661	0.17378	0.1842	0.15105	0.743295	0.330165	0.478717
Nordella																					0.858001	0.204398	1.02262			0.0377967	0.132664	0.0432938	0.217882	0.0512033	0.160643	0.0737351	0.0549556	0.155225	0.09104	0.0341311	0.0804879			0.126308	0.0881916	2.68324	0.525246	1.43469	0.0443444	0.0292355	0.0301336	0.475292	0.142321
Novosphingobium	0.620943														0.0847697			0.789314				0.098414		0.161666	0.08831																		0.0423585		0.119389	0.0341081			0.0646914
Ochrobactrum	1.38301	11.9799	1.65837		1.4629	1.93899	2.40633	2.63158	1.54799	2.71153	2.34839	5.71345	11.0546		1.62475			1.76078	1.06045	1.40501	0.673201	1.26803	0.31511	0.172945	0.209736	0.640024	1.49157		0.364887	0.460829	0.11857	0.249174	0.838073	0.946372	0.647866			0.0680816	0.12742	0.523277	0.338841	0.241886	0.203321	0.133366	0.293355	0.477513	0.214283	0.145127	0.090568
Ohtaekwangia																													0.16013			0.183066		0.175254	0.107978						0.181025
OM27_clade																																					0.00928706
Oxalicibacterium																						0.098414		0.0601549	0.0919895	0.206622				0.0662631		0.0355962		0.020029
Oxalophagus
Paenarthrobacter																										0.0982714														0.318778							0.0636154
Paludibaculum																						0.00378515		0.0263178	0.0331162	0.0503956			0.0367512	0.0572272	0.11092	0.00254259	0.0439645		0.0613991		0.0650094	0.0503212	0.102916	0.0541321			0.0720095	0.0363725	0.143266	0.155923	0.29464	0.0544228	0.213482
Parablastomonas																																														0.00487258
Paracoccus																					0.1815	0.128695	0.104046	0.308294	0.183979	0.0176385		0.259763	0.0157505		0.260088		0.0384689	0.0250363	0.040227		0.0371483	0.121363	0.161725	0.0842055	0.116042	0.191258	0.245679	0.0242483	0.296766	0.243629	0.0167409
Paracraurococcus																					0.0363		0.0535093	0.187984	0.213416					0.183729	0.229489	0.132215	0.0961723	0.0826198	0.0529302		0.111445				0.1671	0.0562525			0.324055	0.47264		0.0943328
Paraherbaspirillum																										0.0277176			0.0997532			0.119502	0.0412167	0.0100145	0.040227	0.00853279	0.105253	0.00296007	0.019603								0.00334818
Parasediminibacterium																						0.12491			0.0110387			0.324703	0.141755	0.668655	0.363358	0.190694	0.153876	0.773622	0.107978	0.36691	0.368387	0.328568	0.406763	0.529291	0.185667
Pedomicrobium											0.851613		0.508259								0.1386	0.170332	0.154582			0.0302374	0.13625	0.160187	0.15488	0.0361435	0.114745	0.0305111	0.0357212	0.0600871	0.0973916		0.0278612			0.102249	0.0789083	0.174383	0.182142	0.238442		0.0633436	0.0535708	0.177781	0.0517531
Pelagibacterium		0.390952			2.3511		3.33448															0.049207	0.0148637				0.38365				0.248614			0.0726053													0.0234372	0.0471664
Phenylobacterium								0.635209	0.908153	0.947403	2.86452			3.14434							0.551101	1.0447	0.633194	1.75201	1.85083	0.836567	0.344209	0.588796	1.12879	1.10238	1.17422	0.856852	1.74209	0.680987	1.07131	0.853279	0.814166	0.44105	1.06346	0.715746	0.700891	0.123755	0.499831	0.678952	1.67485	1.62744	1.06137	0.23946	0.711606
Phreatobacter																					0.462		0.080264	0.0864727	0.231814	0.108351	0.114736		0.181131	0.165658	0.191241	0.0915332	0.0192345	0.187772	0.0571646	0.0639959	0.099062		0.0441068	0.168411	0.143892	0.0393767			0.112567	0.0487258	0.100445	0.0689355
Phyllobacterium											0.645161										0.1254	0.24982		0.12031	0.1803									0.0726053				0.0828819							0.221722	0.116942
Phytohabitans																					0.765601	0.832734	1.59933				0.7673	0.502208	0.296635	0.102407	0.164467		0.126398		0.531419							1.53007	0.334632	1.52764				0.468036	0.271704
Phytomonospora																							0.112964																					0.0282897
Pirellula																					0.0924001	0.0302812	0.0862095					0.0606113	0.0577519			0.086448	0.02473									0.123755		0.181862	0.0136444			0.0507946
Planctomyces																					0.0165	0.0151406	0.0356729		0.0515141	0.0201582	0.0537827	0.0173175		0.0240957	0.0420731	0.0381388	0.00824334		0.0359925	0.0170656				0.0661614	0.02785			0.0767863	0.0477555	0.0974516	0.056919	0.0870764	0.0194074
Planomonospora
Pleomorphomonas																						0.0340664	0.0148637	0.199263	0.106708	0.181424		0.0216469	0.0840027	0.162646	0.0611972	0.0330536	0.0302256			0.136525								0.0444552	0.0818666	0.0438532	0.0703117	0.0217691
Prauserella																								0.0225581				0.640748		0.0602391	0.0191241	0.0483092	0.0412167	0.0325472
Prochlorococcus
Promicromonospora											1.1871										0.2541		0.240792	0.394767	0.224455	0.80129	0.197203	0.298727	0.808526	0.340351	1.09007		0.843569	0.115167	0.14397	0.0981271	0.0433396		0.401862					0.1172	0.228544	0.0974516	1.11829		0.122914
Pseudarthrobacter																					0.772201	1.43836	0.639139	2.17686	0.625529	0.4586	0.0896379	1.51095	0.110254	0.243969	0.986804	0.673786	0.717171	0.513244	0.745257	1.90281	0.99062	4.17074	1.9113	1.37736	1.56424	1.02379	2.32548	0.775946	3.30536	1.77849	0.960927	0.428126	2.93699
Pseudochrobactrum	0.282247	0.0837755			0.0522466	0.141878	0.0343761	0.980036				0.117199	1.08005									0.00757031			0.00367958	0.0100791	0.0107565			0.00301196			0.00274778		0.00846883										0.00341111
Pseudolabrys																					0.1551	0.0719179	0.237819		0.0220775		0.164934	0.229457	0.288759	0.072287	0.393957	0.0966184	0.0989201	0.187772	0.199018		0.160976				0.102117	0.511897	0.131311	0.476883	0.0750443	0.0389807	0.0435263	0.409985	0.219951
Pseudonocardia								0.217786													5.48461	3.38771	5.68091	2.70321	0.283328	1.94275	2.98673	9.24322	3.67512	3.81013	3.2052	4.16222	5.72912	2.55621	1.6853	0.191988	0.637712	0.467691	1.07817	0.252616	0.840141	1.39506	2.0205	1.8065	1.96821	0.180286	2.12274	2.06444	0.821581
Psychroglaciecola														3.96138										0.093992	0.0772712	0.0579549			0.0420014		0.0611972						0.0309569							0.052538	0.1228	0.102324
Quadrisphaera
Reyranella								0.362976													0.1518		0.228901		0.0294367		0.0501972	0.160187			0.0382482	0.0305111										0.506272		0.246524		0.0341081
Rhabdobacter																															0.290687				0.0719851				0.210733
Rhizobium			1.39303	0.336215	21.2121	2.64838	4.64077	2.3049	42.1878	3.39758	51.7161	2.63698	2.47776		5.15682			6.92168	0.106045	0.16799	3.6597	3.27794	1.84013	5.36507	9.15112	3.28831	6.74794	0.658066	1.49105	1.06924	1.56053	1.66794	1.93993	0.668469	2.91328	0.742352	2.07721	0.325608	3.97452	1.12474	1.43427	0.680655	0.254151	1.34982	4.50266	5.4378	3.32474	1.84312	0.815112
Rhizocola																					0.0660001						0.118322		0.157505				0.0577034		0.0677507							0.123755	0.0423585	0.0323311				0.43901	0.142321
Rhizomicrobium																					0.0198						0.0466117	0.0173175	0.0236258			0.00762777	0.0302256										0.0169434
Rhodocista																								0.323333	0.0993487	0.0352769					0.0535475														0.102333	0.0828339
Rhodoplanes																					0.1023	0.0870586	0.0981004	0.0263178		0.108351	0.121907	0.103905	0.147005	0.0632511	0.156818	0.086448	0.0604512	0.122678	0.190549	0.0767951	0.13621			0.174426	0.153175			0.109117	0.064811		0.0535708	0.097961	0.0840988
Roseiflexus																							0.0148637			0.0277176	0.0322696	0.108234	0.136504	0.253004	0.11092	0.22629	0.181354	0.242852	0.0254065	0.166389	0.0371483	0.148003		0.126308	0.116042	0.382517	0.249915	0.464759	0.095511	0.0487258	0.358255	0.27937
Roseomonas		0.335102	0.331675							1.33943	5.85806			4.1842							0.603901	1.03713	0.823449	2.59042	1.60798	0.703019	0.225887	1.77505	0.874153	0.786121	1.46873	0.793288	1.13758	0.465675	0.357808	0.682623	0.513884	0.962022	1.12227	0.884157	1.35537	0.990043	1.2877	0.836566	2.96766	2.30473	1.01115	0.123358	0.446371
Rubellimicrobium																					0.0495	0.136266	0.136746	0.372208	0.242852	0.143627	0.0681248	0.21214	0.118129	0.192765	0.478103	0.193237	0.192345	0.177758	0.334519	0.563164	0.287899	0.606814	0.426366	0.300734	0.283141	0.174383	0.559132	0.416263	0.747032	0.516494	0.452004	0.253973	0.925087
Rubritepida																												0.0389644			0.0458979							0.0236805									0.0234372
Rugamonas																					0.0396	0.0264961	0.011891	0.293255	0.301726	0.0629945	0.0179276	0.0389644	0.0393763	0.189753			0.277526	0.0600871			0.105253		0.137221	0.120294	0.125325		0.131311		0.0204666
Saccharopolyspora																					0.0660001	0.105984	0.0237819	0.109031	0.989808	0.105831	0.354966	0.367997	0.115504	0.358423	0.0917958	0.155098	0.0851812	0.212809	0.110095	1.22872		0.118403	0.19113					0.113159	0.341111	1.00375	0.127231	0.297511
Saccharothrix																					3.7323	5.70423	12.1466	3.68449	7.27821	11.0921	5.95195	1.61919	3.68037	2.97581	2.59323	1.7315	1.0469	2.51615	2.53642	1.30552	4.19466	3.01631	3.45504	1.50968	2.04233	5.65337	5.41342	17.1638	4.94952	8.73654	14.3369	4.42276	2.17363
Salinibacillus												0.0585995	0.25413
Salirhabdus																					0.0495	0.0302812	0.0237819	0.101511	0.128785	0.022678		0.0173175	0.0236258	0.00301196		0.114416	0.145632	0.0826198	0.0613991	0.0127992	0.0619138	0.139123	0.0637099	0.0240587	0.0789083				0.0579888	0.0779613	0.0468745	0.0145127	0.0646914
Segetibacter																												0.199151										0.112483
Shimazuella																					0.1254		0.80264		0.0147183		0.0179276								0.0338753	0.209053	0.00619138	0.085842			0.756591	0.0281262	0.0635378	0.480925		0.0925791
Shinella																					2.4486	1.18475	0.879931	0.815851	1.33569	0.566951	0.473288	0.220798	0.756025	0.29216	0.481928	0.221205	0.29676	0.618397	1.27456	0.88741	2.12055	0.145043	1.04386	1.53374	0.64055	1.0913	0.406642	0.856773	0.344522	0.745505	0.341514	0.616791	0.737482
Skermanella																							0.222955	0.0451162																					0.0511666	0.0341081
SM1A02																																0.00762777
Sphaerisporangium																						0.0567773					0.602366																					1.01952
Sphaerobacter
Sphingobacterium			0.26534								2.11613
Sphingobium			0.729685					3.55717			1.26452						4.95553	0.667881							0.110387																					0.0877065
Sphingomonas								0.980036					3.68488					0.789314			1.9965	1.56705	1.27531	2.75961	4.26464	2.10402	1.62424	0.506537	0.60377	0.340351	0.749665	0.505975	0.560547	0.190276	1.91396	0.409574	1.45188	0.704496	3.03847	1.97281	1.24397	2.37948	1.13944	1.96411	2.99495	3.20129	1.86493	2.2277	1.63669
Sphingopyxis																															0.0191241		0.0164867		0.0190549							0.0112505		0.052538
Sporichthya																							0.0327001		0.0515141	0.0377967	0.0537827		0.0577519		0.114745	0.0661073		0.0751089	0.0846883	0.0639959	0.0866793	0.041441	0.0637099	0.108264	0.0464166		0.0465944	0.0323311	0.0579888	0.102324	0.150668	0.134243	0.109975
Starkeya																									0.0699121							0.0254259														0.121815
Stenotrophobacter																																			0.0381098														0.103506
Steroidobacter											0.154839										0.3465	0.185473	0.407265			0.0629945	0.186447				0.0191241						0.0185741							0.141448
Streptomyces					0.470219		0.96253		0.371517						5.48177			2.18579	0.0757461	1.00794	7.62631	10.5568	4.53937	9.36161	7.41068	25.4473	7.34672	9.10468	7.83063	18.9964	9.36699	24.4088	19.4845	23.2487	14.0286	40.0742	24.6107	37.6787	23.8569	27.439	24.8283	3.17264	13.8343	3.0957	5.68973	5.52064	12.4854	8.07634	7.73709
Streptosporangium																											0.0932234																					0.145127
Synechococcus
Tatumella																									0.147183	0.166305
Tellurimicrobium
Tepidisphaera											0.258065													0.0150387	0.103028						0.0879709	0.0381388					0.0185741		0.0490076		0.0371333				0.177378	0.0877065	0.0267854
Terribacillus																							0.214037			0.201582	0.0466117														0.315633
Terrimicrobium																											0.0645393								0.0338753											0.0389807		0.0761919
Variibacter								0.889292													0.709501	0.280101	0.487529		0.1803	0.105831	0.613123	0.147199	0.215257	0.0542152	0.348059	0.114416	0.140137	0.247859	0.315464	0.0639959	0.0835836			0.0721761	0.106758	0.720032	0.220264	0.396056	0.0238777	0.15105	0.0636154	0.297511	0.122914
Vasilyevaea																										0.0655143													0.0637099									0.0290255
Verrucosispora																					0.4851					0.158746			0.244133					0.335486	0.0973916	0.435172	0.232177			0.150367	0.19495		0.144019
Virgisporangium
Woodsholea																							0.0386456																			0.241886		0.105076
Xylophilus																										0.194023									0.194783			0.532812	0.847831	1.19091
Zavarzinella																												0.00865876				0.00762777															0.0234372
Zhihengliuella																																						0.00296007
Zhizhongheella																					0.0033	0.00757031				0.0151187	0.0681248	0.0519526		0.0210837	0.0305986		0.00549556		0.0148205	0.0255984	0.0557224	0.0236805	0.00980152			0.163132	0.0169434		0.0579888	0.00974516	0.0133927		0.161729
Unknown_Genus	25.8256	55.0405	86.932	18.8761	42.6855	88.7917	65.6583	52.3956	52.7554	76.6416	20.8258	75.0366	73.7611	72.4189	52.7691	43.4038	79.6696	70.1882	98.7578	96.5027	17.7573	18.8122	17.554	18.5766	21.7169	14.655	34.0552	16.9322	24.7336	15.6411	18.6116	18.6397	15.0056	19.1778	22.29	17.5093	14.7757	17.3046	15.7706	23.8422	20.2423	26.9731	19.4044	23.1167	22.2575	24.3727	15.4451	39.7975	27.6103
[truncated: 20 more columns]

## Sheet: AI Tab S7b_Fungi
Additional file Table S7b. Fungal taxonomy (Class and Genus) and relative abundance distribution
Class	Rhizosheath																					Rhizosphere																					Bulk sand
	S. sabulicola							S. seelyae							C. spinosa							S. spinosa							S. seelyae							C. spinosa
Plant replicate	1	2	3	4	5	6	7	1	2	3	4	5	6	7	1	2	3	4	5	6	7	1	2	3	4	5	6	7	1	2	3	4	5	6	7	1	2	3	4	5	6	7	1	2	3	4	5	6	7
Agaricomycetes	3.25548	1.10539	0.370709	2.49698	17.0344	2.53396	77.7922	1.37526	0.324052	0.290609	5.74218	0.287243	0.414012	0.247087	0.422829	1.23978	6.41067	3.13259	2.0271	1.88406	0.291729	1.79934	0.51469	0.455531	22.9405	36.8398	1.07078	7.88331	0.0955424	0.0823107	0.0304208	0.283245	0.172866	2.60142	0.223462	0.861976	1.15496	0.990272	0.387013	1.79931	0.785942	0.357933	0.13517	1.04101	7.46588	26.409	21.8735	0.0768595	0.126615
Arthoniomycetes		0.356927	0.036523						0.0168027													1.87058	2.03024	0.341328	0.00733579				0.0636949					0.141722	0.00483162			0.0300083								11.4732	0.0104085	8.55724
Cystobasidiomycetes																							0.028525	0.075708	0.00733579			0.00692937												0.00726014
Dothideomycetes	11.0138	47.2592	85.2776	19.4996	35.7325	44.0418	6.17946	59.0303	6.77868	21.2303	56.5462	34.3369	9.31688	22.8325	43.4696	20.5717	6.41255	52.4927	46.8942	55.5398	58.858	63.5904	68.6051	59.1279	22.8715	14.3382	13.1841	22.3195	24.2359	4.02013	41.7373	47.9105	8.58141	59.1349	21.3823	28.8685	37.8105	52.1481	17.3708	14.3932	22.2896	29.8551	1.707	0.134069	53.8825	0.225443	32.2717	54.2796	60.4404
Eurotiomycetes	2.38854	1.45366	0.178963	71.9532	40.6001	21.002	5.74498	9.30653	17.314	48.3178	7.36842	26.6725	65.05	68.7143	4.68584	44.0206	25.1221	25.0228	29.3971	22.7565	12.9901	5.84613	4.72771	2.82301	43.3633	39.0213	65.7545	54.5064	1.54673	11.7854	19.5841	16.5942	1.26647	8.34117	31.1543	10.5377	21.3523	15.6468	32.6096	11.7941	24.5021	24.43	0.0556126			7.81352	0.0832683	4.79306	1.09733
Glomeromycetes							0.0873672				0.0221395	0.0881486			0.151156													0.043886								0.0554127
Lecanoromycetes								0.044056				0.106386	0.114824																0.467096			0.381717	0.0209258			0.623393
Leotiomycetes																																		0.00953899				0.0112531	0.0461699
Mortierellomycetes															0.0040853	0.0099752														0.0224484			0.00181964				0.339017	0.103779	0.00271588
Mucoromycetes		0.0800381		0.0656065	0.0145068	0.387166	0.0590319	0.146456	0.112818	0.509887	0.372346	0.975714	0.790827	0.0924066	0.655691	17.8371	0.120707	1.55365	0.0592718	1.92649	0.63046	0.0735362	0.525852	0.0256637	0.558987	0.453429	1.12611	1.91712	0.108281		0.497794	7.93308	0.308429	1.89417	0.12079	2.41353	12.173	0.858986	1.85359	0.341227	3.46556	4.87307			6.5657
Orbiliomycetes		0.216319		0.00524852				0.0130977	0.194431	0.0026419								0.005619	0.0169348				0.233161						0.00743108									0.00500138		0.0544511
Pezizomycetes					0.00446364		0.0543093	0.0512002	0.00960154			0.475698				0.179554		0.50571	2.75529	0.307987		0.0804302	0.117821		0.00293432	0.0164883	0.0110675	0.140897	0.00530791	0.0636037			0.0518597	0.00681357		0.0985116	1.42358	0.197554	0.467131	5.25755	0.0741455				21.0968
Rhizophlyctidomycetes		0.00648957									0.0623931									0.0597118		0.016086				0.0115418								0.171702			0.00574605		0.0298747	1.09144	0.0889746
Saccharomycetes	0.0353857	0.0389374	0.0712199	0.0118092		0.0602773	0.0330579	0.0523909	0.0744119	0.0396285	0.0161014	0.0744703	0.0792444	0.0361591	0.0388104			0.028095	0.0321761	0.0188564		0.101112	0.00620109	0.0269469	0.0234745	0.0511138	0.0525704	0.0554349	0.012739	0.00935349	0.00553105	0.0752371	0.0373026	0.0231661	0.0410688		0.0172382		0.0353064			0.0273122	98.1022	1.57729	0.0400673	0.0117827	0.208171	0.016147	9.88669
Sordariomycetes	83.3068	49.2148	13.9956	5.96756	6.614	31.9748	10.0496	29.9498	75.1752	29.6091	29.7836	36.9829	24.2342	8.07754	50.5617	16.1413	61.7133	17.2166	18.7875	17.4971	27.207	25.0758	18.0526	36.676	10.2026	9.24665	18.8008	13.1265	73.4498	84.0168	38.1449	26.8065	89.5589	27.6317	47.0732	56.4918	25.7064	29.7682	47.168	64.9662	48.7788	40.4235		97.2476	10.9491	54.067	45.553	32.2771	28.449
Spizellomycetes											0.044279																							0.00545085
Tremellomycetes		0.268236	0.0693937					0.0309583			0.0422663				0.0102133		0.220667	0.0421425	0.0304826	0.00942818	0.0226901	1.54656	5.15807	0.447832	0.0220074	0.0214348			0.00743108			0.01549		0.038156		0.0492558	0.0172382	0.240066	0.0298747	0.295246	0.0148291	0.0330621
Genus	Rhizosheath																					Rhizosphere																					Bulk sand
	S. sabulicola							S. seelyae							C. spinosa							S. spinosa							S. seelyae							C. spinosa
Plant replicate	1	2	3	4	5	6	7	1	2	3	4	5	6	7	1	2	3	4	5	6	7	1	2	3	4	5	6	7	1	2	3	4	5	6	7	1	2	3	4	5	6	7	1	2	3	4	5	6	7
Achaetomium													0.427589																											0.069129
Acremonium		0.0362878	0.158231		0.016787		0.0245453															0.0273482	0.21888	1.97482	0.0105026	0.0151378									0.00265446
Alternaria		0.383289	0.621884	0.026403			0.107999	0.298254		0.0464379	0.108851	0.0047713	0.0185908	0.0457476	0.103267	0.0202077		1.24012	0.209719	0.0504787		2.61797	0.47616	0.89048		0.112692	0.036233	0.476887	1.26588		0.0484443			0.0787658		0.612206	0.0395062	0.066034	0.491275	0.0876457			1.01157						5.37037
Aporospora							0.0343634	0.50524	0.0626519	0.0259506	0.0408191	0.372161		0.14556	0.0371763	0.0202077				0.0706702		0.149172	0.1472				0.0150971	0.387176	2.49895		0.105697	0.0155097	0.043166		0.538855		0.0395062	0.0171199	0.0145779		0.752102			0.0483637
Arthrinium																							0.1472	0.0168015		0.058869		0.0306908								0.0271029
Arthrobotrys		0.226799		0.0052806						0.00273164													0.24064															0.00978282
Ascotricha			0.00919946	0.0132015												0.0108811								0.0969318
Aspergillus	1.89934	0.680396	0.180309	72.3495	40.7106	27.4848	5.62824	12.5903	18.0763	49.9454	12.409	27.8946	74.7648	71.1291	4.68214	48.0181	27.2326	26.0276	29.8059	24.3627	13.3885	1.87708	3.5776	2.31473	43.9565	39.7349	71.7564	55.0758	6.45131	12.1182	31.1871	33.0667	1.34011	16.4349	34.2319	10.771	29.2879	30.4197	33.8484	11.7507	28.7592	34.7116					0.13848	6.17136	0.0150953
Aureobasidium	4.65677	29.6879	80.5542	0.469973	0.0615522	0.0151699	1.18799	7.54763		0.0887784	0.632696	0.0397608	0.115263	0.407569	0.0640258	0.0963751	3.6167	0.434558	0.290513	0.0336525	0.0217155	55.1216	60.0678	38.1291	0.235559	0.482726	0.0664271	0.205392	37.3248	0.044241	0.0616564	0.864113	0.0706353	1.03754	0.0159267	1.28499	0.440494	3.5903	0.346954	1.20852	0.24896	1.36664	0.00972668		39.6973	0.00739955		1.26404	27.6048
Auxarthron											0.0442207				0.0433723									0.0219712	0.0270068									0.0679016		0.0956572			0.00728895
Bambusaria				0.0052806			0.041727												0.0670414				1.45536	0.0555742	0.0585146	0.0370034	0.0301941	0.918363	0.0140654										0.00437337	0.0481434
Bipolaris		0.0226799																0.397605	0.10486			0.0074586	0.04096			0.0151378		0.0165258				0.0997053							0.0291558	0.0987557
Ceratobasidium																		1.43966																				0.0317942	0.148695
Chaetomium	1.35943	12.9003	0.115913	2.47264	4.13071	19.818	1.75253	2.32247	10.5055	14.7918	15.8378	12.267	10.2677	2.44749	10.2834	4.24206	51.7358	2.66056	3.58414	0.735306	1.24614	1.14863	5.86752	0.248145	2.47262	4.19484	3.30324	4.69805	5.95902	3.65277	44.1526	8.1847	0.330613	11.3015	0.549472	9.25164	3.2316	31.7526	2.46804	1.87389	2.31028	11.9484			1.3631	0.00822172	43.5174	6.57719
Cladorrhinum				0.0448851											0.0289149										0.0225056															0.193808
Cladosporium		0.0249478	0.00735957						0.0100243	0.00682911	0.0374175		0.00743633	0.0249532			0.00408898					1.86465		0.107271	0.060015	0.0370034	0.0603883	0.413145	0.0140654			0.0509605	0.00196209	0.0108643		0.153051	0.481975	0.29593	0.102045	0.0395023	0.0487474	0.0122569	4.35269	0.0403031	3.88136		0.025965	2.02164	0.419116
Coniocessia																		0.0487769	0.605092	0.0504787	0.00835213			0.0258485																0.0925834	0.0313376
Coniochaeta	0.221751		0.0294383																			0.221272		0.0193864														0.0513598	0.00728895
Coniophora								1.55646		0.0163899	0.200694		0.00743633	0.174672											0.00900225									0.0298767	0.0145995			0.00978282				0.00612845	0.00486334	0.0161212		27.4819	34.5508
Curvularia	3.39375	17.5746	0.741477	18.5613	35.5168	29.8574	4.04752	66.6868	3.93204	19.3277	33.5091	33.5343	4.04722	20.9316	39.4626	14.3303	1.81551	49.3799	45.2822	54.1418	57.1135	1.86714	4.864	18.6031	21.6594	13.6173	4.78275	20.3692	8.2001	1.83119	7.17196	1.96309	1.92383	26.1747	13.0095	8.60914	16.3595	3.08893	8.74091	2.76639	4.43601	12.8514		0.0967274	11.5517	0.00986607		43.4224	9.54554
Cyathus																																					0.00790123			0.0197511
Cystobasidium																							0.02944	0.076253	0.00750188			0.00708249												0.00740668
Didymella		0.167831																					0.16768													0.275811										0.00246652			3.79247
Eremiomyces							0.0564542					0.267193						0.480378	2.71947	0.318016							0.0120777	0.0495774					0.0559196				0.720988	0.0880454	0.266776	5.25504	0.0870489
Exserohilum		0.0249478						0.0260769			0.0374175		0.0241681	0.659181	0.11979			0.0310398	0.0979836	0.100957	0.0417606	0.98205	0.14208											0.181976	0.514964	0.0685543			0.0685161						0.456291
Filobasidium		0.0113399						0.0130384														0.126796	0.04352															0.00978282
Fusarium	4.54107	23.9431	9.19578	0.751165	0.0816966	0.709951	0.402543	0.0195577	0.0375912	0.546329		0.058846	0.0948132	0.0540653	37.1577	1.36169		1.78257	13.0026	0.533392	4.21114	1.83979	6.0224	26.3564	3.06977	1.30521	0.957155	0.757826	0.0468845	0.00577056	0.123313	0.0576075			0.142013	43.9194	0.649877	1.38182	1.30181	0.698696		12.6042							0.00355183
Gibberella	0.106055	0.637304	3.30445	0.0448851			0.122726						0.0706451		0.32426	0.0124355			0.00687604			0.280941	1.35808	5.83142	0.0255064	0.0403673			0.0750152			0.0221567								0.0308611
Hanseniaspora	0.0385654	0.0408237	0.0312782	0.00396045		0.0394417	0.0220908	0.0717115	0.0476155	0.0273164	0.0272127	0.0779312	0.0557724	0.0187149	0.0227188			0.0295617	0.0257852	0.0201915		0.0571826		0.0245561	0.024006	0.0521412	0.036233	0.0354124	0.0421961	0.0096176	0.00880805	0.0576075	0.0304124	0.0380249	0.0451258		0.0237037		0.0291558			0.0183854	94.4461	0.403031	0.0288792	0.00657738	0.216375	0.0116425	12.26
Hypoxylon								0.725264					0.236103
Kamienskia							0.0908176				0.0374175	0.0922451			0.152836													0.0448558								0.0573943
Kotlabaea																										0.0168197		0.0802682						0.0135803											22.8088
Lasiodiplodia																							0.20608			0.0151378								0.00814819								0.0142997
Madurella							0.0196362					0.555061	0.0539134																			0.159529	0.0147157
Microascus	0.125337	0.0204119		0.299674	1.05982	1.30765	0.242998	0.241211	0.200486	1.20602	1.05109	1.1467	0.970441	0.0457476	0.0289149			0.0546892	0.0309422		0.0133634	0.0845309	0.03712	0.076253	0.247562	0.499546	0.172107	0.0566599	0.112523	0.0500115	1.46654	1.54654	0.0559196	1.32544	0.0119451	0.0765257		0.540501	0.132659		0.0678981
Monosporascus	77.15	10.3624	1.09106	0.0488455	0.00559566		0.107999			0.00273164	0.0476223	0.00636173	0.0185908		0.0371763	0.0202077	0.130847		0.0464133	0.00504787	0.00835213	10.8398	0.99968	0.953809	0.0225056	0.0386854		0.0566599				0.0110784						0.303267											7.04328
Mortierella															0.0041307	0.0108811														0.0230822			0.00196209				0.466173	0.202994	0.00291558
Naganishia		0.26989	0.0699159					0.0293365			0.0714334				0.0103267		0.239205	0.0443426	0.0309422	0.0100957	0.023386	1.44946	5.20192	0.440717	0.0225056	0.0218656			0.0328192			0.0310194		0.0760498		0.0510172	0.0237037	0.459793	0.0320714	0.301205	0.0174098	0.0469848
Nigrospora								0.00814903															0.33024			0.0185017
Papiliotrema																						0.0273482	0.05504
Paraconiothyrium										0.0163899	0.816382												0.1152		0.0270068															0.0296267
Penicillium															0.0123921			0.30153				0.0895033	0.032	0.0723757										0.0244446		0.02232	0.0730864	0.185874	1.15165				0.17508			8.17815			1.34703
Periconia		0.0226799			0.00895305	0.0546117	0.0539997		0.0225547	0.023219	0.500034	0.0159043	0.0427589		0.0165228		0.0204449	0.0990319	0.103141	0.195184	0.664829			0.0116318			0.77297	0.0165258				0.618173	0.0529765	0.382965		0.121166	0.0237037	0.454901	0.76534	0.217262	1.07592	2.20216
Phaeococcomyces		0.374218	0.0367979						0.0175425													2.02377	2.09536	0.343785	0.00750188				0.281307					0.282471	0.00530891			0.0586969								12.0086	0.01731	11.018
Pithoascus	0.115696																					2.23012	0.03328	0.0348954
Podaxis		0.00680396					0.0564542															1.41713	0.06144	0.0297257				0.439114
Podospora								0.294995	0.142846					0.0291121				0.0487769											0.811102										0.119539
Preussia			0.0128792			0.0121359		0.00977884	0.0200486	0.00546329	0.091843					0.0186532						0.638954		0.0232636				0.0944332	0.0984575	0.00769408				0.385681		0.0159429	0.225185	0.0855997	0.0189513	0.0493778	0.0330786								7.53343
Pseudophialophora																	0.161515																				0.0118519	0.0733712
Pseudopithomyces	3.67335	1.33358	3.72026	0.0805291		0.0333738	0.166908	0.611177		0.137948	3.34717	0.0143139	0.0483361	0.0707008	4.01091	0.680843	0.186048	0.430123	0.735737	0.245663	0.446004	2.77211	1.536	1.53281	0.202551	0.122784		0.264413	6.4138	0.0134646	0.0506463		0.0343366	1.961		16.9345	0.323951	1.67286	1.39948	9.66448	4.09652	2.2471			2.63956				0.0790282
Pseudorobillarda																							0.35584			0.0100918
Rhizophlyctis		0.00680396									0.105449									0.0639397		0.0174034				0.0117738								0.342224			0.00790123		0.0320714	1.11347	0.104459
Rhizopus		0.0839154		0.0660075	0.0145487	0.506675	0.0613632	0.200466	0.117786	0.527207	0.629295	1.02106	0.909091	0.095654	0.662977	19.4569	0.130847	1.63476	0.0601654	2.0629	0.649795	0.0795585	0.54272	0.0258485	0.571643	0.462542	1.2289	1.95949	0.478222		0.792725	15.8864	0.332575	3.77533	0.132723	2.49984	16.7388	1.6802	1.98988	0.348114	4.06866	6.92515			7.09851
Saitozyma																						0.0696136	0.02304	0.0103394
Sarcinomyces								0.0114086																										0.0135803
Sarocladium			0.0220787				0.00981812		0.0100243	0.0218531	0.925233																							0.0190124
Schizothecium												0.058846			0.144574	0.0170988												0.0401341					0.00882942			0.224794
Scytalidium																																		0.0190124				0.0146742
Sordaria	0.0771307	0.0136079	0.0183989	0.0211224	0.0738627	11.1135	0.36327	0.200466	1.43598	2.34375	11.8511	1.38527	1.95018	0.777708	0.0784832	0.673071	0.0184004	6.85093	0.19081	1.44706	0.382527	0.012431	1.28	0.0400651	1.05776	0.792209	2.81711	0.217196	3.09907	1.80426	0.00660604	0.660271	0.0107915	5.53805	0.0809609	0.224794	1.00543	2.09597	38.3515	59.4855	0.832187	0.067413				37.1523	0.0519301	8.45995	7.71369
Sphaerobolus		0.684932		0.0026403	0.00223826		78.8076					0.00954259	0.0371816		0.0784832	0.0155444							0.00512				0.0513301	6.92903				0.0199411	0.0107915			0.08928
Spiromastix												0.0174948											0.26112	0.352832								0.117431	0.0255072			0.0255086
Spizellomyces											0.074835																							0.0108643
Stachybotrys		0.0839154						0.0114086							0.154901	0.0341976	0.0327118	1.36575	0.223471	0.121149		0.136741	0.47232		0.0630158							0.00664702	0.00588628	0.176544		1.20528	0.108642	0.907357	1.31638	1.42579	0.0522293	0.132783			4.81127
Talaromyces																																								0.207387	0.00696391
Thielavia	0.838797	0.310714	0.0717558	2.20333	1.24783	8.7591	6.59041	5.59349	57.1611	10.5004	7.97673	8.73783	5.40063	2.89457	2.14177	10.6992	0.811662	4.53921	1.25144	15.1554	18.9109	9.31331	1.43104	1.02748	2.95724	2.46914	13.2009	6.24439	26.7429	76.5581	14.7623	35.6856	95.1507	27.2693	50.6404	3.1248	28.4543	8.401	6.35305	2.31212	52.8804	13.3355		99.3955	5.66321	15.1444	21.4385	21.0538	13.2368
Toninia												0.11133	0.131995																			0.197195
Toxicocladosporium																																				0.0302914		0.0391313
Volvopluteus	1.80293	0.0249478	0.00735957	2.5096	17.0522	0.151699		0.0293365			0.0306143							0.0147809	0.0876695			0.0198896	0.05888	0.138289	23.0788	35.8176	0.597844	0.0236083			0.00660604			0.0108643	0.00530891			0.0171199	0.0145779	0.341942	0.00348195						0.0432751
Waitea																		0.159633	1.31161	0.242298																				0.130851	0.00696391
Westerdykella		0.0113399		0.0198022								0.00795216									0.0100226	0.0820447			0.103526		0.036233	0.00944332			0.0154141	0.152881	0.195228			0.106817			0.145779	0.0370334	0.0609342	0.0531133
Xylaria																						0.049724										0.0243724
Zopfiella		0.0272158			0.016787	0.136529		0.396043	8.19988	0.389259	9.55847	12.3036	0.299312	0.047827	0.136313	0.261145	13.8637	0.504028	0.125488	0.0336525	2.85977	0.457461		0.0930545			0.0664271	0.082629	0.0375076	3.88166	0.0396362	0.500742	0.303143	3.0094	0.058398	0.121166	1.25432	11.9937	0.298847	0.0950523	0.0191508	1.45653							4.03577
