# Supplementary material for: Rhizosheath microbial community assembly of sympatric desert speargrasses is independent of the plant host
Source: Microbiome. 2018 Dec 4;6:215. doi: 10.1186/s40168-018-0597-y (PMC6280439; doi:10.1186/s40168-018-0597-y)
Supplement: Supplementary file 1 — Table S1. Soil physico-chemistry of the dune’s bulk sand. All values are given as mean of three replicates ± standard error. Table S2. Measurements of root and rhizosheath diameters (n = 10). Analysis of variance (ANOVA) is reported. For values p < 0.005 post-hoc comparison (Tukey’ test) was done, letters in parenthesis indicate the results of multiple comparisons. Table S3. Results of ANOVA multiple comparison tests analyzing the intraspecific dissimilarity associated to the hosts and bulk sand were reported for (a) bacterial and (b) fungal communities. Average distance from centroid was used as measure of dispersion. Significant differences (p < 0.05) among pair host (speargrasses and bulk sand) were indicated with star (*). Table S4. (a) Estimation of components of variation in bacterial and fungal communities. (b and c) Multi comparison tests (PERMANOVA, number of permutation = 999) for bacterial and fungi, respectively, considering plant species or rhizosheath-root compartments. (d) Mantel test results showing correlations between compositional beta diversity associated to compartments and distance from the dune bottom for both bacteria and fungi. Significance p < 0.05 Table S5. (a) Covariance (ANCOVA) and (b) linear regression analysis of distance decay rates for compositional (Bray-Curtis) similarity in the rhizosheath-root system compartment. Results were reported for bacterial and fungal components. Table S6. Mantel test results showing correlations between phylogenetic alpha-diversity metrics associated to compartments and distance from the dune bottom for both bacteria and fungi. Table S7. Taxonomical classification of (a) bacteria and (b) fungi with relative abundance expressed in percentage. See excel file named Additional file 1: Table S7. Table S8. Evaluation of the effect of single factors ‘Plant species’ and ‘Compartment’ and their interaction (Plant species ´ Compartment) on bacterial and fungal taxonomical distribution using PERMANOVA (main test). [file 40168_2018_597_MOESM1_ESM.zip › Marasco et al 2018 AF TabS9.xlsx]

## Sheet: AI Tab S9a_Bacteria
Additional file Table S9a. Kruskal-Wallis test to evaluate significant differences in bacterial relative abundance across group (‘Plant species’ X ‘Compartment’). Significance p<0.05 have been indicated in bold.
Bacterial SV' taxonomy (Phylum/Class level)			Root tissue				Rhizoshetah				Rhizosphere
	Test-Statistic	FDR_P	S. sabulicola	S. seelyae	C. spinosa		S. sabulicola	S. seelyae	C. spinosa		S. sabulicola	S. seelyae	C. spinosa
Acidobacteria	53.3094	<0.0001	0.0199465	0	0		0.541968	0.878316	0.738894		1.55038	1.85614	1.83767
Actinobacteria	45.4948	<0.0001	7.0717	8.51504	10.3894		49.2033	61.5073	60.744		50.2539	54.1304	51.1213
Alphaproteobacteria	29.5662	0.000320696	16.5694	35.6769	6.71255		37.5363	25.7997	26.071		36.6038	31.6789	34.296
Bacteroidetes	30.7548	0.000217478	0.597434	0.398575	0.325302		1.60765	1.59869	1.48539		0.350059	0.470313	0.105689
Betaproteobacteria	20.4363	0.00880569	0.42852	1.30598	1.83995		0.989145	0.774691	1.40416		0.41145	0.372999	0.504494
Chloroflexi	56.3755	<0.0001	0	0	0		0.82002	1.8312	1.13368		2.77475	5.84554	5.93132
Cyanobacteria	42.5129	<0.0001	0	0	0		0.0557835	0.0501777	0.0287411		0.0835818	0.308145	0.165259
Deltaproteobacteria	42.8112	<0.0001	0	0	0		0.215915	0.168389	0.094558		0.193184	0.209285	0.173823
Firmicutes	49.8017	<0.0001	49.7841	51.9844	64.7505		1.99869	1.60689	2.90509		1.04374	0.915937	1.75059
Gammaproteobacteria	29.3531	0.000320696	24.9554	1.39	12.6534		0.839249	0.11899	0.325308		0.064772	0.0123408	0.00503049
Others (<0.2%)	43.3249	<0.0001	0	0	0		0.222804	0.194724	0.165327		0.28232	0.347694	0.253194
Planctomycetes	51.8707	<0.0001	0	0.0368664	0		0.216971	0.268576	0.133126		0.561455	0.665028	0.585004
Saccharibacteria	40.7848	<0.0001	0	0.290434	0		5.60358	4.8074	4.5602		5.81095	3.12655	3.14998
Unclussified Bacteria	24.1665	0.00231428	0.573463	0.401829	3.32886		0.148658	0.394925	0.210593		0.0157386	0.0606991	0.120735
Bacterial SV' taxonomy (Family level)	Test-Statistic	FDR_P	Root tissue				Rhizoshetah				Rhizosphere
			S. sabulicola	S. seelyae	C. spinosa		S. sabulicola	S. seelyae	C. spinosa		S. sabulicola	S. seelyae	C. spinosa
1921-3	11.9613	0.190762	0	0	0		0	0.00983526	0		0	0.00327231	0
1959-1	47.1883	<0.0001	0	0	0		0.147064	0.413901	0.00560087		0.0298629	0.54913	0.00185988
7B-8	36.0659	5.21355e-05	0.29169	0.0622245	0.232952		0.457734	0.360836	0.273328		0.662593	1.03048	0.823874
Acetobacteraceae	34.1585	0.000100252	0.0952538	1.62596	0		1.26535	1.22686	0.99731		1.70555	2.47662	2.45477
Acidimicrobiaceae	38.1025	<0.0001	0	0	0		0.116261	0.104034	0.0770684		0.315767	0.15594	0.169588
Acidothermaceae	6.9719	0.58506	0	0	0		0	0	0		0	0.000420193	0.000460636
Actinopolysporaceae	15.9719	0.0557636	0	0	0		0	0	0		0	0.00408903	0
AKIW781	58.2291	<0.0001	0	0	0		0.175336	0.251354	0.315782		0.900366	1.54917	1.99766
Alcaligenaceae	34.9605	7.50838e-05	0.372669	0.809144	0.425015		0	0	0		0	0	0
Anaerolineaceae	35.5354	6.11654e-05	0	0	0		0.0598697	0.225299	0.132686		0.185507	0.217453	0.17134
Archangiaceae	29.6802	0.000489899	0	0	0		0.0476124	0.0492217	0.00302458		0.0411615	0.0846652	0.0165034
Aurantimonadaceae	24.0515	0.00366752	0	0.217767	0		0.129984	0.127823	0.0633214		0.0787346	0.063964	0.0350952
B79	6.9719	0.58506	0	0	0		0.00424286	0	0		0.00883967	0	0
Bacillaceae	32.7498	0.000161734	6.82484	9.07162	2.21973		1.01631	0.713351	1.55695		0.559583	0.651642	1.19191
Bdellovibrionaceae	41.5894	<0.0001	0	0	0		0.165754	0.119167	0.0915334		0.150868	0.120838	0.155403
Beijerinckiaceae	40.7885	<0.0001	0	0	0		0.00819546	0.00363227	0.00756146		0.00239156	0.0239721	0.0525511
Blastocatellaceae_(Subgroup_4)	54.5755	<0.0001	0	0	0		0.177472	0.489122	0.472335		0.539273	1.09706	1.04824
Bradyrhizobiaceae	29.5484	0.000507922	0.11433	0.150419	0		0.780804	0.333133	0.462853		0.658374	0.254653	0.222718
Brucellaceae	27.3944	0.001149	3.06057	4.3368	1.96157		0.695718	0.429951	0.24801		0.249997	0.0920184	0.0311526
Caldilineaceae	50.6237	<0.0001	0	0	0		0.0784897	0.142689	0.0650931		0.366577	0.480623	0.34181
Caulobacteraceae	22.2759	0.00676103	0.151015	1.28942	0.720034		2.39469	1.59062	1.40304		1.67797	1.49717	1.38189
CCU22	24.0175	0.00366752	0.0239359	0	0		0.0286415	0.0502377	0.00476959		0.0232497	0.0521341	0.0175643
Cellulomonadaceae	25.9946	0.00182227	2.46181	0.54604	0		0.470073	0.119297	0.224445		0.360142	0.241086	0.658919
Cellvibrionaceae	6.05763	0.675728	0	0	0		0	0.00751089	0		0.0313237	0.00662254	0
Chitinophagaceae	31.5764	0.000247377	0.559529	0.0962706	0.317886		0.140432	0.580338	0.437026		0	0.154973	0.0360533
Chthoniobacteraceae	15.9719	0.0557636	0	0	0		0	0	0.0068469		0	0	0
Chthonomonadaceae	6.9719	0.58506	0	0	0		0	0	0		0	0.00270922	0.00108031
Comamonadaceae	44.004	<0.0001	0	0	0		0.104273	0.112481	0.577067		0.0394259	0.0533425	0.115144
Cytophagaceae	42.5206	<0.0001	0	0	0.00741565		1.09633	0.787377	0.838061		0.243567	0.248777	0.0696357
D05-2	6.05763	0.675728	0	0	0		0.00108147	0.00145291	0		0	0.000335874	0
DA111	33.525	0.000127646	0	0	0		0.00891822	0.126097	0.110439		0.0808486	0.139327	0.210804
DSSF69	22.851	0.00558193	1.07758	0.654335	0		0.276874	0.0922402	0.0221988		0.236371	0.0729089	0.0302801
DUNssu044	7.85714	0.514015	0	0	0		0	0	0		0	0.0020727	0
Ellin6055	22.4922	0.00631233	1.97271	1.11768	0		1.08042	0.726486	0.36059		1.03686	0.561915	0.482581
Enterobacteriaceae	16.3727	0.0515729	0.320728	0.121383	0.145992		0.169646	0.043432	0.22587		0	0	0
Erythrobacteraceae	17.9995	0.0304036	2.81808	3.51114	0		0.909011	0.588192	0.642542		0.869207	0.527921	0.861086
Euzebyaceae	37.9913	<0.0001	0	0	0		0	0	0		0.0102697	0.0018424	0.0519543
FamilyI	50.0076	<0.0001	0	0	0		0	0	0		0	0.222638	0.0561788
FFCH7168	7.91716	0.514015	0	0	0		0.00460995	0.00108968	0		0.00449392	0	0.00185988
Fimbriimonadaceae	33.1317	0.00014392	0	0	0		0.0590579	0.0415657	0.0178359		0.0398153	0.047404	0.0253021
Frankiaceae	24.3527	0.00331348	0	0	0		0	0	0		0	0.0147433	0
Gemmatimonadaceae	41.5798	<0.0001	0	0	0		0.00612858	0	0		0.0305371	0.0754476	0.0708544
Geodermatophilaceae	51.6656	<0.0001	0	0	0		0.37882	0.396217	0.43413		0.671523	0.864222	1.68485
Glycomycetaceae	35.5061	6.11654e-05	0	0	0		0.462553	1.12103	0.866119		0.208052	0.211654	0.184814
Halomonadaceae	18.9727	0.0217594	0	0	0.0460628		0	0	0		0	0	0
Herpetosiphonaceae	47.3318	<0.0001	0	0	0		0.0593684	0.0923365	0.293708		0.238001	0.772301	1.6662
Hyphomicrobiaceae	34.8414	7.70896e-05	1.85631	0.868301	0.465904		5.53313	4.06131	4.55619		4.26879	3.08502	3.14073
Hyphomonadaceae	20.5237	0.0128446	0	0	0		0.0055208	0	0		0.0495659	0.0123529	0
I-10	40.7988	<0.0001	0	0	0		0.304578	0.383189	0.121938		0.439759	0.476103	0.205323
Iamiaceae	33.3335	0.000135226	0.0279252	0	0		0.0849424	0.169199	0.113153		0.319634	0.257833	0.272909
JG34-KF-161	43.0651	<0.0001	0	0	0		0.695253	0.594886	0.550271		0.478741	0.623627	0.709243
JG34-KF-361	15.4963	0.0646816	0	0	0		0.023778	0.00742179	0		0.213685	0.0333583	0.0233893
JG35-K1-AG5	26.816	0.00135739	0	0	0		0	0	0		0	0.00460599	0.0283235
Kallotenuaceae	53.3397	<0.0001	0	0	0		0.00697748	0.00508531	0.0410278		0.087624	0.106682	0.222524
KCM-B-15	30.6244	0.000345575	0	0	0		0.0218645	0.0419712	0.00758678		0.106783	0.0886598	0.0262741
KCM-B-60	8.16515	0.494191	0	0	0		0.0155572	0.00150005	0		0.0443699	0.00420193	0
Kineosporiaceae	32.6286	0.000166659	0	0	0		0.0485323	0.0641925	0.0539246		0.061449	0.114324	0.17768
Ktedonobacteraceae	31.1732	0.000281132	0	0	0		0.0399594	0.135144	0.00120983		0.0410272	0.0415343	0.00395557
Leptotrichiaceae	9.66151	0.349923	0	0	0		0.00323972	0	0.0138287		0	0.00220636	0.00485562
Methylobacteriaceae	52.1504	<0.0001	0.0997451	0.565911	0.0588679		7.19199	7.89657	8.17568		8.74842	13.7773	16.1452
Methylocystaceae	32.1581	0.000198473	0.0997327	0	0		0.130243	0.0919996	0.0773483		0.093379	0.105638	0.160063
Methylophilaceae	27.3149	0.00116327	0	0	0		0.0403517	0.102318	0.100999		0.0294673	0.126296	0.0964374
Microbacteriaceae	45.3696	<0.0001	0.32745	0.557698	0		2.93278	1.99666	3.83627		4.4787	4.0485	7.26686
Micrococcaceae	50.9654	<0.0001	0	0	0		2.15331	1.37207	3.68315		3.59354	3.10339	8.8286
Micromonosporaceae	39.7071	<0.0001	0	0.321862	0		1.37721	0.581781	1.74715		1.25762	0.391661	1.48738
MNC12	16.2504	0.0531327	0	0	0		0.0375472	0	0		0.0575787	0.00180615	0
Mycobacteriaceae	30.1788	0.000407104	0.322856	0.17627	0		0.411961	0.460069	0.138602		0.690257	0.733618	0.346731
Nocardiaceae	10.9264	0.251418	0	0	0		0.00755934	0.0145783	0.00241967		0.00573973	0.0102794	0.00247984
Nocardioidaceae	49.5938	<0.0001	1.30783	1.49706	0.211775		4.73048	5.62218	5.9133		7.93104	9.45435	9.24116
ODP1230B8.23	16.4035	0.0515729	0	0	0		0.0226771	0.0179829	0.00397857		0.00404138	0.0156545	0.00432126
OM1_clade	19.6517	0.0174556	0	0	0		0	0	0		0	0.0201054	0.00745491
Oxalobacteraceae	45.8274	<0.0001	0	0	0		0.352815	0.290478	0.300821		0.0956591	0.0969572	0.157141
P-102	23.4647	0.00447497	0	0	0		0.00512216	0.0089378	0.00453688		0.0101024	0.0275263	0.0499428
p35j06ok	11.9613	0.190762	0	0	0		0	0.0324565	0.0296302		0	0	0
Paenibacillaceae	24.6318	0.00301636	0	0.387097	0.25413		0.0346074	0.0393313	0.0301484		0.0228828	0.0217074	0.0312907
Phycisphaeraceae	29.4595	0.00051763	0	0	0		0	0.00108968	0		0	0.0175394	0.00822496
Phyllobacteriaceae	31.2257	0.000280328	0.226095	0.551632	0		1.12826	0.754105	0.413341		1.36814	0.761802	0.484519
Planctomycetaceae	42.4354	<0.0001	0	0	0		0.0627509	0.0580003	0.0266869		0.147941	0.108245	0.140504
Planococcaceae	44.2398	<0.0001	0	0	0		0.269445	0.266578	0.13706		0.12998	0.0383108	0.134123
Promicromonosporaceae	17.9274	0.0308074	1.41477	1.5601	0		0.661959	0.622464	0.219894		0.571112	0.334701	0.265772
Propionibacteriaceae	45.6105	<0.0001	0	0	0		0.0865514	0.201401	0.00998113		0.259512	0.22262	0
Pseudomonadaceae	24.7165	0.00296159	24.5908	1.16094	12.3854		0.488282	0.0345563	0.060954		0.00596595	0.00571824	0.00503049
Pseudonocardiaceae	40.9152	<0.0001	1.00438	3.52288	6.81687		22.8749	30.7747	14.5082		20.0277	21.0057	8.68179
RB446	15.9719	0.0557636	0	0	0		0	0	0		0	0.0028881	0
Rhizobiaceae	26.8343	0.00135739	4.31865	14.9602	2.05876		7.11004	2.28943	4.00412		4.34175	0.830851	1.58368
Rhizobiales_Incertae_Sedis	49.777	<0.0001	0	0	0		1.17507	0.316038	0.302951		1.84445	0.415217	0.327698
Rhodobacteraceae	51.5294	<0.0001	0	0	0		0.498764	0.332165	0.510632		0.698517	1.03341	1.46006
Rhodobiaceae	32.9549	0.000151649	0	0	0		0.134522	0.056463	0		0.582618	0.226503	0.0546329
Rhodocyclaceae	15.9719	0.0557636	0	0	0		0	0	0.00381774		0	0	0
Rhodospirillaceae	49.021	<0.0001	0	0	0		1.10494	1.14675	0.502114		1.57723	1.32149	0.7842
Rickettsiaceae	6.9719	0.58506	0	0	0		0.00204887	0.00108968	0		0	0	0
Roseiflexaceae	50.0902	<0.0001	0	0	0		0.010693	0.17988	0.088471		0.268436	1.04407	0.614204
s3t2d-1089	9.5331	0.357969	0	0	0		0	0.00580842	0.00370781		0	0.000671747	0.00646914
SD04E11	6.05763	0.675728	0	0	0		0	0	0.000302458		0	0.000301024	0.000680337
SM2D12	11.8353	0.19585	0	0	0		0.00358551	0.00412513	0		0.00362818	0.00548894	0
Solibacteraceae_(Subgroup_3)	53.0311	<0.0001	0.0199465	0	0		0.364496	0.389193	0.266559		1.0111	0.759076	0.789423
Sphaerobacteraceae	6.9719	0.58506	0	0	0		0	0	0		0.00242049	0.0018424	0
Sphingobacteriaceae	5.11338	0.778968	0.0379057	0.302304	0		0	0.0113837	0.0278612		0	0	0
Sphingomonadaceae	28.193	0.000848566	0.192947	1.35523	1.21447		2.36459	0.59208	1.5535		2.35325	0.482378	1.48034
Sporichthyaceae	39.9719	<0.0001	0	0	0		0.0314835	0.0448161	0.0707422		0.0852706	0.107133	0.121543
Streptomycetaceae	48.5488	<0.0001	0.204679	0.0530739	1.45854		10.4064	16.0977	27.5874		7.41067	10.8764	9.61277
Streptosporangiaceae	27.2825	0.00116327	0	0.210051	0.484911		0.588873	0.792332	0.432066		0.642646	0.579494	0.274702
Surface_1	19.51	0.0181457	0	0	0		0	0	0		0	0.0459949	0.0169453
Tepidisphaeraceae	51.0393	<0.0001	0	0.0368664	0		0.15422	0.209486	0.10644		0.413513	0.539243	0.436275
Thermaceae	7.85714	0.514015	0	0	0		0	0	0		0	0	0.000958419
Thermoactinomycetaceae	26.5475	0.00148698	0	0	0		0.137241	0	0.155936		0.095024	0	0.0662579
Thermomonosporaceae	40.4881	<0.0001	0	0.0700026	0		1.09399	0.468785	0.226508		0.554111	0.304737	0.20649
Unclussified Family	39.3876	<0.0001	43.7833	48.1053	68.5138		10.7306	8.78568	8.13976		11.4277	7.45793	7.50631
Xanthobacteraceae	35.7086	5.90513e-05	0	0.127042	0		0.47268	0.402145	0.178517		0.556657	0.472529	0.276216
Xanthomonadaceae	6.9719	0.58506	0.0199465	0	0		0	0	0.00515544		0	0	0
Xiphinematobacteraceae	14.1323	0.0999145	0	0	0		0.0295242	0.00831416	0.0200089		0.078133	0	0.0256149

## Sheet: AI Tab S9b_Fungi
Additional file Table S9b. Kruskal-Wallis test to evaluate significant differences in fungal relative abundance across ‘Plant species’. Significance p<0.05 have been indicated in bold.
Fungal SV' taxonomy (Class level)	Test-Statistic	FDR_P	S. sabulicola	S. seelyae	C. spinosa
Arthoniomycetes	2.43683	0.578096	0.000409508	2.28243e-05	0
Dothideomycetes	0.831169	0.907437	0.300076	0.282895	0.36655
Eurotiomycetes	2.32282	0.578096	0.199746	0.32922	0.222849
Lecanoromycetes	6.61996	0.200842	0	0.000373596	0
Leotiomycetes	nan	1	0	0	0
Orbiliomycetes	0.387097	0.95414	0.000230538	0.000286205	3.19984e-05
Pezizomycetes	2.81841	0.578096	7.75216e-05	0.000750349	0.00530215
Saccharomycetes	7.93838	0.156288	0.000285257	0.000511945	0.000151003
Sordariomycetes	2.02597	0.578096	0.188724	0.318489	0.261084
Agaricomycetes	3.68089	0.498918	0.136685	0.0112877	0.0207685
Cystobasidiomycetes	nan	1	0	0	0
Tremellomycetes	3.22078	0.549477	0.000355246	9.67501e-05	0.00043994
Rhizophlyctidomycetes	0.020015	1	6.7e-06	7.82876e-05	8.18443e-05
Spizellomycetes	2	0.578096	0	5.55589e-05	0
Glomeromycetes	0.441989	0.95414	0.000114459	0.000151007	0.0001543
Mortierellomycetes	4.2	0.449007	0	0	1.82143e-05
Mucoromycetes	10.2998	0.127598	0.000818651	0.00412443	0.0315973
Fungal SV' taxonomy (Genus level)	Test-Statistic	FDR_P	S. sabulicola	S. seelyae	C. spinosa			Fungal SV' taxonomy (Genus level)	Test-Statistic	FDR_P	Rhizosheath	Rhizosphere
Achaetomium	1.02613	0.66796	0	0.000263464	4.83121e-05			Achaetomium	0.00116144	0.991521	0.000175643	3.2208e-05
Acremonium	19.5787	0.00148522	0.00159844	1.7e-06	0			Acremonium	0.367507	0.824974	8.94495e-05	0.000977309
Alternaria	2.75521	0.361234	0.00319322	0.000518942	0.00192252			Alternaria	0.223162	0.839701	0.00131539	0.00244107
Aporospora	5.86812	0.137491	0.00045371	0.00149739	0.000561525			Aporospora	0.928867	0.724545	0.000514004	0.00116108
Arthrinium	5.92464	0.137002	0.000162664	0	1.82262e-05			Arthrinium	5.51216	0.400355	0	0.000120594
Arthrobotrys	2.16287	0.435622	0.000262704	1.8e-06	3.47857e-06			Arthrobotrys	0.180489	0.845619	7.8046e-05	0.000100609
Ascotricha	3.84226	0.221754	7.82219e-05	0	7.02143e-06			Ascotricha	0.927411	0.724545	1.43083e-05	4.25206e-05
Aspergillus	0.421452	0.833588	0.244045	0.2277	0.208542			Aspergillus	0.21658	0.839701	0.249788	0.203737
Aureobasidium	4.48885	0.198008	0.151468	0.0112925	0.00703498			Aureobasidium	1.19744	0.659692	0.0463415	0.0668554
Auxarthron	0.385146	0.840696	3.23901e-05	3.98012e-05	9.10433e-05			Auxarthron	1.48991	0.588912	2.55394e-05	8.32837e-05
Bambusaria	9.89466	0.0347171	0.00165845	2.25e-06	8.33914e-05			Bambusaria	4.0135	0.4364	5.12362e-05	0.00111149
Bipolaris	2.87923	0.348945	6.14519e-05	3.52023e-05	0.00042984			Bipolaris	1.42948	0.592434	0.000235126	0.00011587
Ceratobasidium	6.29744	0.119688	0	0	0.00108096			Ceratobasidium	0.286392	0.824974	0.000647525	7.3115e-05
Chaetomium	1.46464	0.566266	0.0373689	0.0698831	0.0736331			Chaetomium	0.668407	0.7829	0.0715768	0.0490133
Cladorrhinum	2.15116	0.435622	4.64609e-05	0	0.000150042			Cladorrhinum	0.00243895	0.991521	3.07417e-05	0.00010026
Cladosporium	1.10993	0.661453	0.00137303	7.02231e-05	0.000589091			Cladosporium	12.4412	0.0445164	4.2535e-05	0.00131236
Coniocessia	10.7458	0.0258901	1.70082e-05	0	0.000576133			Coniocessia	0.198579	0.845619	0.000328498	6.69298e-05
Coniochaeta	4.74619	0.193692	0.000192802	0	2.30679e-05			Coniochaeta	0.683397	0.7829	4.85076e-05	9.54057e-05
Coniophora	9.63728	0.0356769	5.97857e-06	0.0010205	6.38571e-06			Coniophora	0.102369	0.891753	0.000667253	2.13239e-05
Curvularia	0.805885	0.72291	0.123579	0.124999	0.193511			Curvularia	6.51938	0.377025	0.219035	0.0756907
Cyathus	4.09756	0.198008	0	0	1.7882e-05			Cyathus	2.04878	0.4364	0	1.19213e-05
Cystobasidium	5.73265	0.143624	7.79401e-05	0	5.17857e-06			Cystobasidium	5.51216	0.400355	0	5.54124e-05
Didymella	2.00395	0.438149	0.00018529	0	0.000185479			Didymella	0.419671	0.824974	5.50371e-05	0.000192142
Eremiomyces	8.81436	0.0496957	7.66914e-05	0.000215444	0.00673227			Eremiomyces	0.520808	0.824974	0.00176147	0.00292147
Exserohilum	2.00515	0.438149	0.000575472	0.000842153	0.000329226			Exserohilum	0.518368	0.824974	0.000466925	0.000697642
Filobasidium	2.02788	0.438149	9.37201e-05	6.72857e-06	3.47857e-06			Filobasidium	0.264484	0.824974	8.20476e-06	6.108e-05
Fusarium	19.6721	0.00148522	0.0453166	0.000702226	0.0703062			Fusarium	0.0191736	0.982565	0.0349723	0.0425777
Gibberella	12.0366	0.0193201	0.0071563	6.3368e-05	0.000198085			Gibberella	0.146113	0.855649	0.00168404	0.00326112
Hanseniaspora	9.40133	0.0385382	0.000228686	0.000293744	0.000102593			Hanseniaspora	0.173975	0.845619	0.000227852	0.00018883
Hypoxylon	4.09756	0.198008	0	0.00051959	0			Hypoxylon	2.04878	0.4364	0.000346394	0
Kamienskia	0.00768822	0.996163	8.73187e-05	7.55036e-05	0.000115747			Kamienskia	0.903793	0.724545	0.000139922	4.57906e-05
Kotlabaea	2.20387	0.434768	6.55109e-05	4.67857e-06	0			Kotlabaea	3.14872	0.4364	0	4.6793e-05
Lasiodiplodia	0.703333	0.747568	0.000136762	2.80714e-06	6.78571e-06			Lasiodiplodia	4.30231	0.4364	0	9.75697e-05
Madurella	5.92464	0.137002	1.23739e-05	0.000470019	0			Madurella	0.264484	0.824974	0.000277559	4.4036e-05
Microascus	11.9984	0.0193201	0.00263811	0.00457421	0.000452302			Microascus	0.0128728	0.990425	0.00318358	0.00192617
Monosporascus	14.7878	0.00729466	0.0319519	3.90971e-05	0.00025848			Monosporascus	2.81286	0.4364	0.0170415	0.00445818
Mortierella	6.58351	0.119688	0	1.73112e-05	0.000323581			Mortierella	1.586	0.565056	6.07143e-06	0.00022119
Naganishia	7.56626	0.0803882	0.00438204	8.40509e-05	0.000694244			Naganishia	2.64694	0.4364	0.00028911	0.00315111
Nigrospora	2.20387	0.434768	0.000215165	4.2e-06	0			Nigrospora	0.419671	0.824974	2.8e-06	0.000143444
Papiliotrema	4.09756	0.198008	4.69818e-05	0	0			Papiliotrema	2.04878	0.4364	0	3.13212e-05
Paraconiothyrium	0.440973	0.833584	8.85139e-05	0.000313843	2.07052e-05			Paraconiothyrium	0.220487	0.839701	0.000209229	7.28128e-05
Penicillium	5.34204	0.159419	0.000110625	8.419e-06	0.00109037			Penicillium	4.64601	0.417252	0.000139793	0.000666482
Periconia	11.1114	0.0237756	0.000602718	0.000637733	0.003255			Periconia	0.394386	0.824974	0.000659167	0.0023378
Phaeococcomyces	5.15644	0.171199	0.00270096	0.000157153	2.0853e-05			Phaeococcomyces	3.25908	0.4364	0.000144111	0.0017752
Pithoascus	8.60462	0.0512481	0.00115397	0	0			Pithoascus	1.02497	0.724387	1.95548e-05	0.000749756
Podaxis	13.562	0.0109385	0.00107779	0	0			Podaxis	0.984092	0.724387	2.595e-05	0.000692575
Podospora	4.74619	0.193692	0	0.000393045	0.000111996			Podospora	0.683397	0.7829	0.00019735	0.000139343
Preussia	0.604052	0.775919	0.000402218	0.000209718	0.000236078			Preussia	4.90527	0.417252	5.43885e-05	0.000510954
Pseudophialophora	6.29744	0.119688	0	0	0.000129214			Pseudophialophora	0.286392	0.824974	6.46887e-05	2.14537e-05
Pseudopithomyces	9.81277	0.0347171	0.00754817	0.00348877	0.0271243			Pseudopithomyces	0.798795	0.772041	0.00625024	0.0191906
Pseudorobillarda	4.09756	0.198008	0.000225016	0	0			Pseudorobillarda	2.04878	0.4364	0	0.000150011
Rhizophlyctis	2.02171	0.438149	1.99551e-05	0.00015701	0.000906665			Rhizophlyctis	2.24616	0.4364	5.56106e-05	0.000666809
Rhizopus	11.7997	0.0193612	0.00361202	0.00970022	0.0339807			Rhizopus	3.70457	0.4364	0.0121801	0.0193485
Saitozyma	6.29744	0.119688	5.46686e-05	0	0			Saitozyma	3.14872	0.4364	0	3.64457e-05
Sarcinomyces	4.09756	0.198008	0	1.05643e-05	0			Sarcinomyces	0.00116144	0.991521	3.92381e-06	3.11905e-06
Sarocladium	4.74619	0.193692	1.85919e-05	0.000370919	0			Sarocladium	3.08597	0.4364	0.000255307	4.36667e-06
Schizothecium	1.30508	0.606556	2.69219e-05	4.51411e-05	0.000235186			Schizothecium	0.000427123	0.992878	8.22141e-05	0.000122619
Scytalidium	1.02613	0.66796	0	6.55e-06	5.21429e-06			Scytalidium	2.04878	0.4364	0	7.84286e-06
Sordaria	2.66825	0.372256	0.0103614	0.013539	0.0752686			Sordaria	0.0836893	0.899671	0.0148551	0.0512576
Sphaerobolus	2.60359	0.379429	0.0546862	4.34599e-05	0.000109689			Sphaerobolus	0.324535	0.824974	0.033387	0.0031725
Spiromastix	1.00523	0.66796	0.000392145	7.0012e-05	1.71541e-05			Spiromastix	3.38324	0.4364	7.79029e-06	0.000311751
Spizellomyces	4.09756	0.198008	0	3.15223e-05	0			Spizellomyces	0.00116144	0.991521	1.85196e-05	2.49524e-06
Stachybotrys	19.74	0.00148522	0.000438803	7.29324e-05	0.00442547			Stachybotrys	2.55973	0.4364	0.00088148	0.00240999
Talaromyces	4.09756	0.198008	0	0	0.000149086			Talaromyces	2.04878	0.4364	0	9.93909e-05
Thielavia	7.51115	0.0509687	0.0342322	0.142039	0.096092			Thielavia	3.99953	0.4364	0.0701799	0.178063
Toninia	6.29744	0.119688	0	0.000225314	0			Toninia	0.419671	0.824974	0.000103795	4.64149e-05
Toxicocladosporium	4.09756	0.198008	0	0	3.42725e-05			Toxicocladosporium	2.04878	0.4364	0	2.28483e-05
Volvopluteus	18.7481	0.00149991	0.0551637	3.65256e-05	0.000328015			Volvopluteus	0.464231	0.824974	0.00969988	0.027319
Waitea	11.0243	0.0237756	0	0	0.001275			Waitea	0.364478	0.824974	0.000786268	6.3732e-05
Westerdykella	0.811142	0.72291	0.000157922	0.000195139	0.000261282			Westerdykella	9.31901	0.120198	2.026e-05	0.000389302
Xylaria	1.02613	0.66796	2.41089e-05	8.605e-06	0			Xylaria	2.04878	0.4364	0	2.18092e-05
Zopfiella	16.0996	0.004833	0.000480497	0.0219422	0.0165665			Zopfiella	0.152726	0.855649	0.0189898	0.00700308
